# Supplementary material for: Genomics-assisted prediction of salt and alkali tolerances and functional marker development in apple rootstocks
Source: BMC Genomics. 2020 Aug 10;21:550. doi: 10.1186/s12864-020-06961-9 (PMC7430842; doi:10.1186/s12864-020-06961-9)
Supplement: Supplementary file 3 — Additional file 3: Supplementary Table S1. The phenotype data of alkali injury index (AID) of hybrids derived from ‘Baleng Crab’ (Malus robusta) × ‘M9’ (M. pumila) in 2015–2017. Supplementary Table S2. The phenotype data of salt injury index (SID) of hybrids derived from ‘Baleng Crab’ (Malus robusta) × ‘M9’ (M. pumila) in 2015–2017. Supplementary Table S3. The phenotype data of salt-alkali injury index (SAID) of hybrids derived from ‘Baleng Crab’ (Malus robusta) × ‘M9’ (M. pumila) in 2016–2017. Supplementary Table S4. Phenotypes of extremity segregant bulks for injury indices of salt, alkali, and salt-alkali in hybrids derived from ‘Baleng Crab’ (Malus robusta) × ‘M9’ (M. pumila) Supplementary Table S5. Summary of the BSA-seq data in extremity bulks of tolerant and sensitive using hybrids derived from ‘Baleng Crab’ (Malus robusta) × ‘M9’ (M. pumila). Supplementary Table S6. Summary of QTLs for injury indices of salt, alkali, and salt-alkali identified via BSA-seq in hybrid population from ‘Baleng Crab’ (Malus robusta) × ‘M9’ (M. pumila). Supplementary Table S7. Candidate genes for salt, alkali, and salt-alkali tolerance screened by parental re-sequencing, BSA-seq, and RNA-seq in a hybrid population from ‘Baleng Crab’ (Malus robusta) × ‘M9’ (M. pumila). Supplementary Table S8. Summary of candidate genes for salt, alkali, and salt-alkali tolerance screened by parental re-sequencing, BSA-seq, and RNA-seq in a hybrid population from ‘Baleng Crab’ (Malus robusta) × ‘M9’ (M. pumila). Supplementary Table S9. samples of root tissue for RNA-seq taken from salt, alkali, and salt-alkali treated hybrids from ‘Baleng Crab’ (Malus robusta) × ‘M9’ (M. pumila). Supplementary Table S10. Summary of the sequencing reads and reads mapping in RNA-seq. [file 12864_2020_6961_MOESM3_ESM.xlsx]

## Sheet: Table S1
Table S1 The phenotype data of alkali injury index (AID) of hybrids derived from ‘Baleng Crab’ (Malus robusta) × ‘M9’ (M. pumila) in 2015 - 2017.
Hybrid	2015				2016				2017				Total mean
	1	2	3	Sub mean	1	2	3	Sub mean	1	2	3	Sub mean
12-0333	0.166667	0.1	0.108333	0.125	0.23	0.12	0.13	0.16	0	0.12	0.15	0.09	0.125
12-1156	0	0.03	0.18	0.07	0.13	0.1	0.19	0.14	0	0.12	0	0.04	0.0833333
12-1410	0	0	0	0	0	0	0	0	0	0	0	0	0
13-0499	0	0.05	0.235	0.095	0	0.01	0.08	0.03	0	0.13	0.0575	0.0625	0.0625
13-0544	0	0.01	0.37	0.126667	0	0.03	0.09	0.04	0.05	0.11	0.09	0.0833333	0.0833333
13-0729	0	0.05	0.14125	0.06375	0	0.03	0.03	0.02	0	0.01	0.02	0.01	0.03125
13-0731	1	0.95	0.765	0.905	1	0.95	0.96	0.97	0.9	0.85	0.875	0.875	0.916667
13-0946	0.85	0.9	0.62	0.79	1	0.95	0.81	0.92	1	1	0.87	0.956667	0.888889
13-0997	0.2	0.15	0.06	0.136667	0	0.02	0.07	0.03	0	0.15	0.1	0.0833333	0.0833333
13-1062	1	0.95	0.745714	0.898571	1	1	0.94	0.98	0.85	0.78	0.834286	0.821429	0.9
13-1132	0.0833333	0.2	0.256667	0.18	0	0.01	0.05	0.02	0	0.1	0.2	0.1	0.1
13-1153	0.125	0.35	0.535	0.336667	0.166667	0	0.0133333	0.06	0	0.05	0.01	0.02	0.138889
13-1434	0	0.02	0.223333	0.0811111	0.02	0.04	0.03	0.03	0	0.02	0.146667	0.0555556	0.0555556
13-1577	0.25	0.01	0.06	0.106667	0.01	0.1	0.01	0.04	0	0.02	0.04	0.02	0.0555556
13-1758	0	0	0	0	0	0	0	0	0	0	0	0	0
13-2864	0.79	1	0.96	0.916667	1	1	1	1	1	1	0.75	0.916667	0.944444
13-3395	1	1	1	1	1	1	1	1	1	1	1	1	1
13-3413	0.05	0	0.253333	0.101111	0	0.02	0.01	0.01	0	0.05	0.116667	0.0555556	0.0555556
13-0502	1	1	0.96	0.986667	1	1	0.79	0.93	1	1	0.75	0.916667	0.944444
13-0857	1	1	0.982627	0.994209	0.69	0.65	0.7	0.68	0.690476	0.95	0.939524	0.86	0.844736
13-1572	1	1	1	1	1	1	1	1	1	1	1	1	1
12-1642	0	0	0.0021	0.0007	0	0	0	0	0	0	0	0	0.000233333
13-0265	1	1	1	1	1	1	1	1	1	1	1	1	1
13-1660	1	1	1	1	1	1	1	1	1	1	1	1	1
13-2375	1	1	1	1	1	1	1	1	1	1	1	1	1
12-0785	0.75	0.8	0.82	0.79	0.8	0.78	0.97	0.85	0.84	0.76	0.73	0.776667	0.805556
12-1145	0	0.05	0.25	0.1	0.25	0.12	0.296667	0.222222	0	0.13	0.353333	0.161111	0.161111
12-1436	0.95	1	0.87	0.94	1	1	0.94	0.98	1	1	0.848862	0.949621	0.95654
12-1706	0.9	1	0.865625	0.921875	0.85	0.79	0.61	0.75	1	1	1	1	0.890625
12-1799	0.8	0.9	0.67	0.79	0.9	0.98	0.76	0.88	1	1	0.728377	0.909459	0.85982
12-1957	0	0.1	0.02	0.04	0	0.04	0.02	0.02	0	0.05	0.0674416	0.0391472	0.0330491
13-0215	1	1	0.97	0.99	1	1	0.97	0.99	1	1	0.779435	0.926478	0.968826
13-0294	0.73	0.85	0.88	0.82	1	1	0.88	0.96	0.64	0.58	0.94	0.72	0.833333
13-0437	0.1	0.05	0.1	0.0833333	0.15125	0.1	0.04875	0.1	0	0.15	0.3	0.15	0.111111
13-0732	0.85	0.9	0.75	0.833333	0.92	0.88	0.87	0.89	0.75	0.88	0.75049	0.793497	0.838943
13-0963	0	0	0.3	0.1	0.05	0	0.31	0.12	0	0.12	0.02625	0.04875	0.0895833
13-1248	0.2	0	0.3	0.166667	0	0.05	0.13	0.06	0	0.02	0.05	0.0233333	0.0833333
13-1817	0.53	0.85	0.9	0.76	1	1	0.76	0.92	1	1	0.835	0.945	0.875
13-1830	0	0	0	0	0	0	0	0	0	0	0	0	0
13-1923	1	0.85	0.9	0.916667	0.59	0.65	0.76	0.666667	0.78	0.95	0.840017	0.856672	0.813335
13-2886	1	1	1	1	1	1	1	1	1	1	1	1	1
13-3088	1	1	1	1	1	1	1	1	1	1	1	1	1
13-3126	0	0.11	0.28	0.13	0.11	0.15	0.115	0.125	0.166667	0.12	0.260833	0.1825	0.145833
12-1241	0.35	0.45	0.64	0.48	0.85	0.71	0.42	0.66	0.78	0.68	0.842502	0.767501	0.635834
12-1863	0.58	0.73	0.25	0.52	0.55	0.48	0.59	0.54	0.58	0.49	0.395391	0.488464	0.516155
12-1982	0.65	0.44	0.65	0.58	0.35	0.45	0.55	0.45	0.45	0.26	0.405275	0.371758	0.467253
13-0966	0.39	0.45	0.21	0.35	0.22	0.35	0.42	0.33	0.03125	0	0.353223	0.128158	0.269386
13-1090	0.65	0.12	0.28	0.35	0.25	0.33	0.47	0.35	0.58	0.44	0.246656	0.422219	0.374073
13-1107	0.46	0.56	0.54	0.52	0.32	0.71	0.65	0.56	0.33	0.45	0.265714	0.348571	0.47619
13-1192	0.66	0.64	0.38	0.56	0.6	0.34	0.8	0.58	0.75	0.72	0.46576	0.645253	0.595084
13-1317	0.42	0.21	0.42	0.35	0.45	0.55	0.2	0.4	0.46	0.33	0.186875	0.325625	0.358542
13-1667	0.33	0.32	0.85	0.5	0.62	0.85	0.48	0.65	0.41	0.28	0.41625	0.36875	0.50625
13-1963	1	0.95	0.75	0.9	0.95	1	0.6	0.85	0.79	0.73	0.43	0.65	0.8
13-2030	0.46	0.75	0.47	0.56	0.65	0.56	0.44	0.55	0.69	0.65	0.408125	0.582708	0.564236
13-2706	0.55	0.62	0.18	0.45	0.65	0.33	0.37	0.45	0.35	0.23	0.400012	0.326671	0.40889
13-3178	0.7	0.85	0.4	0.65	0.58	0.62	0.3	0.5	0.74	0.68	0.505	0.641667	0.597222
13-3239	0.45	0.36	0.195	0.335	0.33	0.45	0.57	0.45	0.21	0.1	0.38479	0.231597	0.338866
13-3427	0.46	0.52	0.37	0.45	0.22	0.32	0.45	0.33	0.45	0.45	0.328627	0.409542	0.396514
12-1822	0.75	0.85	0.753125	0.784375	0.333333	0.46	0.373333	0.388889	0.8	0.9	0.883333	0.861111	0.678125
12-0007	0.65	0.62	0.44	0.57	0.75	0.66	0.69	0.7	1	1	0.700584	0.900195	0.723398
12-0045	0.5	0.65	0.768142	0.639381	0.75	0.56	0.76	0.69	0.56	0.46	0.51	0.51	0.613127
12-0049	0.15	0.25	0.226667	0.208889	0	0.05	0.0333333	0.0277778	0.35	0.48	0.1	0.31	0.182222
12-0060	0.32	0.65	0.425	0.465	0.45	0.52	0.26	0.41	0.45	0.35	0.4	0.4	0.425
12-0146	0.4	0.45	0.35	0.4	0.333333	0.56	0.456667	0.45	0.380952	0.23	0.439048	0.35	0.4
12-0164	0.48	0.65	0.55	0.56	1	1	0.775	0.925	0.29	0.26	0.62	0.39	0.625
12-0245	0.25	0	0.05	0.1	0.196429	0	0.103571	0.1	0	0.2	0.1	0.1	0.1
12-0257	0.25	0.05	0.25	0.183333	0	0.35	0.1	0.15	0.23	0.25	0.17	0.216667	0.183333
12-0279	0.25	0.54	0.318929	0.369643	0.35	0.12	0.172857	0.214286	0	0.02	0.13	0.05	0.21131
12-0391	0.55	0.65	0.617088	0.605696	0.277778	0.25	0.222222	0.25	0.55	0.25	0.49	0.43	0.428565
12-0494	0.35	0.59	0.44	0.46	0.68	0.35	0.71	0.58	0.6	0.36	0.617351	0.525784	0.521928
12-0502	0.4	0.45	0.35	0.4	0.52	0.45	0.41	0.46	0.277778	0.35	0.392222	0.34	0.4
12-0508	0.45	0.65	0.67	0.59	0.66	0.53	0.73	0.64	0.66	0.26	0.745272	0.555091	0.59503
12-0544	0.46	0.52	0.145	0.375	0.56	0.35	0.38	0.43	0.35	0.25	0.36	0.32	0.375
12-0625	0.416667	0.45	0.303333	0.39	0.48	0.56	0.31	0.45	0.64	0.36	0.381569	0.460523	0.433508
12-0655	0.35	0.4	0.39	0.38	0.483333	0.65	0.546667	0.56	0.5	0.55	0.519413	0.523138	0.487713
12-0665	0	0.05	0.35	0.133333	0.166667	0	0.103333	0.09	0.111111	0.23	0.188889	0.176667	0.133333
12-0830	0.6	0.55	0.74	0.63	0.56	0.53	0.2	0.43	0.625	0.25	0.295	0.39	0.483333
12-0983	0.33	0.55	0.59	0.49	0.57	0.56	0.37	0.5	0.78	0.65	0.393671	0.60789	0.53263
12-0988	0.4	0.25	0.13	0.26	0.1	0.46	0.13	0.23	0	0.13	0.02	0.05	0.18
12-1003	0.555556	0	0.464444	0.34	0.25	0.65	0.45	0.45	0.55	0.45	0.519091	0.506364	0.432121
12-1018	0.5	0.75	0.623929	0.624643	0.54	0.65	0.34	0.51	0.549784	0.48	0.500216	0.51	0.548214
12-1060	0.33	0.45	0.36	0.38	0.416667	0.65	0.613333	0.56	0.68	0.56	0.402439	0.54748	0.495827
12-1108	0.45	0.5	0.22	0.39	0.68	0.54	0.46	0.56	0.47	0.52	0.479043	0.489681	0.479894
12-1146	0.28	0.13	0.31	0.24	0.5	0.13	0.33	0.32	0.25	0.21	0.220498	0.226833	0.262278
12-1165	0	0.35	0.61	0.32	0.56	0.12	0.46	0.38	0.35	0.12	0.31	0.26	0.32
12-1176	0.46	0.65	0.5	0.536667	0.44	0.45	0.58	0.49	0.666667	0.58	0.503333	0.583333	0.536667
12-1195	0.5	0.5	0.35	0.45	0.67	0.46	0.88	0.67	0.25	0.45	0.493939	0.39798	0.505993
12-1488	0.166667	0.55	0.723333	0.48	0.65	0.46	0.66	0.59	0.416667	0.47	0.566822	0.484496	0.518165
12-1491	0.51	0.25	0.38	0.38	0.56	0.25	0.44	0.416667	0.333333	0.59	0.425339	0.449557	0.415408
12-1583	0	0.45	0.464533	0.304844	0.56	0.35	0.53	0.48	0.166667	0.54	0.433333	0.38	0.388281
12-1604	0.59	0.6	0.801803	0.663934	0.33	0.25	0.5	0.36	0.32	0.36	0.298197	0.326066	0.45
12-1645	0.625	0.5	0.135	0.42	0.25	0.16	0.22	0.21	0.208333	0.44	0.169645	0.272659	0.300886
12-1684	0.55	0.6	0.53	0.56	0.56	0.48	0.34	0.46	0.85	0.9	0.769595	0.839865	0.619955
12-1783	0.86	0.9	0.645	0.801667	0.5	0.24	0.22	0.32	0.43	0.32	0.51	0.42	0.513889
12-1800	0.6	0.45	0.72	0.59	0.54	0.79	0.53	0.62	0.68	0.32	0.531299	0.510433	0.573478
12-1818	0.8	0.59	0.74	0.71	0.67	0.48	0.47	0.54	0.47	0.36	0.157952	0.329317	0.526439
12-1883	0.833333	0.5	0.286667	0.54	0.67	0.89	0.78	0.78	0.74	0.58	0.62625	0.64875	0.65625
12-1954	0.46	0.56	0.18	0.4	0.89	0.76	0.9	0.85	0.9	0.85	0.811628	0.853876	0.701292
12-1994	0.28	0.54	0.31	0.376667	0.44	0.56	0.38	0.46	0.59	0.64	0.49	0.573333	0.47
12-2005	0.5	0.45	0.85	0.6	0.46	0.68	0.64125	0.59375	0.65	0.64	0.500625	0.596875	0.596875
12-2096	0.35	0.35	0.346429	0.34881	0.55	0.56	0.175714	0.428571	0.68	0.58	0.457857	0.572619	0.45
12-2097	0	0.01	0.08	0.03	0	0.13	0.08	0.07	0	0.15	0.0675	0.0725	0.0575
13-0031	0.75	0.8	0.7	0.75	0.65	0.69	0.55	0.63	0.68	0.84	0.290876	0.603625	0.661208
13-0039	0	0	0.0101803	0.00339344	0	0.05	0.04	0.03	0	0.03	0.12	0.05	0.0277978
13-0057	0.0833333	0.45	0.486667	0.34	0.26	0.25	0.33	0.28	0	0.46	0.372297	0.277432	0.299144
13-0077	0.46	0.25	0.37	0.36	0.354167	0.68	0.525833	0.52	0.2	0.58	0.597121	0.45904	0.446347
13-0115	0.35	0.45	0.45	0.416667	0.142857	0.58	0.507143	0.41	0.291667	0.64	0.0591132	0.33026	0.385642
13-0134	0.833333	0.7	0.506667	0.68	0.666667	0.59	0.513333	0.59	0.0953216	0.64	0.583915	0.439746	0.569915
13-0138	0.46	0.5	0.6	0.52	0.74	0.89	0.5	0.71	0.55	0.46	0.66342	0.557807	0.595936
13-0141	0.25	0.45	0.53	0.41	0.316667	0.56	0.473333	0.45	0.29359	0.58	0.43855	0.43738	0.43246
13-0156	0.5	0.72	0.64	0.62	0.64	0.59	0.51	0.58	0.333333	0.68	0.754339	0.589224	0.596408
13-0167	0.8	0.85	0.838929	0.829643	0.52	0.62	0.3	0.48	0.74	0.68	0.44	0.62	0.643214
13-0175	0.3	0.35	0.644076	0.431359	0.266667	0.05	0.0433333	0.12	0.0862745	0.23	0.283725	0.2	0.250453
13-0183	0.666667	0.52	0.222274	0.469647	0.34	0.09	0.35	0.26	0	0.09	0.03	0.04	0.256549
13-0185	0.333333	0.25	0.166667	0.25	0.25	0.58	0.61	0.48	0.0555556	0.42	0.197415	0.224324	0.318108
13-0205	0	0.53	0.52	0.35	0.45	0.59	0.19	0.41	0.56	0.43	0.33	0.44	0.4
13-0233	0.63	0.45	0.134038	0.404679	0.69	0.25	0.38	0.44	0.54	0.43	0.38	0.45	0.43156
13-0266	0.46	0.5	0.21	0.39	0.58	0.5	0.33	0.47	0.64	0.32	0.556587	0.505529	0.455176
13-0298	0.45	0.5	0.308375	0.419458	0.037037	0.26	0.182963	0.16	0.6	0.21	0.241625	0.350542	0.31
13-0309	0.5	0.46	0.227705	0.395902	0.375	0.25	0.335	0.32	0	0.02	0.01	0.01	0.241967
13-0383	0	0.35	0.309997	0.219999	0.5	0.15	0.46	0.37	0.583333	0.45	0.196667	0.41	0.333333
13-0393	0.74	0.5	0.26	0.5	0.5	0.5	0.44	0.48	0.533333	0.68	0.346667	0.52	0.5
13-0434	0.5	0.6	0.43	0.51	0.355769	0.33	0.439231	0.375	0.196429	0.33	0.474821	0.33375	0.40625
13-0446	0.89	0.75	0.61	0.75	0.33	0.32	0.421429	0.357143	0.325397	0.78	0.774548	0.626648	0.57793
13-0461	0.65	0.75	0.85	0.75	0.666667	0.5	0.783333	0.65	0.5	0.78	0.589779	0.62326	0.67442
13-0473	0.9	0.8	0.73	0.81	1	1	0.76	0.92	0.25	0.68	0.827632	0.585877	0.771959
13-0480	0.55	0.46	0.57082	0.52694	0.56	0.45	0.37	0.46	0.416667	0.68	0.493333	0.53	0.505647
13-0483	0.25	0.35	0.03	0.21	0.5	0.35	0.41	0.42	0.0925926	0.58	0.340567	0.33772	0.322573
13-0485	0.45	0.5	0.22	0.39	0.65	0.52	0.57	0.58	0.58	0.69	0.201053	0.490351	0.486784
13-0505	0.5	0.4	0.30746	0.402487	0.277778	0.45	0.562222	0.43	0.68	0.46	0.36	0.5	0.444162
13-0507	0	0.35	0.37875	0.242917	0.5	0.46	0.373333	0.444444	0.35	0.21	0.43	0.33	0.33912
13-0512	0.5	0.56	0.38	0.48	0.48	0.5	0.49	0.49	0.666667	0.85	0.769454	0.76204	0.577347
13-0513	0.15	0.1	0.11	0.12	0.21	0.13	0.35	0.23	0.25	0.15	0.11	0.17	0.173333
13-0517	0.37	0.25	0.241232	0.287077	0.31	0.25	0.4	0.32	0.291667	0.32	0.168333	0.26	0.289026
13-0531	0	0.01	0.08	0.03	0.214286	0.25	0.285714	0.25	0.118056	0.35	0.241944	0.236667	0.172222
13-0552	0.527577	0.5	0.502423	0.51	0.291667	0.56	0.231667	0.361111	0.333333	0.45	0.500209	0.427847	0.432986
13-0586	0.545923	0.7	0.644077	0.63	0.45	0.31	0.573333	0.444444	0.535714	0.65	0.48381	0.556508	0.543651
13-0779	1	1	0.75	0.916667	0.56	0.55	0.93	0.68	0.25	0.64	0.77	0.553333	0.716667
13-0830	0.45	0.25	0.23	0.31	0.62	0.5	0.65	0.59	0.289683	0.58	0.679656	0.516446	0.472149
13-0832	0.85	0.7	0.7	0.75	0.56	0.68	0.38	0.54	0.9	0.89	0.37407	0.721357	0.670452
13-0893	0.439509	0.5	0.310491	0.416667	0.444444	0.76	0.655556	0.62	0.777778	0.78	0.458807	0.672195	0.56962
13-0932	0.5	0.45	0.46375	0.47125	0.166667	0.34	0.453333	0.32	0.39	0.46	0.29	0.38	0.390417
13-0999	0.465109	0.56	0.237804	0.420971	0.52	0.68	0.48	0.56	0.444444	0.52	0.475556	0.48	0.48699
13-1088	0.8	0.45	0.296875	0.515625	0.111111	0.35	0.108889	0.19	0.0957265	0.42	0.594274	0.37	0.358542
13-1102	0.45	0.55	0.190808	0.396936	0.5	0.59	0.47	0.52	0.46	0.62	0.48	0.52	0.478979
13-1112	0.4	0.23	0.51	0.38	0.26	0.08	0.41	0.25	0.46	0.32	0.33	0.37	0.333333
13-1113	0.2	0.25	0.05	0.166667	0.15	0.12	0.09	0.12	0.45	0.12	0.201083	0.257028	0.181231
13-1115	0.62153	0.56	0.136303	0.439278	0.45	0.31	0.47	0.41	0.3	0.21	0.51	0.34	0.396426
13-1116	0.579206	0.4	0.387143	0.45545	0.291209	0.68	0.288791	0.42	0.64	0.55	0.52	0.57	0.481817
13-1120	1	1	0.76	0.92	0.78	0.82	0.77	0.79	0.8	0.75	0.518207	0.689402	0.799801
13-1125	0.642892	0.45	0.407108	0.5	0	0.25	0.25	0.166667	0.79	0.64	0.648868	0.692956	0.453208
13-1130	0.354678	0.2	0.225322	0.26	0.25	0.26	0.57	0.36	0.33	0.46	0.329565	0.373188	0.331063
13-1199	0.38	0.25	0.22796	0.285987	0.5	0.45	0.37	0.44	0.25	0.45	0.26	0.32	0.348662
13-1205	0.465486	0.52	0.393603	0.459697	0.0833333	0.13	0.206667	0.14	0.46	0.32	0.18	0.32	0.306566
13-1214	0.592152	0.65	0.372918	0.538357	0.46	0.45	0.41	0.44	0.51	0.46	0.47	0.48	0.486119
13-1233	0.661108	0.5	0.400226	0.520445	0.53	0.46	0.27	0.42	0.333333	0.58	0.856667	0.59	0.510148
13-1253	0.529267	0.5	0.31226	0.447176	0.69	0.36	0.3	0.45	0.54	0.66	0.33	0.51	0.469059
13-1256	0.2	0.35	0.26513	0.27171	0.44	0.59	0.23	0.42	0.5	0.35	0.38	0.41	0.367237
13-1260	0.621417	0.8	0.738583	0.72	0.9	0.75	0.9	0.85	0.208333	0.52	0.336086	0.354806	0.641602
13-1276	0.488052	0.28	0.201948	0.323333	0	0.02	0.22	0.08	0.33	0.21	0.344993	0.294998	0.232777
13-1289	0.516028	0.55	0.504736	0.523588	0.45	0.56	0.31	0.44	0.5	0.36	0.4	0.42	0.461196
13-1323	0	0.38	0.58	0.32	0.56	0.21	0.58	0.45	0.583333	0.48	0.316667	0.46	0.41
13-1348	0.584855	0.65	0.655145	0.63	0.9	0.95	0.61	0.82	0.85	0.58	0.592888	0.674296	0.708099
13-1373	0.717127	0.7	0.427873	0.615	0.11	0.15	0.13	0.13	0.233	0.25	0.353479	0.278826	0.341275
13-1383	0.38	0.55	0.272857	0.400952	0.35	0.26	0.32	0.31	0.155556	0.13	0.224444	0.17	0.293651
13-1396	0.494909	0.75	0.945091	0.73	0.9	0.9	0.72	0.84	0.88	0.76	0.660252	0.766751	0.778917
13-1415	0.616042	0.48	0.177416	0.424486	0.428571	0.56	0.428095	0.472222	0.6	0.45	0.24	0.43	0.442236
13-1416	0.5	0.46	0.27	0.41	0.711111	0.41	0.138889	0.42	0.0833333	0.01	0.0266667	0.04	0.29
13-1437	0.558026	0.6	0.581974	0.58	0.5	0.48	0.76	0.58	0.583333	0.85	0.779438	0.73759	0.63253
13-1439	0.35	0.34	0.3	0.33	0.78	0.8	0.67	0.75	0.64	0.59	0.48	0.57	0.55
13-1441	0.734908	0.8	0.715092	0.75	0.65	0.76	0.66	0.69	0.5	0.78	0.829434	0.703145	0.714382
13-1442	0.37	0.46	0.472857	0.434286	0.01	0	0.05	0.02	0.51	0.56	0.46	0.51	0.321429
13-1450	0.487858	0.28	0.232142	0.333333	0.5	0.8	0.86	0.72	0.84	0.75	0.73691	0.775637	0.609657
13-1456	0.495755	0.65	0.729245	0.625	0.410256	0.6	0.583494	0.53125	0.155556	0.45	0.575994	0.39385	0.5167
13-1464	0.64	0.5	0.51	0.55	0.52	0.56	0.39	0.49	0.5	0.58	0.3	0.46	0.5
13-1467	0.64965	0.45	0.40035	0.5	1	0.75	0.92	0.89	0.9	0.9	0.853116	0.884372	0.758124
13-1468	0.13	0	0.23	0.12	0.369608	0.15	0.170392	0.23	0.0277778	0.33	0.0922222	0.15	0.166667
13-1509	0.62	0.31	0.395487	0.441829	0.74	0.85	0.54	0.71	0.5	0.64	0.33	0.49	0.547276
13-1535	0.748814	0.4	0.201186	0.45	0.52	0.35	0.39	0.42	0.625	0.5	0.145374	0.423458	0.431153
13-1567	0.5	0.4	0.36	0.42	0.142857	0.12	0.0371429	0.1	0.4	0.58	0.352857	0.444286	0.321429
13-1581	0.42	0.35	0.25	0.34	0.410256	0.56	0.379744	0.45	0.12	0.23	0.28	0.21	0.333333
13-1600	0.54	0.42	0.390735	0.450245	0.38	0.46	0.338571	0.392857	0.438889	0.59	0.381111	0.47	0.437701
13-1607	0.413494	0.3	0.12101	0.278168	0.8	0.95	0.62	0.79	0.65	0.46	0.63	0.58	0.549389
13-1612	0.35	0.52	0.499573	0.456524	0.196429	0.46	0.573571	0.41	0.75	0.64	0.5	0.63	0.498841
13-1618	0.15	0	0.383015	0.177672	0.78	0.42	0.21	0.47	0.44697	0.25	0.41303	0.37	0.339224
13-1629	0.6	0.45	0.731088	0.593696	0.5	0.86	0.83	0.73	0.272222	0.64	0.797778	0.57	0.631232
13-1637	0.65	0.35	0.230892	0.410297	0.56	0.54	0.58	0.56	0.138889	0.32	0.741111	0.4	0.456766
13-1658	0.558632	0.28	0.131368	0.323333	0.680556	0.32	0.529444	0.51	0.49	0.52	0.478666	0.496222	0.443185
13-1682	0.6	0.55	0.722857	0.624286	0.05	0.2	0.38	0.21	0.75	0.46	0.35	0.52	0.451429
13-1690	0.5	0.65	0.714708	0.621569	0.666667	0.59	0.41	0.555556	0.247863	0.75	0.532137	0.51	0.562375
13-1723	0.592311	0.75	0.657689	0.666667	0.0555556	0.25	0.361111	0.222222	0.295238	0.35	0.192489	0.279242	0.389377
13-1739	0.35	0.46	0.15	0.32	0.0454545	0.35	0.114545	0.17	0.155303	0.33	0.540246	0.34185	0.277283
13-1749	0.65	0.78	0.82	0.75	0.0714286	0.16	0.458571	0.23	0.125	0.25	0.477857	0.284286	0.421429
13-1831	0.750272	0.56	0.939728	0.75	0.527778	0.58	0.860972	0.65625	0.25	0.12	0.164375	0.178125	0.528125
13-1883	1	1	0.97	0.99	1	1	0.97	0.99	0.5	0.9	0.99978	0.799927	0.926642
13-1893	0.74	0.9	0.8575	0.8325	0.330556	0.55	0.499444	0.46	0.291667	0.65	0.618333	0.52	0.604167
13-1925	0.686613	0.58	0.437056	0.56789	0.84	0.95	0.67	0.82	0.64	0.32	0.54	0.5	0.629297
13-1936	0.653981	0.56	0.346019	0.52	0.79	0.56	0.84	0.73	0.64	0.85	0.675363	0.721788	0.657263
13-2008	0.387331	0.45	0.404908	0.41408	0.12	0.23	0.22	0.19	0.45	0.34	0.47	0.42	0.34136
13-2025	1	1	0.91	0.97	1	1	0.97	0.99	0.9	0.84	0.869385	0.869795	0.943265
13-2063	0.5	0.5	0.493571	0.497857	0.111111	0.12	0.0688889	0.1	0.55	0.32	0.39	0.42	0.339286
13-2095	0.42	0.35	0.355	0.375	0.59	0.65	0.44	0.56	0.261111	0.33	0.554596	0.381902	0.438967
13-2097	0	0.15	0.35	0.166667	0.111111	0.21	0.345556	0.222222	0.1	0.25	0.110476	0.153492	0.180794
13-2171	0.45	0.45	0.45	0.45	0.59	0.24	0.43	0.42	0.75	0.32	0.376947	0.482316	0.450772
13-2221	0.460849	0.55	0.616203	0.542351	0.68	0.79	0.72	0.73	0.380952	0.33	0.339048	0.35	0.540784
13-2289	0.392481	0.6	0.687519	0.56	1	0.85	0.67	0.84	0.85	0.95	0.72789	0.84263	0.747543
13-2296	0.586139	0.35	0.173861	0.37	0.79	0.85	0.91	0.85	0.426667	0.45	0.504338	0.460335	0.560112
13-2364	0.465704	0.75	0.85231	0.689338	0.333333	0.21	0.206667	0.25	0.271739	0.32	0.578261	0.39	0.443113
13-2372	0	0.12	0.38	0.166667	0.0555556	0.13	0.376944	0.1875	0.13	0.22	0.275	0.208333	0.1875
13-2377	0.35	0.35	0.2575	0.319167	0.52	0.36	0.245	0.375	0.68	0.32	0.23	0.41	0.368056
13-2387	1	0.9	0.846414	0.915471	0.48	0.62	0.67	0.59	0.58	0.46	0.7	0.58	0.695157
13-2389	1	1	1	1	1	1	1	1	1	1	1	1	1
13-2407	1	1	1	1	1	1	1	1	0.65	0.73	0.495	0.625	0.875
13-2424	0.15	0	0.35	0.166667	0.474074	0.12	0.155926	0.25	0.103704	0.33	0.191296	0.208333	0.208333
13-2425	0.414309	0.55	0.559024	0.507778	0.5	0.59	0.47	0.52	0.388889	0.46	0.292982	0.380624	0.469467
13-2460	0.35	0.35	0.05	0.25	0.333333	0.64	0.526667	0.5	0	0	0	0	0.25
13-2473	0.175565	0	0.324435	0.166667	0.25	0.11	0.0566667	0.138889	0	0.13	0.571057	0.233686	0.179747
13-2498	0.64	0.35	0.54	0.51	0.3	0.32	0.38	0.333333	0.35	0.48	0.015	0.281667	0.375
13-2606	0.85	0.56	0.66	0.69	0.76	0.95	0.87	0.86	0.416667	0.55	0.965588	0.644085	0.731362
13-2632	0.54	0.5	0.565	0.535	0.5	0.56	0.225714	0.428571	0.45	0.36	0.96	0.59	0.517857
13-2671	0.75	0.6	0.65	0.666667	1	1	0.76	0.92	1	1	0.74	0.913333	0.833333
13-2707	0.25	0.35	0.36	0.32	0.58	0.46	0.49	0.51	0.48	0.32	0.31	0.37	0.4
13-2747	0.5	0.5	0.62	0.54	0.58	0.49	0.43	0.5	0.253968	0.22	0.456032	0.31	0.45
13-2763	0.5	0.65	0.71	0.62	0.291667	0.23	0.395	0.305556	0.85	0.76	0.73088	0.780293	0.568616
13-2827	0.54	0.42	0.319286	0.426429	0.32	0.35	0.246667	0.305556	0.64	0.58	0.34	0.52	0.417328
13-2878	0	0	0	0	0	0	0	0	0	0	0	0	0
13-2880	0.9	0.85	0.92	0.89	1	1	0.79	0.93	0.66	0.78	0.507226	0.649075	0.823025
13-2885	0.59	0.65	0.62	0.62	0.49	0.5	0.45	0.48	0.36	0.43	0.801591	0.53053	0.54351
13-2890	0	0	0	0	0	0.01	0.02	0.01	0.0666667	0.07	0.050628	0.0624316	0.0241439
13-2901	0.58	0.46	0.267189	0.43573	0.69	0.58	0.5	0.59	0.5	0.68	0.08	0.42	0.48191
13-2992	0.75	0.64	0.587184	0.659061	0.89	0.76	0.51	0.72	0.64	0.58	0.49	0.57	0.649687
13-2996	0.75	0.85	0.44	0.68	1	1	0.88	0.96	0.68	0.79	0.36	0.61	0.75
13-3009	0.0606061	0.01	0.169394	0.08	0.13	0.25	0.1	0.16	0.0277778	0	0.00222222	0.01	0.0833333
13-3026	0	0	0	0	0	0.07	0.21125	0.09375	0.55	0.46	0.300625	0.436875	0.176875
13-3036	0	0.15	0.451264	0.200421	0.26	0.22	0.27	0.25	0.58	0.64	0.34	0.52	0.323474
13-3054	0	0.32	0.402222	0.240741	0.333333	0.46	0.586667	0.46	0.55	0.43	0.46	0.48	0.39358
13-3082	0.74	0.58	0.81	0.71	0.65	0.85	0.333333	0.611111	1	1	0.753306	0.917769	0.746293
13-3095	0.35	0.25	0.4	0.333333	0.56	0.54	0.79	0.63	0.86	0.85	0.393499	0.701166	0.554833
13-3108	0	0	0	0	0	0	0	0	0	0	0	0	0
13-3109	0.56	0.48	0.19	0.41	0	0.22	0.11	0.11	0.134454	0.43	0.188616	0.251023	0.257008
13-3114	0.95	0.72	0.46	0.71	1	1	0.76	0.92	0.87	0.88	0.590867	0.780289	0.80343
13-3145	0.85	0.73	0.61	0.73	0.32	0.46	0.553333	0.444444	0.833333	0.64	0.440128	0.63782	0.604088
13-3160	0.65	0.46	0.64	0.583333	0.65	0.46	0.78	0.63	0.64	0.66	0.391549	0.56385	0.592394
13-3161	0.56	0.48	0.240837	0.426946	0.65	0.54	0.58	0.59	0.25	0.45	0.65	0.45	0.488982
13-3163	0.55	0.46	0.215996	0.408665	0.44	0.45	0.37	0.42	0.166667	0.33	0.463333	0.32	0.382888
13-3180	0.47	0.53	0.35	0.45	0.5	0.85	0.84	0.73	0.78	0.64	0.590282	0.670094	0.616698
13-3185	0	0.01	0.02	0.01	0.55	0.47	0.3	0.44	0.35	0.11	0.279686	0.246562	0.232187
13-3205	0.76	0.56	0.93	0.75	0.5	0.5	0.5	0.5	0.219192	0.2	0.330808	0.25	0.5
13-3212	0.125	0.35	0.525	0.333333	0.55	0.64	0.58	0.59	0.85	0.64	0.774292	0.754764	0.559366
13-3227	0.583333	0.45	0.216667	0.416667	0.45	0.68	0.4	0.51	0.5	0.5	0.512783	0.504261	0.476976
13-3229	0.45	0.2	0.56819	0.406063	0.75	0.95	0.49	0.73	0.481481	0.32	0.668519	0.49	0.542021
13-3230	0.25	0.2	0.18	0.21	0.625	0.68	0.396923	0.567308	0.23	0.25	0.188077	0.222692	0.333333
13-3241	0.85	0.72	0.8	0.79	0	0.25	0.416667	0.222222	0.583333	0.69	0.267981	0.513772	0.508665
13-3246	1	1	1	1	1	1	1	1	1	1	1	1	1
13-3359	0.0833333	0.01	0.206667	0.1	0.12	0.32	0.25	0.23	0.0555556	0.42	0.624223	0.366593	0.232198
13-3375	0	0	0	0	0	0	0	0	0	0	0	0	0
13-3391	0.416667	0.16	0.173333	0.25	0.56	0.68	0.29	0.51	0.65	0.73	0.524973	0.634991	0.464997
13-3406	0.45	0.32	0.369291	0.379764	0.44	0.68	0.23	0.45	0.44	0.32	0.62	0.46	0.429921
13-3408	0	0.02	0.25	0.09	0.33	0.35	0.28	0.32	0.244444	0.36	0.165556	0.256667	0.222222
13-3437	0.85	0.73	0.552604	0.710868	0.5	0.84	0.82	0.72	0.46	0.55	0.52	0.51	0.646956
13-3446	0	0.032	0.00864988	0.01355	0.54	0.67	0.32	0.51	0.35	0.56	0.35	0.42	0.314517
12-0899	0.79	0.75	0.51875	0.68625	0.85	0.9	0.65	0.8	0.78	0.59	0.64	0.67	0.71875
13-0616	0.8	0.86	0.77	0.81	0.76	0.58	0.76	0.7	0.86	0.78	0.58	0.74	0.75
12-0304	0.56	0.65	0.59	0.6	0.64	0.52	0.62125	0.59375	0.65	0.88	0.291429	0.607143	0.600298
12-0400	0.5	0.48	0.49	0.49	0.45	0.38	0.46	0.43	0.670139	0.44	0.449861	0.52	0.48
12-0710	0.35	0.74	0.73625	0.60875	0.56	0.58	0.21	0.45	0.231731	0.69	0.672019	0.53125	0.53
12-1166	0.45	0.52	0.14	0.37	0.25	0.46	0.85	0.52	0.333333	0.64	0.406667	0.46	0.45
12-1335	0.85	0.71	0.57	0.71	0.166667	0.52	0.693333	0.46	0.57	0.46	0.68	0.57	0.58
12-1694	0.68	0.74	0.35	0.59	0.32	0.56	0.53	0.47	0.31	0.58	0.79	0.56	0.54
12-1770	0.44	0.51	0.16	0.37	0.52	0.46	0.46	0.48	0.78	0.84	0.63	0.75	0.533333
13-0343	0.166667	0.58	0.723333	0.49	0.666667	0.26	0.483333	0.47	0.37037	0.62	0.53963	0.51	0.49
13-0392	0.62	0.55	0.45	0.54	0.407637	0.32	0.622363	0.45	0.65	0.52	0.54	0.57	0.52
13-0707	0.78	0.41	0.416667	0.535556	0.694444	0.42	0.445556	0.52	0.58	0.45	0.72	0.583333	0.546296
13-0710	0.52	0.35	0.51	0.46	0.56	0.45	0.52	0.51	0.383983	0.56	0.286017	0.41	0.46
13-0745	0.166667	0.26	0.448333	0.291667	0.5	0.26	0.77	0.51	0.65	0.32	0.405	0.458333	0.42
13-0808	1	0.95	0.75	0.9	0.8	0.75	0.75	0.766667	0.69	0.78	0.2175	0.5625	0.743056
13-0835	1	0.85	0.85	0.9	0.714286	0.62	0.382381	0.572222	0.66	0.21	0.463333	0.444444	0.638889
13-0928	0.666667	0.85	0.596667	0.704444	1	1	0.97	0.99	0.25	0.36	0.39	0.333333	0.675926
13-1014	0.666667	0.58	0.463333	0.57	0.5	0.32	0.56	0.46	0.75	0.48	0.36	0.53	0.52
13-1020	0	0	0	0	0	0	0	0	0.68	0.26	0.59	0.51	0.679259
13-1064	0.833333	0.58	0.296667	0.57	0.166667	0.56	0.683333	0.47	0.68	0.25	0.54	0.49	0.51
13-1100	0.47	0.39	0.28	0.38	0.58	0.56	0.21	0.45	0.277778	0.66	0.352222	0.43	0.42
13-1114	0	0.03	0.08375	0.0379167	0.428571	0.52	0.491429	0.48	0.4	0.58	0.31	0.43	0.315972
13-1124	0.603175	0.56	0.485649	0.549608	0.6	0.55	0.44	0.53	0.69697	0.36	0.41303	0.49	0.523203
13-1163	0	0.26	0.345	0.201667	0.166667	0.58	0.393333	0.38	0.2	0.2	0.23	0.21	0.263889
13-1215	0.29	0.35	0.382917	0.340972	0.166667	0.25	0.753333	0.39	0.5	0.62	0.26	0.46	0.396991
13-1539	0.25	0.34	0.22	0.27	0.5	0.46	0.51	0.49	0.6	0.36	0.63	0.53	0.43
13-1740	0.25	0.15	0.1625	0.1875	0.357143	0.21	0.370357	0.3125	0.333333	0.45	0.146667	0.31	0.27
13-1899	0.52	0.55	0.28	0.45	0.45	0.36	0.69	0.5	0.33	0.36	0.6	0.43	0.46
13-2103	0.78	0.64	0.55619	0.65873	0.52	0.58	0.34	0.48	0.58	0.62	0.36	0.52	0.55291
13-2131	0.35	0.12	0.363333	0.277778	1	1	0.75	0.916667	0.333333	0.22	0.363333	0.305556	0.5
13-2235	0.46	0.37	0.50125	0.44375	0.4	0.26	0.37125	0.34375	0.64	0.78	0.2675	0.5625	0.45
13-2239	0.85	0.96	0.69	0.833333	0.0357143	0.58	0.348571	0.321429	0.2	0.36	0.19	0.25	0.468254
13-2292	0.8	0.75	0.7	0.75	0.76	0.58	0.576667	0.638889	0.5	0.55	0.2	0.416667	0.601852
13-2626	0	0.01	0.0425	0.0175	0.2	0.75	0.3	0.416667	0.333333	0.45	0.476667	0.42	0.284722
13-2772	0.52	0.44	0.3	0.42	0.74	0.33	0.25	0.44	0.52	0.48	0.38	0.46	0.44
13-2809	0.45	0.33	0.3	0.36	0.535714	0.65	0.224286	0.47	0.55	0.25	0.58	0.46	0.43
13-3085	0	0.46	0.493333	0.317778	0.183333	0.46	0.387917	0.34375	0.57	0.49	0.32	0.46	0.373843
13-3136	0	0	0	0	0	0	0	0	0.666667	0.47	0.393333	0.51	0.707037
13-3225	0.12	0.25	0.075	0.148333	0.5	0.65	0.2	0.45	0.166667	0.33	0.433333	0.31	0.302778
13-3288	0.244444	0.25	0.239306	0.244583	0.5	0.68	0.2	0.46	0.266667	0.55	0.413333	0.41	0.371528
13-0194	0.25	0.45	0.38	0.36	0.118056	0.75	0.631944	0.5
13-0888	0	0.06	0.089611	0.0498703	0.458333	0.58	0.431667	0.49
13-1255	0.58	0.26	0.56	0.466667	0.4	0.55	0.85	0.6
13-1592	0	0.12	0.0466667	0.0555556	0.25	0.25	0.5	0.333333
13-1625	0.32	0.45	0.25	0.34	0.0454545	0.46	0.724545	0.41
13-1748	0.144444	0.48	0.164691	0.263045	0.78	0.75	0.602595	0.710865
13-1776	0.1	0.06	0.12	0.0933333	0.180952	0.36	0.179048	0.24
13-1815	0.35	0.26	0.213333	0.274444	0.48	0.59	0.19	0.42
13-1844	0.45	0.37	0.24	0.353333	0.76	0.32	0.36	0.48
13-1886	0.166667	0.46	0.353333	0.326667	0.383333	0.46	0.176667	0.34
13-2071	0.59	0.64	0.563276	0.597759	0.380952	0.12	0.00904762	0.17
13-2132	0.68	0.26	0.415556	0.451852	0.25	0	0.05	0.1
13-2142	0.25	0.75	0.745521	0.58184	0.121429	0.1	0.0485714	0.09
13-2156	0.35	0.42	0.226667	0.332222	0	0.46	0.71	0.39
13-2164	0.37	0.21	0.19	0.256667	0.166667	0.32	0.743333	0.41
13-2297	0.25	0.2	0.21561	0.22187	0	0.15	0.6	0.25
13-2361	0	0.56	0.163077	0.241026	0	0.33	0.6	0.31
13-2636	0	0.04	0.0149647	0.0183216	0.55	0.58	0.34	0.49
13-2647	0.15	0.49	0.38	0.34	0.333333	0.65	0.396667	0.46
13-2650	0.25	0.13	0.14	0.173333	0.114286	0.32	0.0457143	0.16
13-2702	0.46	0.25	0.37	0.36	0.025641	0.21	0.184359	0.14
13-2784	0.333333	0.36	0.488757	0.39403	0.244444	0.56	0.455556	0.42
13-2841	0.166667	0.19	0.268198	0.208288	0.5	0.33	0.34	0.39
13-2881	0	0	0	0	0	0	0	0
13-3123	0	0.12	0.13	0.0833333	0.0972222	0.1	0.0527778	0.0833333
13-3158	0.25	0.24	0.341897	0.277299	0.189815	0.35	0.360185	0.3
13-3164	0.31	0.49	0.262604	0.354201	0.103175	0.45	0.706825	0.42
13-3238	0.25	0	0.285511	0.178504	0.5	0.46	0.21	0.39
13-3200	0	0.18	0.07	0.0833333	0.06	0.12	0.07	0.0833333
13-1173	0.0454545	0.21	0.154874	0.136776	0.12	0	0.15	0.09
12-0000	0.35	0.15	0.4	0.3	0.74	0.89	0.62	0.75
12-0002	0.05	0	0.55	0.2	0.75	0.32	0.28	0.45
12-1284	0.0833333	0.28	0.16684	0.176724
12-1289	0.46	0.12	0.47	0.35
12-1464	0.0833333	0.21	0.356667	0.216667
12-1628	0.166667	0	0.133333	0.1
12-1635	0.166667	0.12	0.163333	0.15
12-1701	0.166667	0.56	0.278333	0.335
13-0090	0.12	0.15	0.105	0.125
13-0504	0.45	0.32	0.23	0.333333
13-0838	0.125	0.15	0.225	0.166667
13-1080	0.15	0.25	0.1	0.166667
13-1141	0.166667	0.2	0.00833333	0.125
13-1284	0.0833333	0.26	0.256667	0.2
13-1355	0.75	0.59	0.66	0.666667
13-1404	0.36	0.65	0.74	0.583333
13-1671	0.416667	0.52	0.313333	0.416667
13-1679	0.342	0.58	0.328	0.416667
13-2094	0.86	0.7	0.69	0.75
13-2279	0.46	0.3	0.24	0.333333
13-2423	0.38	0.1	0.27	0.25
13-3265	0.8	0.64	0.81	0.75
12-1202	0.26	0.33	-0.59	0
13-0654	0.33	0.22	-0.55	0
13-2726	0.3	0.25	-0.55	0
13-2905	0.44	0.32	-0.76	0
13-0987	0.26	0.37	0.219762	0.283254
13-2399	0.7	0.85	0.33602	0.628673
12-0003	1	1	1	1
12-0004	0.1	0.1	0.325	0.175
12-0009	0.555556	0.5	0.594444	0.55
12-0011	0.65	0.5	0.725	0.625
12-0018	0.2	0.03	0.07	0.1
12-0019	1	0.95	0.975	0.975
12-0022	0.503333	0.3	0.396667	0.4
12-0024	0.186667	0.45	0.713333	0.45
12-0025	0.75	0.65	0.85	0.75
12-0026	0.1	0.1	0.205	0.135
12-0029	0.45	0.3	0.45	0.4
12-0031	0.05	0	0.475	0.175
12-0033	0.65	0.5	0.725	0.625
12-0034	0.3	0.25	0.53	0.36
12-0035	0.025	0.03	0.095	0.05
12-0038	0.8	0.45	0.25	0.5
12-0039	0.65	0.5	0.65	0.6
12-0046	0.68	0.5	0.92	0.7
12-0050	1	0.85	0.7	0.85
12-0052	0.777778	0.5	0.522222	0.6
12-0057	0.65	0.3	0.25	0.4
12-0058	0.35	0.45	0.5	0.433333
12-0063	0.05	0	0.325	0.125
12-0064	0.65	0.5	0.8	0.65
12-0065	0.3	0.3	0.55	0.383333
12-0066	0	0.01	0.065	0.025
12-0067	0.02	0.1	0.48	0.2
12-0068	0.65	0.5	0.8	0.65
12-0073	0	0	0	0
12-0074	0.25	0.45	0.8	0.5
12-0075	0.1	0.03	0.07	0.0666667
12-0080	0.483333	0.15	0.0166667	0.216667
12-0085	0.65	0.5	0.8	0.65
12-0100	0.05	0.03	0.01	0.03
12-0105	0.05	0	0.25	0.1
12-0110	0.03	0	0.165	0.065
12-0111	0.05	0.45	0.85	0.45
12-0113	0.65	0.5	0.77	0.64
12-0114	0.25	0.45	0.725	0.475
12-0115	0.45	0.45	0.55	0.483333
12-0116	0.3	0.1	0.2	0.2
12-0117	0.04	0.25	0.76	0.35
12-0118	0.03	0.1	0.47	0.2
12-0120	0	0	0	0
12-0121	0.4	0.45	0.65	0.5
12-0124	0.25	0.3	0.65	0.4
12-0125	0.2	0.1	0.3	0.2
12-0127	0	0	0	0
12-0128	0.05	0	0.15	0.0666667
12-0129	0.4	0.1	0.025	0.175
12-0130	0.666667	0.75	0.983333	0.8
12-0131	0	0	0	0
12-0133	0.0666667	0.03	0.0333333	0.0433333
12-0136	0.6	0.5	0.55	0.55
12-0137	0.0666667	0.03	0.153333	0.0833333
12-0140	0	0	0	0
12-0143	0.05	0	0.55	0.2
12-0147	0.5	0.15	0.25	0.3
12-0150	0.45	0.45	0.6	0.5
12-0152	0.5	0.3	0.4	0.4
12-0157	0.75	0.68	0.62	0.683333
12-0158	0	0	0	0
12-0159	0	0	0	0
12-0160	0	0	0	0
12-0163	0.1	0.1	0.25	0.15
12-0168	0.1	0.15	0.6	0.283333
12-0169	0.05	0.15	0.7	0.3
12-0170	0.09	0.1	0.26	0.15
12-0171	0.333333	0.5	0.816667	0.55
12-0175	0.65	0.5	0.77	0.64
12-0181	0.9	0.45	0.05	0.466667
12-0182	0.7	0.25	0.1	0.35
12-0183	0.65	0.5	0.65	0.6
12-0184	0.366667	0.1	0.133333	0.2
12-0185	0.65	0.5	0.575	0.575
12-0187	0	0.15	0.75	0.3
12-0190	0.15	0.3	0.75	0.4
12-0192	0.183333	0.15	0.566667	0.3
12-0196	0	0	0	0
12-0197	0.03	0	0.12	0.05
12-0198	0.65	0.5	0.65	0.6
12-0200	0.16	0.1	0.34	0.2
12-0202	0.6	0.3	0.35	0.416667
12-0203	0	0	0	0
12-0206	0.65	0.5	0.65	0.6
12-0208	0.86	0.8	0.74	0.8
12-0210	0	0	0	0
12-0214	0.7	0.15	0.05	0.3
12-0215	0.55	0.46	0.55	0.52
12-0224	0	0.03	0.09	0.04
12-0225	0.86	0.8	0.74	0.8
12-0227	0.166667	0.45	0.683333	0.433333
12-0231	0.9	1	0.8	0.9
12-0234	0.03	0	0.165	0.065
12-0235	0.55	0.25	0.25	0.35
12-0238	0.46	0.25	0.34	0.35
12-0239	0.03	0.1	0.47	0.2
12-0247	0.2	0.03	0.04	0.09
12-0251	0.65	0.5	0.77	0.64
12-0253	0	0	0	0
12-0254	0.86	0.8	0.965	0.875
12-0255	0.775	0.45	0.125	0.45
12-0256	0.65	0.5	0.68	0.61
12-0260	0.266667	0.45	0.633333	0.45
12-0264	0.4	0.45	0.65	0.5
12-0270	0.16	0.1	0.34	0.2
12-0271	0.2	0.1	0.3	0.2
12-0274	0.35	0.25	0.45	0.35
12-0275	0	0.01	0.02	0.01
12-0276	0.3	0.1	0.2	0.2
12-0277	0.5	0.45	0.4	0.45
12-0280	0.05	0	0.15	0.0666667
12-0282	0.65	0.5	0.65	0.6
12-0289	0.433333	0.45	0.556667	0.48
12-0291	0.04	0.1	0.46	0.2
12-0293	0.065	0.15	0.635	0.283333
12-0294	0.666667	0.5	0.753333	0.64
12-0297	0.025	0.1	0.325	0.15
12-0301	0.65	0.45	0.37	0.49
12-0302	0	0.03	0.09	0.04
12-0303	0.86	0.7	0.75	0.77
12-0306	0.68	0.5	0.92	0.7
12-0307	0	0	0	0
12-0308	0.4	0.15	0.4	0.316667
12-0311	0.05	0.01	0.14	0.0666667
12-0321	0.35	0.1	0.15	0.2
12-0322	0.55	0.46	0.54	0.516667
12-0323	0.4	0.1	0.1	0.2
12-0324	0.7	0.45	0.35	0.5
12-0329	0.875	0.45	0.025	0.45
12-0331	0.666667	0.5	0.433333	0.533333
12-0332	0	0	0	0
12-0334	0.225	0.3	0.675	0.4
12-0335	0.5	0.46	0.6	0.52
12-0338	0.55	0.3	0.38	0.41
12-0340	0.0766667	0.15	0.673333	0.3
12-0349	0.65	0.5	0.65	0.6
12-0351	0.2	0.3	0.7	0.4
12-0357	0.45	0.25	0.35	0.35
12-0362	0.45	0.45	0.45	0.45
12-0363	0.7	0.15	0.05	0.3
12-0364	0.6	0.5	0.52	0.54
12-0365	0.0333333	0.25	0.766667	0.35
12-0368	0.4	0.15	0.05	0.2
12-0371	0.3	0.15	0.45	0.3
12-0373	0	0	0	0
12-0374	0.1	0.1	0.25	0.15
12-0378	0.2	0.15	0.55	0.3
12-0380	0.375	0.15	0.075	0.2
12-0384	0.65	0.5	0.62	0.59
12-0386	0	0	0	0
12-0387	0.05	0.1	0.43	0.193333
12-0388	0.75	0.68	0.67	0.7
12-0389	0	0.01	0.05	0.02
12-0390	0.25	0.15	0.5	0.3
12-0392	0.32	0.15	0.13	0.2
12-0397	0.86	0.7	0.79	0.783333
12-0398	0.35	0.25	0.5	0.366667
12-0399	0.333333	0.5	0.966667	0.6
12-0402	0.65	0.5	0.65	0.6
12-0403	0.15	0.15	0.3	0.2
12-0404	0.55	0.15	0.2	0.3
12-0405	0	0.03	0.09	0.04
12-0407	0.1	0.25	0.7	0.35
12-0410	0.25	0.3	0.65	0.4
12-0412	0.25	0.3	0.65	0.4
12-0413	0.5	0.25	0.375	0.375
12-0416	0.316667	0.15	0.493333	0.32
12-0417	0.05	0	0.4	0.15
12-0418	0.65	0.5	0.71	0.62
12-0419	0.4	0.3	0.55	0.416667
12-0421	0.05	0.3	0.85	0.4
12-0423	0.7	0.3	0.185	0.395
12-0424	0.275	0.3	0.625	0.4
12-0425	0.555556	0.5	0.864444	0.64
12-0427	0.65	0.5	0.65	0.6
12-0431	0.86	0.7	0.75	0.77
12-0433	0.3	0.25	0.5	0.35
12-0436	0.472222	0.5	0.947778	0.64
12-0437	0.01	0.15	0.74	0.3
12-0438	0.75	0.68	0.67	0.7
12-0440	0.6	0.5	0.52	0.54
12-0441	0.16	0.1	0.29	0.183333
12-0443	0	0	0	0
12-0448	0.1	0.45	0.8	0.45
12-0449	0.333333	0.5	0.766667	0.533333
12-0451	0	0	0	0
12-0452	0.9	1	0.8	0.9
12-0453	0.3	0.45	0.69	0.48
12-0455	0.3	0.45	0.6	0.45
12-0461	0.65	0.5	0.725	0.625
12-0462	0.16	0.25	0.64	0.35
12-0466	0.416667	0.5	0.673333	0.53
12-0468	0.65	0.5	0.77	0.64
12-0470	0.233333	0.15	0.216667	0.2
12-0473	0.5	0.15	0.25	0.3
12-0474	0.6	0.3	0.3	0.4
12-0480	0.05	0	0.45	0.166667
12-0485	0	0	0	0
12-0488	0.05	0.45	0.85	0.45
12-0493	0.15	0.25	0.65	0.35
12-0501	0.225	0.15	0.276	0.217
12-0504	0.65	0.5	0.77	0.64
12-0509	0.433333	0.25	0.366667	0.35
12-0510	0.525	0.25	0.225	0.333333
12-0511	0.5	0.15	0.25	0.3
12-0512	0.5	0.15	0.25	0.3
12-0513	0.11	0.1	0.24	0.15
12-0517	1	0.5	0.42	0.64
12-0518	0.383333	0.3	0.516667	0.4
12-0521	0	0.01	0.08	0.03
12-0524	0.3	0.25	0.45	0.333333
12-0526	0	0	0	0
12-0530	0	0	0	0
12-0531	0.65	0.5	0.77	0.64
12-0532	0.25	0.1	0.175	0.175
12-0533	0.4	0.45	0.62	0.49
12-0537	0.01	0.3	0.84	0.383333
12-0538	0.05	0.1	0.3	0.15
12-0539	0.225	0.45	0.775	0.483333
12-0540	0.433333	0.3	0.466667	0.4
12-0542	0.3	0.3	0.6	0.4
12-0548	0.86	0.8	0.74	0.8
12-0551	0.0333333	0.15	0.491667	0.225
12-0552	0.416667	0.15	0.0333333	0.2
12-0555	0.25	0.25	0.5	0.333333
12-0557	0.65	0.5	0.77	0.64
12-0562	0.4	0.15	0.05	0.2
12-0563	0	0.03	0.07	0.0333333
12-0567	0.395	0.15	0.055	0.2
12-0570	0.183333	0.1	0.166667	0.15
12-0572	0	0	0	0
12-0573	0.1	0.15	0.725	0.325
12-0574	0.7	0.45	0.25	0.466667
12-0576	0.68	0.5	0.92	0.7
12-0577	0.3	0.1	0.15	0.183333
12-0578	0.15	0.15	0.6	0.3
12-0579	0.65	0.5	0.8	0.65
12-0590	0.9	1	0.95	0.95
12-0594	0.1	0.3	0.8	0.4
12-0595	0	0	0	0
12-0597	0.3	0.25	0.5	0.35
12-0598	0.4	0.15	0.05	0.2
12-0602	0.025	0.15	0.425	0.2
12-0608	0.722222	0.5	0.697778	0.64
12-0611	0.2	0.15	0.325	0.225
12-0612	0.15	0.15	0.6	0.3
12-0616	0.244444	0.5	0.980556	0.575
12-0617	0.16	0.15	0.29	0.2
12-0620	0.588889	0.5	0.681111	0.59
12-0621	0	0	0	0
12-0622	0.116667	0.15	0.633333	0.3
12-0623	0.175	0.25	0.625	0.35
12-0624	0.216667	0.15	0.533333	0.3
12-0626	0.2	0.45	0.7	0.45
12-0628	0.633333	0.15	0.191667	0.325
12-0631	0.225	0.25	0.65	0.375
12-0634	0.116667	0.45	0.733333	0.433333
12-0637	0.165	0.25	0.585	0.333333
12-0639	0.55	0.46	0.49	0.5
12-0641	0	0.15	0.45	0.2
12-0642	0	0	0	0
12-0643	0	0	0	0
12-0644	0.55	0.46	0.49	0.5
12-0647	0	0	0	0
12-0654	0.183333	0.15	0.566667	0.3
12-0656	0.35	0.15	0.1	0.2
12-0657	0.216667	0.45	0.683333	0.45
12-0658	0.433333	0.15	0.316667	0.3
12-0659	0	0	0	0
12-0660	0.574074	0.5	0.845926	0.64
12-0661	0.15	0.15	0.375	0.225
12-0666	0.266667	0.45	0.733333	0.483333
12-0668	0.125	0.15	0.325	0.2
12-0669	0.35	0.15	0.4	0.3
12-0671	0	0	0	0
12-0676	0	0	0	0
12-0678	0.65	0.5	0.77	0.64
12-0681	0.75	0.68	0.67	0.7
12-0683	0.633333	0.45	0.266667	0.45
12-0684	0.547619	0.5	0.602381	0.55
12-0687	0.01	0.15	0.665	0.275
12-0689	0.4	0.15	0.1	0.216667
12-0690	0.333333	0.5	0.966667	0.6
12-0691	0.075	0.3	0.875	0.416667
12-0692	0.86	0.8	0.89	0.85
12-0694	0	0	0	0
12-0695	0	0.1	0.45	0.183333
12-0697	0.25	0.45	0.65	0.45
12-0702	0	0	0	0
12-0703	0.4	0.3	0.5	0.4
12-0705	0.065	0.3	0.835	0.4
12-0706	0	0.03	0.07	0.0333333
12-0707	0.1	0.03	0.07	0.0666667
12-0708	0.35	0.1	0.1	0.183333
12-0709	0.116667	0.03	0.183333	0.11
12-0711	0	0	0	0
12-0712	0.75	0.68	0.73	0.72
12-0713	0.15	0.15	0.6	0.3
12-0714	0.65	0.5	0.77	0.64
12-0715	0.65	0.25	0.2	0.366667
12-0717	0.15	0.25	0.65	0.35
12-0725	1	0.75	0.56	0.77
12-0729	0	0	0	0
12-0732	0.05	0	0.145	0.065
12-0737	0.68	0.5	0.92	0.7
12-0740	0.666667	0.75	0.983333	0.8
12-0747	0	0	0	0
12-0748	0.266667	0.25	0.533333	0.35
12-0750	0.25	0.46	0.79	0.5
12-0751	0	0	0	0
12-0752	0.686275	0.5	0.433725	0.54
12-0753	0.2	0.1	0.25	0.183333
12-0754	0.68	0.5	0.92	0.7
12-0755	0	0	0	0
12-0756	0.68	0.5	0.92	0.7
12-0757	0.166667	0.15	0.583333	0.3
12-0758	0.3	0.15	0.15	0.2
12-0759	0.555556	0.5	0.534444	0.53
12-0760	1	0.5	0.15	0.55
12-0763	0	0.01	0.02	0.01
12-0765	0.266667	0.46	0.773333	0.5
12-0767	0.5	0.46	0.54	0.5
12-0768	0.2	0.46	0.84	0.5
12-0770	0.11	0.1	0.24	0.15
12-0774	0.05	0	0.4	0.15
12-0775	0.11	0.1	0.14	0.116667
12-0776	0.4	0.15	0.1	0.216667
12-0778	0.3	0.1	0.15	0.183333
12-0779	0.2	0.45	0.65	0.433333
12-0780	0.2	0.25	0.6	0.35
12-0784	0.65	0.5	0.8	0.65
12-0786	0	0	0	0
12-0787	0.2	0.46	0.84	0.5
12-0788	0.425	0.3	0.475	0.4
12-0789	0.0333333	0.15	0.716667	0.3
12-0791	0.6	0.5	0.52	0.54
12-0792	0	0	0	0
12-0793	0.1	0.03	0.05	0.06
12-0798	0	0	0	0
12-0799	0.05	0	0.55	0.2
12-0800	0.2	0.1	0.15	0.15
12-0801	0.65	0.5	0.62	0.59
12-0803	0.733333	0.5	0.566667	0.6
12-0804	0.15	0.15	0.339	0.213
12-0805	0	0	0	0
12-0807	0.53	0.46	0.51	0.5
12-0808	0.45	0.15	0.2	0.266667
12-0810	0.833333	0.5	0.406667	0.58
12-0811	0	0	0	0
12-0812	0.075	0.15	0.675	0.3
12-0816	1	0.5	0.42	0.64
12-0817	0.403333	0.3	0.496667	0.4
12-0819	0.416667	0.5	0.793333	0.57
12-0822	0	0.15	0.45	0.2
12-0825	0.5	0.46	0.54	0.5
12-0826	0.15	0.25	0.65	0.35
12-0827	0.4	0.25	0.475	0.375
12-0828	0.183333	0.15	0.266667	0.2
12-0832	0.6	0.45	0.33	0.46
12-0833	0.75	0.75	0.675	0.725
12-0836	0	0.01	0.065	0.025
12-0837	0.25	0.3	0.65	0.4
12-0838	0.366667	0.3	0.533333	0.4
12-0839	0.05	0.1	0.4	0.183333
12-0840	0.05	0.3	0.85	0.4
12-0841	0	0	0	0
12-0846	0.316667	0.45	0.533333	0.433333
12-0852	0	0	0	0
12-0854	0.4	0.15	0.4	0.316667
12-0856	0.3	0.45	0.55	0.433333
12-0858	0.16	0.15	0.54	0.283333
12-0859	0	0	0	0
12-0867	0.65	0.5	0.75	0.633333
12-0868	0.15	0.1	0.1	0.116667
12-0869	0.583333	0.5	0.566667	0.55
12-0870	0.296296	0.5	0.778704	0.525
12-0873	0.5	0.15	0.25	0.3
12-0874	0.65	0.5	0.59	0.58
12-0876	0.65	0.5	0.8	0.65
12-0878	0.68	0.5	0.92	0.7
12-0881	0.2	0.1	0.15	0.15
12-0889	0.138889	0.5	0.936111	0.525
12-0890	0	0	0	0
12-0891	0.05	0.15	0.4	0.2
12-0892	0.03	0	0.14	0.0566667
12-0894	0.86	0.7	0.75	0.77
12-0895	0.05	0.45	0.91	0.47
12-0897	0.425	0.45	0.595	0.49
12-0898	0	0	0	0
12-0902	0	0.01	0.07	0.0266667
12-0903	0.65	0.5	0.8	0.65
12-0904	0.725	0.45	0.125	0.433333
12-0909	0.0433333	0.15	0.456667	0.216667
12-0911	0.15	0.46	0.89	0.5
12-0913	0.6	0.5	0.52	0.54
12-0914	0.6	0.5	0.55	0.55
12-0916	0.05	0.45	0.85	0.45
12-0917	0	0	0	0
12-0918	0.466667	0.5	0.983333	0.65
12-0920	0.5	0.46	0.54	0.5
12-0925	0	0	0	0
12-0929	0	0	0	0
12-0933	0	0	0	0
12-0935	0.45	0.15	0	0.2
12-0937	0.438889	0.5	0.651111	0.53
12-0939	0.75	0.68	0.73	0.72
12-0941	0.86	0.8	0.89	0.85
12-0942	0.15	0.1	0.3	0.183333
12-0943	0.1	0	0.55	0.216667
12-0944	0.55	0.46	0.49	0.5
12-0947	0	0	0	0
12-0949	0.65	0.5	0.8	0.65
12-0952	0.16	0.15	0.29	0.2
12-0953	0.183333	0.15	0.616667	0.316667
12-0955	0	0	0	0
12-0956	0.65	0.5	0.77	0.64
12-0957	0.186275	0.5	0.963725	0.55
12-0958	0.416667	0.45	0.533333	0.466667
12-0962	0.15	0.3	0.75	0.4
12-0963	0.279449	0.5	0.870551	0.55
12-0964	0.65	0.5	0.73	0.626667
12-0967	0.4	0.15	0.35	0.3
12-0968	0	0.03	0.09	0.04
12-0974	0.275	0.45	0.76	0.495
12-0976	1	0.9	0.725	0.875
12-0980	0.433333	0.15	0.376667	0.32
12-0987	0.2	0.15	0.31	0.22
12-0989	0.3	0.25	0.56	0.37
12-0990	0	0	0	0
12-0991	0.05	0.15	0.4	0.2
12-0996	0.65	0.5	0.68	0.61
12-0997	0.1	0	0.5	0.2
12-0998	0	0	0	0
12-1001	0	0	0	0
12-1002	0.333333	0.15	0.176667	0.22
12-1007	0	0.45	0.9	0.45
12-1012	0.65	0.5	0.68	0.61
12-1024	0.68	0.5	0.92	0.7
12-1025	0.6	0.5	0.55	0.55
12-1026	0.08	0.45	0.85	0.46
12-1029	0.3	0.25	0.5	0.35
12-1030	0.05	0.45	0.85	0.45
12-1032	0	0.03	0.07	0.0333333
12-1036	0	0	0	0
12-1038	0.3	0.15	0.45	0.3
12-1039	0.86	0.8	0.89	0.85
12-1041	0.35	0.1	0	0.15
12-1042	0.09	0.45	0.76	0.433333
12-1044	0.25	0.15	0.5	0.3
12-1045	0.25	0.1	0.175	0.175
12-1046	0.01	0.1	0.34	0.15
12-1047	0.0766667	0.15	0.573333	0.266667
12-1048	0.25	0.15	0.2	0.2
12-1049	0.2	0.1	0.15	0.15
12-1052	0.05	0.15	0.7	0.3
12-1055	0.06	0.15	0.69	0.3
12-1057	0	0	0	0
12-1058	0.05	0.15	0.7	0.3
12-1063	0.2	0.15	0.55	0.3
12-1064	0.116667	0.15	0.708333	0.325
12-1066	0.75	0.68	0.67	0.7
12-1067	0.75	0.68	0.595	0.675
12-1071	0.05	0.46	0.99	0.5
12-1072	0.45	0.15	0	0.2
12-1073	1	0.85	0.7	0.85
12-1075	0.625	0.45	0.305	0.46
12-1078	0.05	0.15	0.475	0.225
12-1081	0.15	0.15	0.6	0.3
12-1083	0.3	0.25	0.5	0.35
12-1084	0.65	0.5	0.8	0.65
12-1085	0.65	0.5	0.77	0.64
12-1086	0.65	0.5	0.77	0.64
12-1088	0.1	0	0.5	0.2
12-1089	0.233333	0.15	0.516667	0.3
12-1093	0.615	0.46	0.425	0.5
12-1096	0.325	0.15	0.2	0.225
12-1098	0.05	0.3	0.85	0.4
12-1100	0	0.3	0.9	0.4
12-1101	0.725	0.3	0.115	0.38
12-1104	0	0	0	0
12-1109	0.65	0.5	0.77	0.64
12-1112	0.11	0.1	0.24	0.15
12-1116	0.05	0.1	0.3	0.15
12-1118	0.65	0.5	0.77	0.64
12-1120	0.6	0.15	0.18	0.31
12-1125	0.65	0.45	0.25	0.45
12-1126	0.05	0.45	0.91	0.47
12-1127	0.3	0.5	1	0.6
12-1130	0.65	0.5	0.8	0.65
12-1132	0.1	0.46	0.94	0.5
12-1135	0.466667	0.15	0.0583333	0.225
12-1138	0.015	0.45	0.885	0.45
12-1140	0.0833333	0.25	0.716667	0.35
12-1142	0.75	0.68	0.67	0.7
12-1143	0.0433333	0.3	0.796667	0.38
12-1147	0.65	0.5	0.8	0.65
12-1153	0	0	0	0
12-1154	0.05	0	0.3	0.116667
12-1155	0.4	0.45	0.56	0.47
12-1157	0	0.3	0.885	0.395
12-1160	0.4	0.46	0.64	0.5
12-1161	0.35	0.1	0.09	0.18
12-1162	0.05	0	0.32	0.123333
12-1164	0.86	0.7	0.75	0.77
12-1169	0.4	0.3	0.5	0.4
12-1179	0.15	0.15	0.63	0.31
12-1182	0.65	0.5	0.77	0.64
12-1184	0.65	0.5	0.77	0.64
12-1190	0.444444	0.5	0.975556	0.64
12-1193	0.085	0.3	0.815	0.4
12-1196	0	0.01	0.065	0.025
12-1198	0.0666667	0.1	0.283333	0.15
12-1199	0.35	0.15	0.1	0.2
12-1200	0.3	0.3	0.6	0.4
12-1203	0.03	0	0.1	0.0433333
12-1204	0	0.03	0.06	0.03
12-1206	0.65	0.5	0.77	0.64
12-1208	0.25	0.15	0.2	0.2
12-1211	0.275	0.15	0.505	0.31
12-1215	0.86	0.7	0.75	0.77
12-1217	0.65	0.5	0.8	0.65
12-1219	0.05	0	0.42	0.156667
12-1220	0.65	0.5	0.68	0.61
12-1223	0.3	0.25	0.5	0.35
12-1226	0.1	0.15	0.68	0.31
12-1227	0	0.01	0.02	0.01
12-1228	0.2	0.45	0.64	0.43
12-1229	0.75	0.68	0.67	0.7
12-1233	0.194444	0.5	0.925556	0.54
12-1234	0.252646	0.46	0.797354	0.503333
12-1236	0.4	0.45	0.5	0.45
12-1237	0.65	0.5	0.8	0.65
12-1239	0.045	0.45	0.765	0.42
12-1240	0.2	0.46	0.84	0.5
12-1243	0.0266667	0.15	0.423333	0.2
12-1244	0.65	0.5	0.62	0.59
12-1248	0.65	0.5	0.59	0.58
12-1252	0.65	0.5	0.68	0.61
12-1254	0.05	0.15	0.625	0.275
12-1255	0.65	0.5	0.65	0.6
12-1256	0.233333	0.3	0.616667	0.383333
12-1257	0	0.45	0.85	0.433333
12-1258	0.5	0.15	0.28	0.31
12-1259	0.65	0.5	0.77	0.64
12-1262	0.175	0.3	0.725	0.4
12-1265	0.05	0.03	0.115	0.065
12-1266	0.75	0.45	0.075	0.425
12-1270	0.25	0.3	0.66	0.403333
12-1271	0.335	0.45	0.565	0.45
12-1272	0.133333	0.25	0.716667	0.366667
12-1275	0.65	0.5	0.68	0.61
12-1276	0.05	0	0.4	0.15
12-1277	0.65	0.5	0.68	0.61
12-1278	0.86	0.7	0.75	0.77
12-1280	0.125	0.3	0.775	0.4
12-1281	0.05	0	0.205	0.085
12-1283	0.266667	0.15	0.513333	0.31
12-1287	0.65	0.5	0.77	0.64
12-1291	0.25	0.46	0.79	0.5
12-1294	0.6	0.5	0.55	0.55
12-1295	0	0.01	0.05	0.02
12-1297	0	0.15	0.675	0.275
12-1307	0.7	0.45	0.32	0.49
12-1308	0.2	0.45	0.76	0.47
12-1310	0.3	0.1	0.15	0.183333
12-1311	0.65	0.5	0.77	0.64
12-1313	0.25	0.1	0.1	0.15
12-1314	0	0	0	0
12-1316	0.35	0.3	0.55	0.4
12-1317	0.2	0.15	0.25	0.2
12-1319	0.025	0.1	0.225	0.116667
12-1323	0.3	0.15	0.15	0.2
12-1325	0.2	0.45	0.625	0.425
12-1328	0.4	0.15	0.05	0.2
12-1329	0.68	0.5	0.92	0.7
12-1330	0.2	0.1	0.15	0.15
12-1333	0.333333	0.5	0.786667	0.54
12-1334	0.6	0.5	0.61	0.57
12-1339	0.65	0.5	0.77	0.64
12-1340	0.222222	0.5	0.942778	0.555
12-1342	0.75	0.68	0.73	0.72
12-1346	0.65	0.5	0.77	0.64
12-1347	0.65	0.5	0.77	0.64
12-1349	0.7	0.45	0.26	0.47
12-1350	0.5	0.3	0.4	0.4
12-1351	0.9	1	0.95	0.95
12-1354	0.1	0.25	0.7	0.35
12-1358	0.4	0.25	0.475	0.375
12-1359	0.166667	0.15	0.283333	0.2
12-1360	0.4	0.45	0.62	0.49
12-1361	0.3	0.25	0.5	0.35
12-1362	0.94	0.85	0.76	0.85
12-1364	0.25	0.15	0.53	0.31
12-1367	0.0833333	0.45	0.936667	0.49
12-1369	0.02	0.45	1	0.49
12-1373	0.65	0.5	0.68	0.61
12-1375	0.16	0.15	0.39	0.233333
12-1379	0.65	0.5	0.68	0.61
12-1380	0.65	0.5	0.71	0.62
12-1382	0.125	0.25	0.725	0.366667
12-1383	0.4	0.15	0.4	0.316667
12-1385	0.1	0.15	0.35	0.2
12-1387	0.65	0.5	0.85	0.666667
12-1389	1	0.75	0.62	0.79
12-1390	0.6	0.5	0.55	0.55
12-1392	0.65	0.5	0.65	0.6
12-1394	0.55	0.3	0.35	0.4
12-1395	0	0	0	0
12-1397	0.02	0.3	0.88	0.4
12-1399	0.0766667	0.01	0.0133333	0.0333333
12-1404	0.275	0.3	0.625	0.4
12-1406	0.45	0.15	0	0.2
12-1412	0.65	0.5	0.65	0.6
12-1413	0.65	0.5	0.68	0.61
12-1416	0.183333	0.46	0.856667	0.5
12-1420	0.1	0.46	0.94	0.5
12-1424	0.2	0.45	0.7	0.45
12-1427	0.2	0.15	0.316	0.222
12-1429	1	0.5	0.42	0.64
12-1430	0.283333	0.1	0.0666667	0.15
12-1433	0.1	0.45	0.725	0.425
12-1434	0.6	0.5	0.535	0.545
12-1435	0.5	0.5	0.83	0.61
12-1439	0.86	0.7	0.75	0.77
12-1441	0.225	0.25	0.59	0.355
12-1445	0.183333	0.15	0.446667	0.26
12-1447	0.7	0.25	0.05	0.333333
12-1448	0	0	0	0
12-1449	0.233333	0.15	0.246667	0.21
12-1450	0.2	0.45	0.78	0.476667
12-1452	0.11	0.15	0.55	0.27
12-1455	0.6	0.5	0.52	0.54
12-1456	0.75	0.68	0.73	0.72
12-1459	0.49	0.3	0.41	0.4
12-1463	0.38	0.25	0.495	0.375
12-1465	0.0833333	0.03	0.141667	0.085
12-1466	0.683333	0.45	0.336667	0.49
12-1467	0	0.03	0.09	0.04
12-1468	0.68	0.5	0.89	0.69
12-1469	0	0	0	0
12-1470	0.1	0.15	0.68	0.31
12-1471	0.4	0.15	0.25	0.266667
12-1472	0.3	0.15	0.48	0.31
12-1473	0.2	0.25	0.65	0.366667
12-1475	0.6	0.5	0.595	0.565
12-1476	0	0.01	0.035	0.015
12-1477	0.125	0.15	0.655	0.31
12-1483	0.86	0.7	0.81	0.79
12-1490	0.65	0.5	0.65	0.6
12-1492	0.65	0.5	0.77	0.64
12-1493	0.16	0.15	0.54	0.283333
12-1494	0.666667	0.5	0.453333	0.54
12-1498	0.283333	0.15	0.526667	0.32
12-1503	0.47	0.3	0.43	0.4
12-1506	0.9	1	0.95	0.95
12-1512	0.4	0.15	0.38	0.31
12-1513	0.025	0.1	0.325	0.15
12-1516	0.68	0.5	0.845	0.675
12-1517	0.15	0.1	0.2	0.15
12-1521	0.642857	0.75	0.917143	0.77
12-1524	0.55	0.15	0.275	0.325
12-1526	0.65	0.5	0.77	0.64
12-1527	0.325	0.25	0.475	0.35
12-1528	0.75	0.68	0.67	0.7
12-1529	0.6	0.5	0.52	0.54
12-1532	0.0766667	0.03	0.173333	0.0933333
12-1533	0.25	0.1	0.1	0.15
12-1535	0.65	0.5	0.68	0.61
12-1536	0.05	0	0.3	0.116667
12-1537	0.0666667	0.46	0.973333	0.5
12-1538	0.68	0.5	0.87	0.683333
12-1542	0.35	0.15	0.1	0.2
12-1544	0.5	0.45	0.4	0.45
12-1546	0.125	0.15	0.325	0.2
12-1547	0.444444	0.5	0.975556	0.64
12-1548	0.68	0.5	0.92	0.7
12-1551	0.075	0.15	0.375	0.2
12-1552	0.183333	0.3	0.716667	0.4
12-1553	0.65	0.5	0.8	0.65
12-1554	0.65	0.5	0.77	0.64
12-1555	0.1	0.3	0.8	0.4
12-1556	0	0.01	0.01	0.00666667
12-1557	0.65	0.5	0.65	0.6
12-1564	0.68	0.5	0.92	0.7
12-1565	0.6	0.5	0.52	0.54
12-1567	0.1	0.45	0.8	0.45
12-1570	0.383333	0.15	0.0966667	0.21
12-1572	0.86	0.7	0.81	0.79
12-1573	0.7	0.25	0.1	0.35
12-1574	0.65	0.5	0.8	0.65
12-1577	0.11	0.1	0.2025	0.1375
12-1580	0.1	0.15	0.7	0.316667
12-1581	0.233333	0.15	0.546667	0.31
12-1582	1	0.75	0.425	0.725
12-1585	0.6	0.5	0.52	0.54
12-1586	0.57	0.46	0.47	0.5
12-1587	0.075	0.15	0.375	0.2
12-1592	0.2	0.1	0.13	0.143333
12-1593	0.65	0.5	0.68	0.61
12-1600	0.433333	0.15	0.366667	0.316667
12-1602	0.846154	0.5	0.483846	0.61
12-1603	0.15	0.3	0.75	0.4
12-1605	0.133333	0.15	0.376667	0.22
12-1607	0.333333	0.5	0.966667	0.6
12-1609	0.04	0.1	0.31	0.15
12-1610	0.16	0.15	0.29	0.2
12-1611	0	0.01	0.05	0.02
12-1613	0.0333333	0.45	0.986667	0.49
12-1616	0.5	0.5	0.95	0.65
12-1622	0.65	0.5	0.68	0.61
12-1623	0.05	0	0.145	0.065
12-1625	0.65	0.5	0.77	0.64
12-1631	0.65	0.5	0.77	0.64
12-1632	0.3	0.15	0.48	0.31
12-1634	0.6	0.5	0.55	0.55
12-1636	0.86	0.7	0.75	0.77
12-1644	0.4	0.46	0.64	0.5
12-1651	0.65	0.5	0.68	0.61
12-1658	0	0	0	0
12-1666	0.4	0.15	0.05	0.2
12-1672	0.25	0.1	0.21	0.186667
12-1673	0.416667	0.5	0.913333	0.61
12-1674	0.86	0.7	0.765	0.775
12-1675	0.4	0.15	0.25	0.266667
12-1676	0.11	0.46	0.93	0.5
12-1677	1	0.9	0.725	0.875
12-1679	0.35	0.45	0.55	0.45
12-1680	0.12	0.01	0.17	0.1
12-1681	0.2	0.15	0.58	0.31
12-1682	0.03	0	0.12	0.05
12-1683	0.1	0	0.5	0.2
12-1685	0.65	0.5	0.75	0.633333
12-1687	0.333333	0.5	0.786667	0.54
12-1689	0.75	0.68	0.7	0.71
12-1693	0.6	0.5	0.52	0.54
12-1695	0.68	0.5	0.95	0.71
12-1697	0.65	0.5	0.8	0.65
12-1698	0	0.01	0.035	0.015
12-1700	0.0833333	0.3	0.816667	0.4
12-1702	0.03	0.15	0.42	0.2
12-1705	0.6	0.46	0.44	0.5
12-1707	0.675	0.25	0.125	0.35
12-1708	0.05	0.15	0.4	0.2
12-1710	0.68	0.85	0.87	0.8
12-1714	0.5	0.15	0.28	0.31
12-1715	0.75	0.65	0.8	0.733333
12-1718	0.225	0.3	0.675	0.4
12-1719	0	0.15	0.69	0.28
12-1720	0.2	0.45	0.7	0.45
12-1721	0.65	0.5	0.8	0.65
12-1722	0.25	0.45	0.65	0.45
12-1723	0.4	0.3	0.5	0.4
12-1725	0.65	0.5	0.85	0.666667
12-1728	0.05	0	0.25	0.1
12-1729	0.3	0.45	0.6	0.45
12-1731	0.86	0.8	0.74	0.8
12-1733	0.35	0.15	0.43	0.31
12-1736	0.65	0.5	0.77	0.64
12-1738	0.05	0	0.25	0.1
12-1739	0.333333	0.5	0.856667	0.563333
12-1740	0.2	0.3	0.7	0.4
12-1742	0.3	0.1	0.125	0.175
12-1743	0.7	0.5	0.93	0.71
12-1748	0	0.01	0.01	0.00666667
12-1749	0.6	0.5	0.55	0.55
12-1752	0.05	0	0.25	0.1
12-1753	0.1	0.03	0.17	0.1
12-1755	0.05	0	0.31	0.12
12-1756	0.35	0.15	0.1	0.2
12-1762	0.03	0	0.09	0.04
12-1763	0.3	0.15	0.375	0.275
12-1764	0.65	0.5	0.65	0.6
12-1768	0	0	0	0
12-1769	0.65	0.5	0.725	0.625
12-1772	0.333333	0.15	0.116667	0.2
12-1775	0.733333	0.45	0.166667	0.45
12-1777	0.65	0.5	0.77	0.64
12-1789	0.6	0.5	0.55	0.55
12-1790	0.0333333	0.15	0.616667	0.266667
12-1793	0.116667	0.3	0.783333	0.4
12-1795	1	0.75	0.62	0.79
12-1801	0.1	0	0.575	0.225
12-1802	0.7	0.45	0.32	0.49
12-1803	0.11	0.1	0.21	0.14
12-1808	0.375	0.15	0.405	0.31
12-1812	0.68	0.5	0.95	0.71
12-1814	0.65	0.5	0.8	0.65
12-1821	1	0.9	0.8	0.9
12-1823	0.4	0.3	0.55	0.416667
12-1825	0.833333	0.5	0.796667	0.71
12-1828	1	0.5	0.63	0.71
12-1829	0.2	0.3	0.7	0.4
12-1831	0.666667	0.5	0.432333	0.533
12-1835	0.68	0.85	0.87	0.8
12-1836	0.3	0.15	0.15	0.2
12-1840	0.5	0.45	0.35	0.433333
12-1841	0.2	0.15	0.58	0.31
12-1842	0.183333	0.15	0.341667	0.225
12-1843	0.65	0.5	0.77	0.64
12-1844	0.68	0.5	0.95	0.71
12-1845	0.86	0.8	0.89	0.85
12-1846	0.175	0.15	0.285	0.203333
12-1848	0.425	0.3	0.475	0.4
12-1850	0.2	0.3	0.7	0.4
12-1851	0	0	0	0
12-1852	0.68	0.75	0.88	0.77
12-1858	0.11	0.1	0.16	0.123333
12-1859	0.68	0.5	0.95	0.71
12-1860	0.7	0.3	0.2	0.4
12-1861	0.333333	0.5	0.786667	0.54
12-1862	0	0.03	0.12	0.05
12-1865	0.3	0.15	0.15	0.2
12-1867	0.5	0.25	0.3	0.35
12-1871	0.15	0.3	0.75	0.4
12-1873	0.2	0.45	0.65	0.433333
12-1874	0.0233333	0.15	0.756667	0.31
12-1877	0.133333	0.15	0.541667	0.275
12-1879	0.65	0.5	0.77	0.64
12-1881	0.233333	0.15	0.546667	0.31
12-1882	0.625	0.75	0.925	0.766667
12-1884	0.075	0.03	0.195	0.1
12-1885	0.68	0.5	0.98	0.72
12-1891	0.75	0.5	0.85	0.7
12-1893	0.1	0	0.65	0.25
12-1894	0.1	0.25	0.775	0.375
12-1900	0.4	0.1	0.03	0.176667
12-1901	0.75	0.68	0.58	0.67
12-1902	0.4	0.45	0.5	0.45
12-1904	0.25	0.45	0.65	0.45
12-1906	0.3	0.15	0.225	0.225
12-1915	0.0666667	0.15	0.583333	0.266667
12-1917	0.65	0.5	0.8	0.65
12-1923	0	0.3	0.9	0.4
12-1925	0.7	0.45	0.125	0.425
12-1929	0.68	0.5	0.92	0.7
12-1933	0.57	0.3	0.33	0.4
12-1934	0	0	0	0
12-1937	0	0.01	0.05	0.02
12-1939	0.714286	0.5	0.835714	0.683333
12-1941	0	0.03	0.07	0.0333333
12-1942	0.68	0.5	0.92	0.7
12-1943	0	0.01	0.04	0.0166667
12-1944	0.3	0.45	0.6	0.45
12-1947	0.366667	0.15	0.308333	0.275
12-1948	0.86	0.8	0.74	0.8
12-1950	0.666667	0.75	0.953333	0.79
12-1952	0.1	0.3	0.8	0.4
12-1953	0.45	0.45	0.45	0.45
12-1956	1	0.5	0.6	0.7
12-1958	0	0.01	0.05	0.02
12-1961	0.68	0.85	0.87	0.8
12-1962	0.183333	0.15	0.466667	0.266667
12-1963	0.433333	0.46	0.606667	0.5
12-1964	0.15	0.15	0.3	0.2
12-1965	0.125	0.15	0.325	0.2
12-1966	0.110145	0.5	0.979855	0.53
12-1968	0.9	0.46	0.14	0.5
12-1969	0	0.1	0.35	0.15
12-1970	0.075	0.46	0.965	0.5
12-1971	0.6	0.5	0.52	0.54
12-1978	0.03	0	0.12	0.05
12-1980	0.65	0.5	0.695	0.615
12-1989	0.1	0.3	0.8	0.4
12-1990	0.4	0.15	0.05	0.2
12-1991	0.55	0.45	0.47	0.49
12-1992	0.2	0.1	0.25	0.183333
12-1993	0.0833333	0.03	0.186667	0.1
12-1997	0.6	0.5	0.61	0.57
12-2001	0.15	0.3	0.75	0.4
12-2003	0.15	0.1	0.08	0.11
12-2008	0.143333	0.45	0.706667	0.433333
12-2014	0.9	1	0.8	0.9
12-2018	0	0	0	0
12-2019	0.0666667	0.03	0.0533333	0.05
12-2023	0.65	0.5	0.8	0.65
12-2024	0.2	0.1	0.06	0.12
12-2030	0.65	0.5	0.8	0.65
12-2031	0.555	0.3	0.345	0.4
12-2034	0.03	0	0.12	0.05
12-2035	0.03	0.15	0.42	0.2
12-2038	0.05	0	0.475	0.175
12-2040	0.2	0.25	0.6	0.35
12-2046	0.11	0.1	0.14	0.116667
12-2048	0.193333	0.1	0.296667	0.196667
12-2049	0.333333	0.15	0.116667	0.2
12-2055	0.68	0.75	0.88	0.77
12-2056	0.1	0.15	0.7	0.316667
12-2057	0.55	0.46	0.55	0.52
12-2059	0.725	0.15	0.055	0.31
12-2066	0.35	0.15	0.325	0.275
12-2067	0.86	0.8	0.74	0.8
12-2069	0.03	0	0.12	0.05
12-2072	0.03	0.03	0.09	0.05
12-2078	0.68	0.75	0.745	0.725
12-2081	0.86	0.7	0.75	0.77
12-2082	0	0	0	0
12-2084	0.216667	0.5	0.903333	0.54
12-2085	0.68	0.5	0.845	0.675
12-2090	0.65	0.5	0.65	0.6
12-2092	0.86	0.8	0.89	0.85
12-2093	0.05	0.46	0.99	0.5
12-2094	0.1	0.45	0.71	0.42
12-2100	0.1	0.15	0.35	0.2
12-2106	0.15	0.03	0.12	0.1
12-2308	0	0	0	0
12-2327	0	0.3	0.9	0.4
12-2330	0.86	0.7	0.81	0.79
12-2333	0.166667	0.46	0.873333	0.5
13-0004	0.9	1	0.85	0.916667
13-0006	0.6	0.5	0.61	0.57
13-0008	0.15	0.25	0.6	0.333333
13-0011	0.75	0.75	0.87	0.79
13-0012	0.55	0.46	0.55	0.52
13-0015	0.65	0.5	0.77	0.64
13-0016	0.1	0.25	0.775	0.375
13-0017	0.86	0.8	0.74	0.8
13-0018	0.68	0.75	0.94	0.79
13-0020	0.65	0.5	0.8	0.65
13-0021	0.6	0.5	0.52	0.54
13-0024	0	0	0	0
13-0025	0.45	0.45	0.57	0.49
13-0026	0.86	0.7	0.81	0.79
13-0027	0.225	0.45	0.765	0.48
13-0029	0.4	0.15	0.2	0.25
13-0030	0.525	0.25	0.225	0.333333
13-0035	0.68	0.75	0.94	0.79
13-0036	0.65	0.5	0.8	0.65
13-0037	0.12	0.46	0.92	0.5
13-0038	0.86	0.8	0.74	0.8
13-0040	0.65	0.5	0.8	0.65
13-0041	1	0.9	0.85	0.916667
13-0042	0.13	0.45	0.86	0.48
13-0043	0.5	0.5	1	0.666667
13-0045	0.05	0.45	0.94	0.48
13-0047	0.86	0.8	0.71	0.79
13-0048	0.85	0.45	0.14	0.48
13-0049	0.1	0.15	0.5	0.25
13-0050	0.875	0.75	0.745	0.79
13-0053	0.0333333	0.3	0.916667	0.416667
13-0054	1	0.85	0.55	0.8
13-0056	0.86	0.8	0.71	0.79
13-0058	0.1	0.25	0.65	0.333333
13-0062	0.65	0.45	0.25	0.45
13-0063	0.86	0.7	0.75	0.77
13-0064	0.2	0.25	0.55	0.333333
13-0065	0.86	0.8	0.74	0.8
13-0067	0.555556	0.5	0.564444	0.54
13-0068	0.666667	0.5	0.583333	0.583333
13-0069	0.625	0.85	0.925	0.8
13-0070	0.6	0.5	0.61	0.57
13-0071	0.86	0.8	0.74	0.8
13-0072	0.203333	0.45	0.786667	0.48
13-0073	0.333333	0.5	0.786667	0.54
13-0075	0.4	0.3	0.55	0.416667
13-0076	0.65	0.46	0.39	0.5
13-0080	0.35	0.15	0.25	0.25
13-0082	0.68	0.5	0.98	0.72
13-0084	0	0	0	0
13-0088	0.65	0.5	0.85	0.666667
13-0089	0.86	0.8	0.74	0.8
13-0092	0.0566667	0.25	0.693333	0.333333
13-0093	0.125	0.25	0.75	0.375
13-0095	0.9	1	0.85	0.916667
13-0096	0.4	0.45	0.59	0.48
13-0097	0.4	0.45	0.59	0.48
13-0098	0.75	0.68	0.73	0.72
13-0099	0.86	0.8	0.74	0.8
13-0100	0.68	0.85	0.87	0.8
13-0102	0.4	0.46	0.64	0.5
13-0104	0.75	0.45	0.15	0.45
13-0105	0.222222	0.5	0.897778	0.54
13-0106	0.86	0.8	0.74	0.8
13-0107	0.0833333	0.45	0.906667	0.48
13-0108	0.2	0.15	0.4	0.25
13-0109	0.55	0.46	0.55	0.52
13-0110	0.5	0.46	0.6	0.52
13-0111	0.6	0.5	0.52	0.54
13-0112	0.68	0.75	0.88	0.77
13-0113	0	0.45	0.99	0.48
13-0114	0.55	0.46	0.55	0.52
13-0116	0.366667	0.46	0.733333	0.52
13-0117	0.4	0.45	0.5	0.45
13-0118	0.65	0.5	0.85	0.666667
13-0124	0.05	0.46	0.99	0.5
13-0126	0.333333	0.5	0.786667	0.54
13-0128	0	0	0	0
13-0129	0.533333	0.5	0.716667	0.583333
13-0133	0.6	0.5	0.52	0.54
13-0135	0.65	0.5	0.8	0.65
13-0137	0	0	0	0
13-0139	0.277778	0.5	0.842222	0.54
13-0143	0.2	0.15	0.4	0.25
13-0144	0.55	0.46	0.55	0.52
13-0145	0.4	0.5	0.975	0.625
13-0147	0.86	0.7	0.75	0.77
13-0152	0.15	0.25	0.725	0.375
13-0155	0.407637	0.46	0.692363	0.52
13-0157	0.68	0.75	0.88	0.77
13-0158	0.666667	0.45	0.233333	0.45
13-0159	0.1	0.45	0.8	0.45
13-0160	0.86	0.8	0.74	0.8
13-0163	0.68	0.5	0.98	0.72
13-0165	0.65	0.5	0.8	0.65
13-0166	0.75	0.45	0.15	0.45
13-0168	0.68	0.5	0.98	0.72
13-0169	0.123333	0.45	0.866667	0.48
13-0178	0.2	0.46	0.84	0.5
13-0179	0	0.25	0.75	0.333333
13-0180	0.6	0.5	0.52	0.54
13-0181	0.694444	0.46	0.405556	0.52
13-0182	0.8	0.45	0.1	0.45
13-0187	0.05	0.45	0.94	0.48
13-0189	0.333333	0.46	0.766667	0.52
13-0190	0.86	0.8	0.74	0.8
13-0191	0.111111	0.46	0.988889	0.52
13-0192	0.4	0.45	0.59	0.48
13-0197	0.11	0.1	0.165	0.125
13-0198	1	0.5	0.25	0.583333
13-0200	0.666667	0.46	0.433333	0.52
13-0201	0.356096	0.46	0.743904	0.52
13-0202	0.295	0.45	0.605	0.45
13-0204	0	0	0	0
13-0206	0.180952	0.5	0.939048	0.54
13-0207	0.86	0.8	0.74	0.8
13-0208	0.15	0.25	0.725	0.375
13-0210	0.65	0.5	0.725	0.625
13-0211	1	0.75	0.56	0.77
13-0212	0.175	0.46	0.865	0.5
13-0213	0.55	0.46	0.55	0.52
13-0216	0	0.45	0.99	0.48
13-0217	0.116667	0.15	0.483333	0.25
13-0218	0.133333	0.45	0.766667	0.45
13-0220	0.05	0.45	0.94	0.48
13-0221	0.666667	0.5	0.453333	0.54
13-0222	0.166667	0.5	0.953333	0.54
13-0225	0.55	0.46	0.55	0.52
13-0228	0.1	0.45	0.8	0.45
13-0231	0.133333	0.25	0.741667	0.375
13-0232	0.86	0.7	0.75	0.77
13-0234	0.68	0.85	0.93	0.82
13-0235	0.86	0.8	0.74	0.8
13-0238	0.5	0.46	0.6	0.52
13-0242	1	0.5	0.12	0.54
13-0245	0.65	0.5	0.6	0.583333
13-0246	0.333333	0.5	0.786667	0.54
13-0247	0.357143	0.46	0.742857	0.52
13-0248	0.583333	0.75	0.976667	0.77
13-0250	0.5	0.5	1	0.666667
13-0252	0.55	0.46	0.55	0.52
13-0253	0.35	0.46	0.69	0.5
13-0259	0.68	0.5	0.98	0.72
13-0261	0.22	0.46	0.82	0.5
13-0268	0.3	0.25	0.575	0.375
13-0269	0.45	0.25	0.425	0.375
13-0271	0.4	0.46	0.7	0.52
13-0272	0.666667	0.85	0.943333	0.82
13-0273	0.116667	0.46	0.923333	0.5
13-0274	0.86	0.8	0.84	0.833333
13-0278	0.55	0.46	0.55	0.52
13-0280	0.357143	0.46	0.742857	0.52
13-0282	0.233333	0.25	0.516667	0.333333
13-0283	0.86	0.8	0.74	0.8
13-0284	0.583333	0.85	0.966667	0.8
13-0285	0.4	0.46	0.7	0.52
13-0286	0	0	0	0
13-0288	0.9	1	0.85	0.916667
13-0290	0.6	0.5	0.52	0.54
13-0291	0.86	0.8	0.74	0.8
13-0292	0.55	0.46	0.55	0.52
13-0295	0.86	0.8	0.8	0.82
13-0296	0.86	0.7	0.75	0.77
13-0297	0.6	0.5	0.61	0.57
13-0302	0.25	0.46	0.85	0.52
13-0303	0.75	0.85	0.8	0.8
13-0304	0.5	0.5	0.95	0.65
13-0305	0.86	0.8	0.8	0.82
13-0306	0.666667	0.5	0.963333	0.71
13-0308	0.6	0.5	0.52	0.54
13-0310	0.86	0.8	0.74	0.8
13-0312	0.180952	0.46	0.919048	0.52
13-0314	0.65	0.5	0.8	0.65
13-0315	0.611111	0.5	0.508889	0.54
13-0316	0.86	0.8	0.8	0.82
13-0317	0.86	0.8	0.8	0.82
13-0318	0.175565	0.46	0.924435	0.52
13-0321	0.15	0.15	0.45	0.25
13-0323	0.65	0.5	0.8	0.65
13-0324	0	0	0	0
13-0326	0.86	0.8	0.74	0.8
13-0327	0.833333	0.5	0.616667	0.65
13-0331	0.68	0.85	0.93	0.82
13-0332	0.25	0.25	0.5	0.333333
13-0333	0.6	0.45	0.33	0.46
13-0335	0.55	0.85	1	0.8
13-0336	0.55	0.46	0.55	0.52
13-0339	0.272222	0.5	0.847778	0.54
13-0340	0.2	0.45	0.73	0.46
13-0342	0.2	0.3	0.75	0.416667
13-0344	0.166667	0.46	0.933333	0.52
13-0345	0.45	0.45	0.48	0.46
13-0347	0.625	0.85	0.925	0.8
13-0349	0.125	0.45	0.805	0.46
13-0350	0.86	0.8	0.8	0.82
13-0351	0.380952	0.5	0.869048	0.583333
13-0354	0	0.3	0.95	0.416667
13-0356	0.86	0.8	0.8	0.82
13-0357	0.196667	0.46	0.843333	0.5
13-0358	0.611111	0.5	0.838889	0.65
13-0359	0.6	0.5	0.52	0.54
13-0360	0.68	0.5	0.98	0.72
13-0361	0	0	0	0
13-0362	0.833333	0.75	0.726667	0.77
13-0363	0.75	0.68	0.73	0.72
13-0364	0.2	0.46	0.84	0.5
13-0365	0.65	0.5	0.6	0.583333
13-0368	0.68	0.5	0.98	0.72
13-0369	0.68	0.75	0.88	0.77
13-0370	0.55	0.46	0.49	0.5
13-0371	0.6	0.5	0.9	0.666667
13-0372	0.05	0.45	0.88	0.46
13-0373	0.225	0.15	0.375	0.25
13-0374	0.86	0.8	0.965	0.875
13-0375	0.68	0.85	0.93	0.82
13-0376	0.55	0.46	0.55	0.52
13-0377	0.44697	0.5	0.64303	0.53
13-0382	0.86	0.8	0.8	0.82
13-0384	0.333333	0.5	0.786667	0.54
13-0388	0.68	0.85	0.93	0.82
13-0389	0.55	0.45	0.38	0.46
13-0390	0.55	0.46	0.55	0.52
13-0391	0.563333	0.45	0.336667	0.45
13-0394	0.383333	0.46	0.716667	0.52
13-0396	0.316667	0.46	0.723333	0.5
13-0397	0.86	0.7	0.75	0.77
13-0399	0.68	0.75	0.85	0.76
13-0402	0.75	0.65	0.76	0.72
13-0403	0.380952	0.46	0.719048	0.52
13-0404	0.6	0.3	0.35	0.416667
13-0408	0.86	0.8	0.84	0.833333
13-0409	0.272222	0.5	0.817778	0.53
13-0411	0.68	0.5	0.95	0.71
13-0412	0.121429	0.46	0.978571	0.52
13-0413	0.86	0.8	0.8	0.82
13-0415	1	0.46	0.04	0.5
13-0416	0.4	0.45	0.5	0.45
13-0419	0.175	0.45	0.725	0.45
13-0420	0.05	0.45	0.75	0.416667
13-0421	0.05	0.45	0.85	0.45
13-0423	0.166667	0.46	0.933333	0.52
13-0424	0.6	0.5	0.61	0.57
13-0425	0	0	0	0
13-0429	0.86	0.8	0.965	0.875
13-0430	0.75	0.85	0.9	0.833333
13-0431	0.266667	0.45	0.663333	0.46
13-0433	0.68	0.5	0.98	0.72
13-0435	0.6	0.5	0.52	0.54
13-0438	0.86	0.8	0.8	0.82
13-0439	0.1	0.25	0.65	0.333333
13-0441	0.333333	0.46	0.766667	0.52
13-0442	0.68	0.5	0.98	0.72
13-0443	0.5	0.75	1	0.75
13-0444	0.75	0.65	0.85	0.75
13-0445	0.65	0.5	0.85	0.666667
13-0448	0.68	0.75	0.32	0.583333
13-0449	0.65	0.5	0.6	0.583333
13-0453	0	0	0	0
13-0455	0.6	0.5	0.52	0.54
13-0456	0.68	0.75	0.88	0.77
13-0458	0.114286	0.46	0.985714	0.52
13-0459	1	0.85	0.65	0.833333
13-0460	0.68	0.75	0.88	0.77
13-0464	0.333333	0.5	0.786667	0.54
13-0465	0.4	0.45	0.53	0.46
13-0466	0.9	1	0.85	0.916667
13-0468	0.55	0.46	0.55	0.52
13-0470	0.666667	0.5	0.453333	0.54
13-0472	0.75	0.65	0.85	0.75
13-0476	0.244444	0.46	0.855556	0.52
13-0477	0.3	0.46	0.74	0.5
13-0479	0.68	0.85	0.93	0.82
13-0486	0.316667	0.45	0.553333	0.44
13-0487	0.68	0.5	0.98	0.72
13-0488	0.05	0.45	0.82	0.44
13-0489	0.75	0.46	0.35	0.52
13-0490	0.333333	0.5	0.786667	0.54
13-0492	0.05	0.46	0.99	0.5
13-0494	0.5	0.46	0.54	0.5
13-0501	0.86	0.8	0.8	0.82
13-0503	0.416667	0.75	0.993333	0.72
13-0509	0.583333	0.5	0.866667	0.65
13-0510	0.25	0.45	0.68	0.46
13-0514	0.68	0.75	0.88	0.77
13-0515	0.86	0.8	0.965	0.875
13-0516	0.3	0.15	0.3	0.25
13-0520	0.86	0.8	0.8	0.82
13-0521	0.5	0.5	0.95	0.65
13-0522	0.8	0.46	0.24	0.5
13-0523	0.4	0.45	0.47	0.44
13-0524	0.65	0.5	0.725	0.625
13-0525	0.68	0.5	0.95	0.71
13-0526	0.86	0.8	0.8	0.82
13-0527	0.05	0.46	0.99	0.5
13-0530	0.05	0.46	0.99	0.5
13-0532	0.6	0.5	0.52	0.54
13-0533	0.55	0.46	0.55	0.52
13-0536	1	0.9	0.85	0.916667
13-0537	0.68	0.75	0.88	0.77
13-0538	0.583333	0.5	0.666667	0.583333
13-0539	0.6	0.5	0.52	0.54
13-0541	0.65	0.5	0.85	0.666667
13-0542	0.472222	0.5	0.715278	0.5625
13-0543	0.189815	0.46	0.910185	0.52
13-0548	0.725	0.46	0.315	0.5
13-0549	0.65	0.5	0.725	0.625
13-0550	0.6	0.5	0.52	0.54
13-0551	0.55	0.46	0.49	0.5
13-0553	0.68	0.85	0.93	0.82
13-0554	0.075	0.46	0.965	0.5
13-0555	0.333333	0.5	0.786667	0.54
13-0557	0.183333	0.25	0.566667	0.333333
13-0558	0.166667	0.5	0.953333	0.54
13-0559	0.09	0.46	0.95	0.5
13-0560	0.86	0.8	0.8	0.82
13-0561	1	0.5	0.63	0.71
13-0562	0	0	0	0
13-0564	0.68	0.85	0.93	0.82
13-0566	0.6	0.5	0.61	0.57
13-0568	0.86	0.8	0.8	0.82
13-0569	0.86	0.8	0.8	0.82
13-0570	0.6	0.5	0.52	0.54
13-0571	1	0.5	0.25	0.583333
13-0572	0.05	0.1	0.35	0.166667
13-0574	0.68	0.85	0.93	0.82
13-0578	0.55	0.46	0.49	0.5
13-0579	0	0	0	0
13-0580	0.875	0.85	0.775	0.833333
13-0584	0.47	0.25	0.405	0.375
13-0585	0.6	0.5	0.52	0.54
13-0587	0.675	0.46	0.365	0.5
13-0590	0.86	0.8	0.965	0.875
13-0592	0.575	0.15	0.025	0.25
13-0593	0.6	0.46	0.44	0.5
13-0594	0.249206	0.5	0.870794	0.54
13-0595	0.5	0.45	0.3	0.416667
13-0596	0.86	0.8	0.8	0.82
13-0599	0.6	0.5	0.52	0.54
13-0601	0.86	0.8	0.89	0.85
13-0606	0.85	0.46	0.19	0.5
13-0608	0.86	0.7	0.75	0.77
13-0611	0.75	0.75	0.66	0.72
13-0612	0.103175	0.46	0.996825	0.52
13-0613	0	0.45	0.87	0.44
13-0615	0.5	0.46	0.54	0.5
13-0619	0.86	0.7	0.75	0.77
13-0620	0.86	0.8	0.89	0.85
13-0621	0.0766667	0.45	0.793333	0.44
13-0622	0.75	0.68	0.7	0.71
13-0624	0.6	0.5	0.52	0.54
13-0625	0.86	0.8	0.89	0.85
13-0626	0.22	0.45	0.65	0.44
13-0627	0.86	0.8	0.84	0.833333
13-0628	0.5	0.45	0.3	0.416667
13-0630	0.65	0.5	0.6	0.583333
13-0631	0.75	0.65	0.76	0.72
13-0634	0.133333	0.5	0.986667	0.54
13-0635	0.333333	0.5	0.786667	0.54
13-0636	0.42	0.46	0.62	0.5
13-0637	0.333333	0.5	0.786667	0.54
13-0639	0.166667	0.5	0.953333	0.54
13-0640	0.6	0.45	0.27	0.44
13-0643	0.15	0.45	0.72	0.44
13-0644	0.86	0.7	0.75	0.77
13-0645	0.55	0.46	0.49	0.5
13-0647	0.86	0.8	0.89	0.85
13-0648	0.1	0.46	0.94	0.5
13-0649	0.7	0.85	0.95	0.833333
13-0650	0.86	0.8	0.84	0.833333
13-0655	0.65	0.5	0.6	0.583333
13-0656	0.166667	0.5	0.953333	0.54
13-0659	0.2	0.46	0.84	0.5
13-0660	0.86	0.8	0.89	0.85
13-0661	1	0.85	0.7	0.85
13-0663	0.0266667	0.25	0.723333	0.333333
13-0666	0.1	0.46	0.94	0.5
13-0667	0.223333	0.45	0.576667	0.416667
13-0668	0.75	0.68	0.7	0.71
13-0670	0.6	0.5	0.52	0.54
13-0671	0.075	0.46	0.965	0.5
13-0672	0.86	0.8	0.89	0.85
13-0673	0.4	0.46	0.64	0.5
13-0675	0.55	0.5	0.51	0.52
13-0676	0.316667	0.1	0.0833333	0.166667
13-0679	0.25	0.46	0.79	0.5
13-0680	0.75	0.68	0.7	0.71
13-0681	0.86	0.8	0.89	0.85
13-0683	0.5	0.46	0.54	0.5
13-0684	0.25	0.5	1	0.583333
13-0687	0.65	0.5	0.56	0.57
13-0690	0.4	0.45	0.44	0.43
13-0691	0.86	0.8	0.89	0.85
13-0692	0.65	0.45	0.19	0.43
13-0693	0.86	0.8	0.89	0.85
13-0696	0.1	0.45	0.74	0.43
13-0697	0.4	0.45	0.44	0.43
13-0698	0.2	0.45	0.67	0.44
13-0699	0.00666667	0.45	0.833333	0.43
13-0701	0.86	0.8	0.89	0.85
13-0702	0.127778	0.5	0.932222	0.52
13-0703	0.86	0.8	0.89	0.85
13-0704	0.02	0.45	0.85	0.44
13-0706	0.333333	0.5	0.786667	0.54
13-0708	0.86	0.8	0.84	0.833333
13-0711	0.244444	0.5	0.815556	0.52
13-0714	0.075	0.15	0.65	0.291667
13-0715	0	0	0	0
13-0716	1	0.85	0.7	0.85
13-0717	0.65	0.25	0.1	0.333333
13-0718	1	1	1	1
13-0719	0.6	0.46	0.44	0.5
13-0722	0.75	0.65	0.76	0.72
13-0724	0.25	0.45	0.62	0.44
13-0726	0.433333	0.25	0.316667	0.333333
13-0727	0.86	0.8	0.89	0.85
13-0728	0.65	0.25	0.225	0.375
13-0730	0	0	0	0
13-0733	0.86	0.8	0.95	0.87
13-0734	1	0.85	0.7	0.85
13-0736	0.86	0.7	0.75	0.77
13-0738	0.5	0.25	0.375	0.375
13-0744	0.86	0.8	0.95	0.87
13-0748	0.444444	0.46	0.595556	0.5
13-0749	1	1	1	1
13-0750	0.0810458	0.46	0.958954	0.5
13-0755	0.0666667	0.1	0.333333	0.166667
13-0756	0.86	0.7	0.75	0.77
13-0757	0.55	0.46	0.49	0.5
13-0758	0.6	0.5	0.52	0.54
13-0759	0.6	0.5	0.52	0.54
13-0762	0.6	0.5	0.52	0.54
13-0763	0.75	0.75	0.66	0.72
13-0765	0.86	0.8	0.84	0.833333
13-0766	0.9	0.9	0.81	0.87
13-0767	1	0.5	0.63	0.71
13-0768	0.45	0.45	0.35	0.416667
13-0770	1	1	1	1
13-0771	0.17	0.45	0.7	0.44
13-0774	0.65	0.5	0.85	0.666667
13-0775	1	1	1	1
13-0777	0.6	0.5	0.52	0.54
13-0780	0.05	0.45	0.82	0.44
13-0781	0.484848	0.5	0.725152	0.57
13-0784	0.86	0.8	0.95	0.87
13-0785	0.225	0.25	0.65	0.375
13-0786	0.5	0.5	1	0.666667
13-0787	0.216667	0.25	0.533333	0.333333
13-0788	0.68	0.75	0.73	0.72
13-0790	0.1	0.15	0.35	0.2
13-0793	0.166667	0.46	0.873333	0.5
13-0794	0.8	0.85	0.9	0.85
13-0798	0.5	0.25	0.25	0.333333
13-0799	0.09	0.45	0.71	0.416667
13-0800	1	0.9	0.71	0.87
13-0801	0.666667	0.46	0.373333	0.5
13-0802	0.75	0.65	0.76	0.72
13-0803	0.65	0.5	0.85	0.666667
13-0804	0.065	0.45	0.805	0.44
13-0805	0.6	0.5	0.52	0.54
13-0806	0.65	0.5	0.6	0.583333
13-0809	0.6	0.5	0.52	0.54
13-0810	0.86	0.8	0.89	0.85
13-0811	0.31	0.45	0.49	0.416667
13-0812	0.1	0.45	0.77	0.44
13-0813	0.333333	0.46	0.706667	0.5
13-0814	0.444444	0.5	0.675556	0.54
13-0815	0.65	0.5	0.83	0.66
13-0816	0	0.25	0.75	0.333333
13-0817	0.86	0.7	0.75	0.77
13-0818	0.388889	0.46	0.651111	0.5
13-0820	0.86	0.8	0.84	0.833333
13-0823	0.6	0.45	0.24	0.43
13-0824	0.141414	0.5	0.978586	0.54
13-0825	0.5	0.5	0.62	0.54
13-0826	0.7	0.45	0.14	0.43
13-0827	0.283333	0.46	0.756667	0.5
13-0828	0.250877	0.5	0.869123	0.54
13-0831	0.1	0.45	0.77	0.44
13-0833	0.125	0.46	0.915	0.5
13-0836	0.86	0.7	0.75	0.77
13-0839	0.68	0.75	0.73	0.72
13-0840	0.68	0.75	0.88	0.77
13-0844	0.1	0.45	0.77	0.44
13-0845	0.6	0.5	0.52	0.54
13-0846	0.6	0.5	0.52	0.54
13-0847	0.0732601	0.46	0.96674	0.5
13-0848	0.333333	0.46	0.706667	0.5
13-0849	0.6	0.5	0.52	0.54
13-0850	0.86	0.8	0.95	0.87
13-0854	0.3	0.45	0.57	0.44
13-0855	0.55	0.45	0.32	0.44
13-0856	0.65	0.5	0.725	0.625
13-0861	0.45	0.25	0.425	0.375
13-0863	0.5	0.5	0.62	0.54
13-0868	0.15	0.45	0.72	0.44
13-0869	0.68	0.5	0.95	0.71
13-0870	0.133333	0.46	0.906667	0.5
13-0874	0.6	0.5	0.52	0.54
13-0875	0	0.45	0.84	0.43
13-0877	0	0.45	0.87	0.44
13-0879	0.333333	0.5	0.786667	0.54
13-0880	0.333333	0.5	0.786667	0.54
13-0881	0.483333	0.45	0.386667	0.44
13-0883	0.75	0.65	0.76	0.72
13-0886	0.166667	0.5	0.953333	0.54
13-0892	0.6	0.5	0.52	0.54
13-0895	0.75	0.68	0.7	0.71
13-0896	0.4	0.5	0.72	0.54
13-0898	0.68	0.75	0.73	0.72
13-0899	0.86	0.8	0.84	0.833333
13-0901	0.1	0.45	0.7	0.416667
13-0903	0.05	0.45	0.8125	0.4375
13-0905	0	0	0	0
13-0906	0.5	0.45	0.37	0.44
13-0913	0.333333	0.5	0.786667	0.54
13-0914	0.86	0.7	0.75	0.77
13-0915	0.6	0.5	0.52	0.54
13-0916	0.15	0.45	0.72	0.44
13-0917	0.68	0.75	0.88	0.77
13-0918	0.916667	0.5	0.203333	0.54
13-0920	1	0.9	0.65	0.85
13-0921	0.6	0.5	0.52	0.54
13-0922	0.35	0.3	0.475	0.375
13-0923	0.166667	0.46	0.873333	0.5
13-0925	0	0	0	0
13-0926	0.15	0.45	0.65	0.416667
13-0929	0.68	0.5	0.95	0.71
13-0931	0.45	0.45	0.39	0.43
13-0933	0.05	0.45	0.82	0.44
13-0934	0.7	0.3	0.125	0.375
13-0936	0.333333	0.5	0.916667	0.583333
13-0938	0.0766667	0.45	0.793333	0.44
13-0940	0.86	0.7	0.75	0.77
13-0945	0.444444	0.5	0.675556	0.54
13-0947	0.2	0.45	0.67	0.44
13-0948	0.6	0.5	0.52	0.54
13-0949	0.21	0.45	0.63	0.43
13-0951	0.527778	0.5	0.592222	0.54
13-0953	0	0	0	0
13-0955	0.6	0.5	0.52	0.54
13-0956	0.138889	0.5	0.951111	0.53
13-0957	0.416667	0.75	0.993333	0.72
13-0959	0.222222	0.46	0.817778	0.5
13-0960	0.86	0.8	0.95	0.87
13-0961	0.333333	0.5	0.786667	0.54
13-0964	0.55	0.5	0.54	0.53
13-0967	0.5	0.5	0.98	0.66
13-0968	0.5	0.75	1	0.75
13-0969	0.666667	0.5	0.453333	0.54
13-0970	0.75	0.65	0.76	0.72
13-0971	0.333333	0.5	0.786667	0.54
13-0972	0.65	0.5	0.6	0.583333
13-0974	0.307407	0.5	0.942593	0.583333
13-0975	0.166667	0.5	0.953333	0.54
13-0978	0.0666667	0.46	0.973333	0.5
13-0979	1	1	1	1
13-0982	0.9	0.8	0.925	0.875
13-0983	0.395833	0.5	0.724167	0.54
13-0989	0.55	0.5	0.54	0.53
13-0991	1	0.9	0.71	0.87
13-0993	0.86	0.8	0.92	0.86
13-0994	0.86	0.7	0.75	0.77
13-0996	0.9	1	0.85	0.916667
13-0998	0.75	0.65	0.85	0.75
13-1000	0.65	0.5	0.6	0.583333
13-1001	0.86	0.8	0.95	0.87
13-1003	0.2	0.15	0.4	0.25
13-1004	1	0.46	0.04	0.5
13-1005	1	1	1	1
13-1007	0	0	0	0
13-1008	0.9	0.8	0.925	0.875
13-1009	0.0833333	0.46	0.956667	0.5
13-1010	0.65	0.5	0.85	0.666667
13-1011	0.38	0.3	0.445	0.375
13-1015	0.425	0.45	0.375	0.416667
13-1016	0.86	0.7	0.75	0.77
13-1018	1	1	1	1
13-1019	0.422222	0.5	0.667778	0.53
13-1021	0.247863	0.5	0.842137	0.53
13-1022	0.55	0.25	0.2	0.333333
13-1023	0.86	0.8	0.95	0.87
13-1024	0.68	0.5	0.95	0.71
13-1025	0.65	0.5	0.83	0.66
13-1026	1	0.75	0.5	0.75
13-1027	0.45	0.25	0.3	0.333333
13-1029	1	1	1	1
13-1031	0.888889	0.46	0.151111	0.5
13-1032	0.25	0.45	0.59	0.43
13-1034	0.1	0.03	0.02	0.05
13-1036	0.416667	0.46	0.623333	0.5
13-1037	1	0.5	0.48	0.66
13-1038	0.295238	0.5	0.794762	0.53
13-1039	0.75	0.65	0.85	0.75
13-1040	0.5	0.75	1	0.75
13-1043	0.68	0.75	0.88	0.77
13-1044	1	1	1	1
13-1045	0.875	0.75	0.535	0.72
13-1046	0.666667	0.75	0.893333	0.77
13-1049	0.75	0.65	0.85	0.75
13-1050	0	0	0	0
13-1051	1	1	1	1
13-1055	1	1	1	1
13-1056	0.86	0.8	0.92	0.86
13-1057	1	0.75	0.5	0.75
13-1060	0.75	0.65	0.76	0.72
13-1061	0.68	0.75	0.88	0.77
13-1065	0.545	0.45	0.255	0.416667
13-1066	0.55	0.5	0.54	0.53
13-1067	0.5	0.75	1	0.75
13-1068	0.03	0.3	0.81	0.38
13-1069	0.65	0.5	0.83	0.66
13-1070	1	0.5	0.48	0.66
13-1071	1	0.9	0.68	0.86
13-1072	1	1	1	1
13-1074	1	1	1	1
13-1075	0.9	0.8	0.97	0.89
13-1077	1	1	1	1
13-1078	0.888889	0.46	0.151111	0.5
13-1079	0.05	0.45	0.75	0.416667
13-1082	1	0.75	0.56	0.77
13-1083	1	1	1	1
13-1084	0.666667	0.5	0.813333	0.66
13-1085	1	1	1	1
13-1086	0.358974	0.5	0.851026	0.57
13-1087	1	1	1	1
13-1089	0.1	0.3	0.74	0.38
13-1093	0.86	0.8	0.92	0.86
13-1096	0.333333	0.46	0.706667	0.5
13-1097	0.04	0.45	0.76	0.416667
13-1099	0.68	0.5	0.95	0.71
13-1104	0.68	0.75	0.82	0.75
13-1106	0.2	0.3	0.64	0.38
13-1110	0.68	0.5	0.95	0.71
13-1117	0.3	0.3	0.54	0.38
13-1118	0.86	0.8	0.84	0.833333
13-1119	1	0.75	0.56	0.77
13-1122	0.65	0.5	0.83	0.66
13-1123	0.275	0.5	0.975	0.583333
13-1128	0.166667	0.46	0.873333	0.5
13-1137	0.55	0.5	0.54	0.53
13-1140	1	1	1	1
13-1142	0.75	0.65	0.85	0.75
13-1143	0	0.3	0.84	0.38
13-1144	0.333333	0.5	0.786667	0.54
13-1146	0.75	0.65	0.85	0.75
13-1147	0.9	0.8	0.97	0.89
13-1148	0.155303	0.5	0.934697	0.53
13-1149	0.55	0.46	0.49	0.5
13-1150	0.65	0.3	0.19	0.38
13-1151	0.1	0	0.83	0.31
13-1152	0.75	0.65	0.76	0.72
13-1154	0.86	0.8	0.92	0.86
13-1156	0.55	0.46	0.49	0.5
13-1158	0	0	0	0
13-1159	0.156667	0.3	0.683333	0.38
13-1160	0.583333	0.75	0.916667	0.75
13-1161	0	0.45	0.8	0.416667
13-1164	0.111111	0.5	0.978889	0.53
13-1165	0.65	0.5	0.6	0.583333
13-1166	1	1	1	1
13-1167	0.75	0.65	0.76	0.72
13-1168	0.277778	0.46	0.762222	0.5
13-1170	0.108974	0.5	0.981026	0.53
13-1172	0.05	0.25	0.7	0.333333
13-1174	1	0.9	0.77	0.89
13-1175	1	1	1	1
13-1176	0.05	0.3	0.79	0.38
13-1178	0.65	0.5	0.85	0.666667
13-1179	0.68	0.75	0.73	0.72
13-1180	0.25	0.5	0.84	0.53
13-1181	0.75	0.65	0.85	0.75
13-1183	0.9	0.8	0.925	0.875
13-1184	0.15	0.15	0.45	0.25
13-1186	0.9	0.8	0.97	0.89
13-1188	0.291667	0.5	0.798333	0.53
13-1189	0.68	0.75	0.73	0.72
13-1190	0.355	0.45	0.445	0.416667
13-1191	0.65	0.5	0.83	0.66
13-1193	1	1	1	1
13-1194	0.1	0.3	0.725	0.375
13-1195	0.783333	0.5	0.466667	0.583333
13-1197	0.35	0.3	0.49	0.38
13-1198	0.86	0.8	0.92	0.86
13-1200	0.00666667	0.45	0.893333	0.45
13-1203	0.75	0.65	0.85	0.75
13-1204	0.55	0.46	0.49	0.5
13-1207	0.9	0.8	0.97	0.89
13-1208	0.9	0.8	0.925	0.875
13-1210	0.111111	0.5	0.978889	0.53
13-1211	0.14	0.3	0.685	0.375
13-1212	0.5	0.5	0.62	0.54
13-1218	1	1	1	1
13-1219	0.116667	0.5	0.973333	0.53
13-1224	0	0	0	0
13-1227	1	0.9	0.85	0.916667
13-1230	0.55	0.45	0.35	0.45
13-1231	0.9	1	0.85	0.916667
13-1238	0.9	0.8	0.97	0.89
13-1240	0.166667	0.25	0.583333	0.333333
13-1241	0.68	0.5	0.95	0.71
13-1242	0.86	0.8	0.92	0.86
13-1243	0.1	0.45	0.8	0.45
13-1244	0.3	0.15	0.3	0.25
13-1246	0.207407	0.46	0.832593	0.5
13-1249	0.75	0.65	0.76	0.72
13-1250	0.65	0.3	0.175	0.375
13-1251	0.888889	0.5	0.591111	0.66
13-1252	0.86	0.7	0.75	0.77
13-1257	0.1	0.45	0.8	0.45
13-1258	0.68	0.5	0.8825	0.6875
13-1261	0.9	0.8	0.97	0.89
13-1263	0.1	0.45	0.8	0.45
13-1264	0.261111	0.5	0.828889	0.53
13-1268	1	1	1	1
13-1269	0.9	0.8	0.97	0.89
13-1270	0.86	0.8	0.84	0.833333
13-1271	0.5	0.25	0.25	0.333333
13-1273	0.86	0.7	0.75	0.77
13-1274	0.1	0.3	0.725	0.375
13-1279	1	0.9	0.68	0.86
13-1281	0.5	0.75	0.91	0.72
13-1282	0.55	0.5	0.54	0.53
13-1283	0.380952	0.5	0.709048	0.53
13-1285	0.65	0.5	0.6	0.583333
13-1288	0.483333	0.46	0.556667	0.5
13-1290	1	1	1	1
13-1291	0.9	0.8	0.97	0.89
13-1292	0	0	0	0
13-1294	0.6	0.5	0.49	0.53
[truncated: 1,093 more rows]

## Sheet: Table S2
Table S2 The phenotype data of salt injury index (SID) of hybrids derived from ‘Baleng Crab’ (Malus robusta) × ‘M9’ (M. pumila) in 2015 - 2017.
Hybrid	2015				2016				2017				Total mean
	1	2	3	Sub mean	1	2	3	Sub mean	1	2	3	Sub mean
12-0045	0.133333	0	0.129167	0.0875	0	0	0	0	0.05	0.1	0.0375	0.0625	0.05
12-1041	0.56	0.62	0.57	0.583333	1	1	0.75	0.916667	1	1	0.75	0.916667	0.805556
12-1939	0.01	0	0.035	0.015	0.1	0	0.275	0.125	0.05	0.03	0.1	0.06	0.0666667
12-2094	0.34	0.11	0.0433333	0.164444	0.01	0	0.05	0.02	0.02	0.01	0	0.01	0.0648148
13-1486	0.02	0	0.01	0.01	0	0.02	0.13	0.05	0.233333	0.11	0.0166667	0.12	0.06
13-3059	0.536667	0.85	0.938333	0.775	1	1	1	1	0.9	0.86	0.79	0.85	0.875
12-1702	0.65	1	0.79	0.813333	1	1	0.76	0.92	0.85	0.75	0.95	0.85	0.861111
12-1954	0	0	0.17625	0.05875	0	0	0.18	0.06	0.1	0.13	0.07	0.1	0.0729167
12-2043	0.12	0	0.0366667	0.0522222	0	0	0.3	0.1	0.1	0.09	0.02	0.07	0.0740741
13-1323	0.166667	0	0.163333	0.11	0	0	0.09	0.03	0	0.05	0.07	0.04	0.06
13-1671	0	0	0.15	0.05	0	0	0.03	0.01	0.05	0	0.13	0.06	0.04
13-2156	0.1	0	0.00333333	0.0344444	0.0266667	0.01	0.143333	0.06	0.1	0.05	0.15	0.1	0.0648148
13-2992	1	0.9	0.548413	0.816138	0.95	0.9	0.7	0.85	0.75	0.8	0.796825	0.782275	0.816138
12-0830	0	0	0	0	0	0	0	0	0	0	0	0	0
12-0138	0.8	0.94	0.93	0.89	0.975	0.98	0.805	0.92	0.98	1	0.757369	0.912456	0.907485
12-1805	0.48	0.78	0.94	0.733333	0.86	1	0.9	0.92	0.65	0.85	0.844281	0.781427	0.811587
12-1488	0.99	1	0.994073	0.994691	1	1	1	1	1	1	0.97	0.99	0.994897
12-2096	1	1	1	1	1	1	1	1	1	1	1	1	1
13-0265	1	1	1	1	1	1	1	1	1	1	1	1	1
13-0277	1	1	1	1	1	1	1	1	1	1	1	1	1
13-1416	1	1	1	1	1	1	1	1	1	1	1	1	1
12-1165	0	0	0	0	0	0	0	0	0	0	0	0	0
13-1679	0.45	0.84	0.963284	0.751095	0.48	0.56	0.73	0.59	0.64	0.56	0.42	0.54	0.627032
13-1612	0.35	0.76	0.894709	0.668236	0.65	0.86	0.77	0.76	0.6	0.75	0.9	0.75	0.726079
12-0978	0	0	0	0	0	0	0	0	0	0	0	0	0
12-1642	0.36	0.12	0.12	0.2	0.07	0.12	0.02	0.07	0.01	0	0.08	0.03	0.1
13-1819	0.24	0.18	0.06	0.16	0	0.14	0.478193	0.206064	0	0.08	0.01	0.03	0.132021
13-1896	0	0	0	0	0	0	0	0	0	0	0	0	0
13-2650	0	0	0	0	0	0	0	0	0	0	0	0	0
13-2878	0	0	0	0	0	0	0	0	0	0	0	0	0
13-3108	0	0	0	0	0	0	0	0	0	0	0	0	0
13-3109	0	0	0	0	0	0	0	0	0	0	0	0	0
13-3359	0	0	0	0	0	0	0	0	0	0	0	0	0
13-3375	0	0	0	0	0	0	0	0	0	0	0	0	0
13-1253	0.01	0	0.02	0.01	0	0.01	0.10746	0.0391532	0.0333333	0	0.236667	0.09	0.0463844
13-3437	0.28	0.01	0.2725	0.1875	0.12	0.01	0.0366667	0.0555556	0.2	0.26	0.31385	0.25795	0.167002
12-1754	0.02	0	0.0593065	0.0264355	0	0.02	0.01	0.01	0	0	0.09	0.03	0.0221452
12-1289	0.76	0.12	0.361446	0.413815	0.62	0.56	0.17	0.45	0.52	0.46	0.58	0.52	0.461272
13-3238	0.79	0.21	0.528725	0.509575	0	0.54	0.69	0.41	0.325	0.57	0.485	0.46	0.459858
13-0504	0.21	0.12	0.23519	0.188397	0.12	0.21	0.33	0.22	0.466667	0.25	0.0333333	0.25	0.219466
13-1107	0	0	0	0	0.46	0.37	0.0984395	0.30948	0.02	0.11	0.83	0.32	0.209827
13-1600	0.36	0.02	0.0839177	0.154639	0.01	0.13	0.04	0.06	0.183333	0.23	0.156667	0.19	0.13488
13-3239	0.26	0.13	0.0502911	0.146764	0.125	0.15	0.19375	0.15625	0.3	0	0	0.1	0.134338
13-0732	0.25	0.12	0.32	0.23	0.59	0.32	0.433836	0.447945	0.25	0.26	0.24	0.25	0.309315
13-1574	0.89	0.77	0.977761	0.879254	0.68	0.54	0.22	0.48	0.5	0.46	0.6	0.52	0.626418
13-2361	0.12	0.03	0.186732	0.112244	0	0	0.06	0.02	0.21	0	0.18	0.13	0.0874147
13-2389	0.33	0.12	0.850041	0.433347	0	0.54	0.69	0.41	0.51	0.25	0.62	0.46	0.434449
12-0625	0.25	0.13	0.19	0.19	0	0	0	0	0	0.12	0.21	0.11	0.1
12-1022	0	0.02	0.203333	0.0744444	0	0.13	0.23	0.12	0.2	0.2	0.12101	0.17367	0.122705
13-0194	0.1	0.1	0.16	0.12	0.15	0.4	0.63322	0.394407	0.2	0.13	0.24	0.19	0.234802
12-0245	0.02	0.15	0.19	0.12	0.12	0	0.15	0.09	0.125	0.35	0.470454	0.315151	0.17505
13-1441	0.16	0.26	0.319092	0.246364	0.333333	0.12	0.189524	0.214286	0.225	0.46	0.545	0.41	0.290217
12-0979	0.79	0.81	0.480964	0.693655	0	0.54	0.72	0.42	0.3	0.59	0.85	0.58	0.564552
13-0654	0.32	0.12	0.31	0.25	0	0.12	0.546667	0.222222	0.3	0.46	0.206919	0.322306	0.264843
13-1205	0.01	0	0.096358	0.0354527	0.14	0.21	0.13	0.16	0.2	0	0.19	0.13	0.108484
13-0888	0	0	0.0367743	0.0122581	0.166667	0.1	0.0933333	0.12	0.25	0	0.08	0.11	0.0807527
13-2423	0.69	0.13	0.517995	0.445998	0.13	0.15	0.38	0.22	0.25	0.21	0.29	0.25	0.305333
13-0502	0.16	0.25	0.59	0.333333	0.16	0.16	0.43	0.25	0.3	0.36	0.0941891	0.251396	0.278243
13-1682	0.12	0.25	0.38	0.25	0	0.25	0.5	0.25	0.35	0.22	0.208648	0.259549	0.253183
13-0215	0	0.13	0.157531	0.0958437	0.03	0	0.24	0.09	0.3	0.13	0.02	0.15	0.111948
12-0040	0.12	0	0.159729	0.0932429	0.125	0.11	0.125	0.12	0.05	0.12	0.22	0.13	0.114414
13-1748	0.89	0.94	0.70629	0.84543	0.12	0.32	0.393333	0.277778	1	0.87	0.8	0.89	0.671069
13-2289	0.12	0.46	0.380187	0.320062	0.25	0.12	0.463333	0.277778	0.375	0.55	0.455	0.46	0.352613
13-1520	0	0.26	0.0977105	0.119237	0	0.12	0.33	0.15	0.21	0.16	0.14	0.17	0.146412
13-2473	0.96	0.82	0.601606	0.793869	0.45	0.65	0.64	0.58	0.65	0.52	0.6	0.59	0.654623
12-0665	0.53	0.62	0.11	0.42	0.166667	0.21	0.553333	0.31	0.5	0.23	0.249336	0.326445	0.352148
13-0270	0.62	0.71	0.17	0.5	0.46	0.36	0.14	0.32	0.55	0.62	0.644762	0.604921	0.474974
13-1844	0	0.02	0.259426	0.0931419	0.11	0.12	0.19	0.14	0.05	0.12	0.1	0.09	0.107714
13-1750	0	0.13	0.0799357	0.0699786	0.1	0.32	0	0.14	0.1	0.09	0.41	0.2	0.13666
13-3102	0	0.01	0.0437241	0.017908	0.0833333	0	0.156667	0.08	0.2	0.21	0.28	0.23	0.109303
13-2667	0	0.06	0.243719	0.10124	0.21	0	0.03	0.08	0.1	0.1	0.25	0.15	0.110413
13-2827	0.75	0.32	0.232841	0.43428	0	0.21	0.82125	0.34375	0.3	0.45	0.69	0.48	0.419343
13-3111	0	0.01	0.0665205	0.0255068	0	0.1	0.2	0.1	0.2	0.36	0.49	0.35	0.158502
12-2005	0.9	0.76	0.89	0.85	0.25	0.42	0.455	0.375	0.95	1	0.808722	0.919574	0.714858
13-0830	0	0	0	0	0.03	0	0.333458	0.121153	0.3	0.46	0.38	0.38	0.167051
12-0354	0.56	0.32	0.435385	0.438462	0.1	0.46	0.64	0.4	0.45	0.21	0.500202	0.386734	0.408398
12-0049	0	0.03	0.186833	0.0722777	0	0.25	0.59	0.28	0.133333	0.2	0.0866667	0.14	0.164093
12-1423	0.65	0.72	0.13	0.5	0.25	0.46	0.52	0.41	0.55	0.32	0.751267	0.540422	0.483474
13-1827	0.46	0.21	0.365676	0.345225	0.15	0.36	0.24	0.25	0.483333	0.51	0.206667	0.4	0.331742
12-0257	0.15	0.24	0.382158	0.257386	0.31	0.65	0.3	0.42	0.2	0.46	0.72	0.46	0.379129
12-0544	0.6	0.79	0.999909	0.796636	0.34	0.46	0.46	0.42	0.3	0.5	0.64	0.48	0.565545
12-0503	0.183333	0.23	0.0523975	0.155244	0.125	0.02	0.395	0.18	0.05	0.15	0.22	0.14	0.158415
13-0185	0.09	0.46	0.606241	0.385414	0.6	0.62	0.0925	0.4375	0.36	0.45	0.36	0.39	0.404305
13-1125	0.725	0.95	0.93606	0.870353	0.76	0.85	0.73	0.78	0.85	0.72	0.8	0.79	0.813451
12-0391	0.18	0.65	0.628064	0.486021	0.01	0.65	0.75	0.47	0.7	0.45	0.32	0.49	0.482007
12-1481	0.52	0.76	0.79	0.69	0.19	0.56	0.66	0.47	0.25	0.5	0.581452	0.443817	0.534606
12-0508	0.32	0.02	0.375898	0.238633	0.1	0.65	0.69	0.48	0.55	0.38	0.18	0.37	0.362878
13-3241	0.0666667	0.35	0.569832	0.328833	0	0.52	0.92	0.48	0.275	0.56	0.665	0.5	0.436278
13-3391	1	0.98	0.809893	0.929964	0.6	0.65	0.52	0.59	0.55	0.36	0.71	0.54	0.686655
13-1102	0.875	0	0.198548	0.357849	0.25	0.6	0.35	0.4	0.6	0.46	0.32	0.46	0.40595
12-0279	0.0833333	0.16	0.326667	0.19	0.125	0.95	0.171992	0.415664	0.416667	0.32	0.313333	0.35	0.318555
13-0822	0.92	0.85	0.728194	0.832731	0.583333	0.85	0.906667	0.78	0.85	0.5	0.42	0.59	0.734244
13-2702	0	0.03	0.12	0.05	0.25	0.5	0.673859	0.47462	0.45	0.25	0.47	0.39	0.304873
13-3406	0.0833333	0.56	0.493362	0.378898	0.45	0.86	0.404286	0.571429	0.45	0.55	0.62	0.54	0.496776
13-3265	0.21	0.59	0.187733	0.329244	0.25	0.46	0.34	0.35	0.45	0.5	0.4	0.45	0.376415
12-1241	0	0.26	0.74	0.333333	0.62	0.75	0.4	0.59	0.5	0.5	0.431188	0.477063	0.466799
12-1583	1	0.79	0.37	0.72	1	0.73	0.04	0.59	0.4	0.55	0.759199	0.569733	0.626578
13-0193	0.666667	0.86	0.663333	0.73	1	0.62	0.15	0.59	0.4	0.65	0.964595	0.671532	0.663844
13-0485	0.833333	0.99	0.942976	0.922103	1	0.75	0.53	0.76	0.6	0.58	0.41	0.53	0.737368
12-1863	0.166667	0.59	0.593333	0.45	1	0.65	0.18	0.61	0.48	0.6	0.443704	0.507901	0.522634
13-0309	0	0.44	0.591477	0.343826	0.32	0.45	0.28	0.35	0.183333	0.52	0.616667	0.44	0.377942
13-0077	0.2	0.46	0.54	0.4	0.3125	0.65	0.8975	0.62	0.11	0.36	0.97	0.48	0.5
13-0138	0.75	0.52	0.17	0.48	0.38	0.75	0.73	0.62	0.56	0.48	0.189897	0.409966	0.503322
13-0294	0	0.56	0.73	0.43	0	0.64	0.71	0.45	0.5	0.62	0.639941	0.586647	0.488882
13-2221	1	1	1	1	0.73	0.86	0.33	0.64	0.76	0.69	0.829782	0.759927	0.799976
12-1202	0.666667	0.93	0.833333	0.81	0.45	0.75	0.75	0.65	1	1	0.723804	0.907935	0.789312
13-0205	0	0.25	0.47	0.24	0	0.56	0.707067	0.422356	0.366667	0.65	0.483333	0.5	0.387452
12-0785	0.13	0.65	0.47	0.416667	0.69	0.86	0.43	0.66	0.75	0.6	0.630295	0.660098	0.578922
13-2364	0.03	0.46	0.5	0.33	0.62	0.75	0.64	0.67	0.4	0.39	0.280449	0.356816	0.452272
12-1799	0	0.35	0.61	0.32	0.54	0.85	0.65	0.68	0.55	0.69	0.399623	0.546541	0.515514
12-1003	0.12	0.56	0.529103	0.403034	0.666667	0.42	0.113333	0.4	0.46	0.39	0.5	0.45	0.417678
13-0115	0.13	0.45	0.62	0.4	0.916667	0.76	0.393333	0.69	0.7	0.31	0.22	0.41	0.5
12-1982	0.32	0.71	0.636667	0.555556	0.65	0.75	0.7	0.7	0.8	0.7	0.725358	0.741786	0.66578
12-1684	1	1	0.85	0.95	0.833333	0.54	0.756667	0.71	0.9	0.85	0.776422	0.842141	0.834047
12-1464	0.1	0.2	0.21	0.17	0.45	0.5	0.347437	0.432479	0.35	0.45	0.52	0.44	0.347493
13-3446	0.76	0.13	0.392251	0.427417	0.58	0.86	0.726667	0.722222	0.5	0.48	0.22	0.4	0.516546
12-1195	0	0.76	0.62	0.46	0.89	0.78	0.52	0.73	0.49	0.52	0.500543	0.503514	0.564505
12-1628	0.95	1	0.829164	0.926388	0.625	0.95	0.825	0.8	1	1	0.76	0.92	0.882129
13-1923	0.583333	0.63	0.536667	0.583333	0.8	0.6	0.79	0.73	0.78	0.8	0.60874	0.72958	0.680971
12-0983	0.166667	0.64	0.723333	0.51	0.86	0.76	0.6	0.74	0.7	0.8	0.845862	0.781954	0.677318
12-0782	0.666667	0.71	0.393333	0.59	0.8	0.85	0.6	0.75	0.65	0.54	0.755645	0.648548	0.662849
13-1581	1	1	1	1	0.833333	0.84	0.606667	0.76	0.7	0.68	0.732095	0.704032	0.821344
13-3123	1	1	1	1	0.85	0.96	0.59	0.8	0.46	0.85	0.95081	0.753603	0.851201
13-3246	1	1	1	1	0.75	0.95	0.7	0.8	0.9	0.78	0.886022	0.855341	0.885114
12-0007	0.46	0.86	0.68	0.666667	1	0.86	0.57	0.81	0.86	0.95	0.782586	0.864195	0.780287
12-1818	1	0.92	0.724417	0.881472	0.78	0.95	0.82	0.85	0.55	0.48	0.26	0.43	0.720491
12-1156	0.45	0.76	0.68	0.63	0.75	0.95	0.97	0.89	0.85	0.78	0.754749	0.794916	0.771639
13-2454	0.52	0.84	0.64	0.666667	0.89	0.88	0.87	0.88	0.5	0.86	0.839487	0.733162	0.759943
12-0655	0.56	0.73	0.9	0.73	1	1	0.73	0.91	0.9	0.89	0.642382	0.810794	0.816931
13-0328	0.9	0.89	0.61	0.8	1	1	0.76	0.92	0.15	0.42	0.581777	0.383926	0.701309
13-0090	0.93	0.96	0.973563	0.954521	1	0.86	0.93	0.93	0.85	0.85	0.67	0.79	0.891507
12-1082	0.7	0.85	0.508824	0.686275	1	1	0.91	0.97	0.46	0.95	0.970406	0.793469	0.816581
12-1176	0.9	0.87	0.9	0.89	1	1	0.91	0.97	0.183333	0.64	0.86375	0.562361	0.807454
13-0031	0.46	0.92	0.970925	0.783642	1	0.98	0.96	0.98	0.433333	0.56	0.326667	0.44	0.734547
13-3229	0	0	0	0	0	0	0	0	0	0	0	0	0
13-1572	1	1	1	1	1	1	1	1	1	1	1	1	1
13-1660	1	1	1	1	1	1	1	1	1	1	1	1	1
13-2407	1	1	1	1	1	1	1	1	1	1	1	1	1
13-1468	0	0	0	0	0	0	0	0	0	0	0	0	0
13-1592	0	0.12	0.309898	0.143299	0.1	0	0.44	0.18	0.025	0.25	0.355	0.21	0.177766
13-1439	0.335	0.12	0.00610235	0.153701	0.03	0	0.78	0.27	0	0.05	0.28	0.11	0.1779
13-1815	0.46	0.11	0.0432096	0.204403	0.2	0	0.04	0.08	0.183333	0.25	0.196667	0.21	0.164801
13-1810	0.02	0.12	0.423579	0.18786	0.0666667	0.06	0.443333	0.19	0.1	0.25	0.16	0.17	0.18262
13-1464	0.01	0	0.0112406	0.00708021	0	0.1	0.8	0.3	0.1	0.45	0.2	0.25	0.185693
13-2377	0.4	0.21	0.0646402	0.22488	0.1	0.06	0.05	0.07	0.316667	0.35	0.383333	0.35	0.21496
13-2726	0.12	0.34	0.271844	0.243948	0.0833333	0.13	0.356667	0.19	0.1	0.26	0.39	0.25	0.227983
13-1535	0.1	0.12	0.570581	0.263527	0.2	0.13	0.24	0.19	0.116667	0.2	0.253333	0.19	0.214509
13-2425	0.12	0.32	0.47322	0.304407	0.3	0.1	0.05	0.15	0.25	0.19	0.4	0.28	0.244802
13-2457	0	0	0.471632	0.157211	0	0.2	0.34	0.18	0.525	0.35	0.085	0.32	0.21907
13-2784	0.34	0	0.0378502	0.12595	0.32	0	0.25	0.19	0.3	0.32	0.43	0.35	0.221983
12-1108	0.36	0.23	0.189093	0.259698	0.4	0.2	0.03	0.21	0.25	0.2	0.15	0.2	0.223233
13-1377	0.416667	0.2	0.0839025	0.233523	0.075	0.1	0.185	0.12	0.35	0.45	0.25	0.35	0.234508
13-2986	0.18	0.12	0.205114	0.168371	0.45	0.31	0.2	0.32	0.525	0.2	0.055	0.26	0.249457
12-1783	0.25	0.1	0.01	0.12	0.5	0.45	0.586896	0.512299	0.1	0.4	0.43	0.31	0.3141
13-0512	0.21	0.25	0.14	0.2	0.15	0.32	0.366864	0.278955	0.0566667	0.15	0.543333	0.25	0.242985
13-1276	0	0.41	0.758914	0.389638	0.025	0.13	0.205	0.12	0.233333	0.25	0.296667	0.26	0.256546
13-2996	0.51	0.21	0.213015	0.311005	0.35	0	0.1	0.15	0.1	0.35	0.51	0.32	0.260335
13-1992	0.25	0.72	0.869875	0.613292	0.575	0.59	0.425	0.53	0.433333	0.5	0.506667	0.48	0.541097
13-0156	0.25	0.25	0.0099715	0.16999	0.3	0.39	0.45	0.38	0.216667	0.26	0.273333	0.25	0.266663
13-1658	0.39	0	0.0113621	0.133787	0.4	0.46	0.4	0.42	0.35	0.25	0.15	0.25	0.267929
13-0483	0.25	0.25	0.26847	0.256157	0.1	0.19	0.31	0.2	0.55	0.35	0.24	0.38	0.278719
12-1018	0.25	0.32	0.422405	0.330802	0.05	0.05	0.05	0.05	0.45	0.45	0.48	0.46	0.280267
13-2030	0.31	0.56	0.493435	0.454478	0.19	0.32	0.09	0.2	0.05	0.3	0.46	0.27	0.308159
13-1925	0.26	0.42	0.434974	0.371658	0.03	0	0.03	0.02	0.166667	0.5	0.683333	0.45	0.280553
13-2771	0	0.36	0.487936	0.282645	0.1	0.35	0.3	0.25	0.0833333	0.35	0.526667	0.32	0.284215
13-0039	0.25	0.36	0.265546	0.291849	0.065	0.31	0.495	0.29	0.05	0.45	0.76	0.42	0.33395
13-0233	0	0.31	0.410685	0.240228	0.35	0.25	0.18	0.26	0.2	0.5	0.68	0.46	0.320076
12-0502	0.03	0.56	0.770864	0.453621	0.2	0.1	0.06	0.12	0.316667	0.25	0.393333	0.32	0.297874
13-0517	0.1	0	0.072194	0.057398	0	0.03	0.03	0.02	0.07	0.06	0.14	0.09	0.0557993
13-1776	0	0	0.219884	0.0732948	0	0.02	0.04	0.02	0.03	0	0.09	0.04	0.0444316
13-0141	0.175	0.21	0.579613	0.321538	0.69	0.86	0.79	0.78	0.95	0.8	0.83	0.86	0.653846
13-1607	0.45	0.37	0.68	0.5	0.37	0.68	0.24	0.43	0.33	0.46	0.874183	0.554728	0.494909
13-1723	0.48	0.62	0.34	0.48	0.49	0.52	0.43	0.48	0.52	0.49	0.50072	0.503573	0.487858
12-0146	0.79	0.86	0.683333	0.777778	0.85	0.86	0.54	0.75	0.85	0.74	0.66	0.75	0.759259
12-1723	0.56	0.84	0.95	0.783333	0.4	0.76	0.5275	0.5625	0.82	0.85	0.7675	0.8125	0.719444
13-1215	0.44	0.76	0.68	0.626667	0.56	0.64	0.216667	0.472222	0.65	0.65	0.533333	0.611111	0.57
13-1714	0.39	0.8	0.8101	0.6667	0.56	0.48	0.46	0.5	0.6	0.65	0.625	0.625	0.597233
13-1725	0.1	0.21	0.59375	0.30125	0.86	0.9	0.39625	0.71875	0.31	0.45	0.68	0.48	0.5
13-2057	0.24	0.49	0.65	0.46	0.65	0.58	0.15	0.46	0.44	0.5	0.8	0.58	0.5
13-2806	0.32	0.52	0.48	0.44	0.44	0.56	0.583333	0.527778	0.5	0.58	0.6	0.56	0.509259
12-0970	0.56	1	0.78	0.78	0.45	0.62	0.7	0.59	0.6	0.58	0.56	0.58	0.65
12-1044	0.86	0.96	1	0.94	0.35	0.56	0.65	0.52	0.62	0.58	0.51	0.57	0.676667
13-0587	0.62	0.85	0.18	0.55	0.4	0.46	0.43	0.43	0.233333	0.59	0.916667	0.58	0.52
13-0920	0.25	0.46	0.31	0.34	0.52	0.49	0.37	0.46	0.7	0.5	0.36	0.52	0.44
13-1418	0.166667	0.9	0.212083	0.42625	0.333333	0.58	0.346667	0.42	0.56	0.5	0.62	0.56	0.46875
13-1821	1	1	0.9775	0.9925	0.8	0.69	0.61	0.7	0.503333	0.5	0.856667	0.62	0.770833
13-2683	0.69	0.86	0.74	0.763333	0.233333	0.46	0.556667	0.416667	0.5	0.5	0.71	0.57	0.583333
12-0060	1	0.89	0.52	0.803333	0.4	0.56	0.39	0.45	0.5	0.6	0.64	0.58	0.611111
13-0298	0.25	0.65	0.51	0.47	0.8	0.58	0.27	0.55	0.6	0.5	0.52	0.54	0.52
13-1637	0	0.65	0.91	0.52	0.2	0.46	0.63	0.43	0.433333	0.46	0.666667	0.52	0.49
13-2164	0.5	0.5	0.5	0.5	0.5	0.5	0.5	0.5	0.65	0.4	0.45	0.5	0.5
13-3095	0.67	0.46	0.52	0.55	0.2	0.5	0.68	0.46	0.4	0.5	0.84	0.58	0.53
12-1060	0.125	0.62	0.185	0.31	0	0	0.808209	0.269403					0.289701
13-0057	0.1	0	0.4	0.166667	0.25	0.25	0.207503	0.235834					0.20125
13-2911	0.15	0	0.35	0.166667	0.2	0.45	0.063634	0.237878					0.202272
13-1415	0.35	0	0.0687001	0.139567	0.54	0.45	0.51	0.5					0.319783
13-1355	0.5	0.55	0.6	0.55	0.2	0	0.822982	0.340994					0.445497
13-1963	0.2	0	0.3	0.166667	0.25	0.25	0.318655	0.272885					0.219776
13-1749	0.79	0	0.11	0.3	0.25	0.25	0.19902	0.233007					0.266503
13-2632	0.25	0.25	0.25	0.25	0.175	0	0.673733	0.282911					0.266455
13-1559	0	0.1	0.275	0.125	0.2	0.3	0.516514	0.338838					0.231919
13-2749	0.0666667	0.12	0.313333	0.166667	0.1	0.2	0.725745	0.341915					0.254291
13-0434	0.0166667	0.52	0.898141	0.478269	0.0766667	0	0.265064	0.11391					0.29609
13-0966	0.68	0.55	0.136912	0.455637	0.12	0.05	0.274363	0.148121					0.301879
13-2606	0.46	0.56	0.36	0.46	0.5	0.5	0.389785	0.463262					0.461631
13-2841	0	0.54	0.46	0.333333	0.55	0.46	0.192036	0.400679					0.367006
13-0689	0.21	0.56	0.620804	0.463601	0.25	0.2	0.206399	0.2188					0.3412
13-0792	0.5	0.5	0.5	0.5	0.4	0.4	0.437081	0.41236					0.45618
13-2890	0.64	0.56	0.172917	0.457639	0.25	0.36	0.092361	0.23412					0.34588
12-0677	0.62	0.56	0.0766371	0.418879	0.5	0.45	0.291121	0.413707					0.416293
13-0893	0.51	1	0.99	0.833333	0.25	0.3	0.319916	0.289972					0.561653
13-0393	0.5	0.3	0.43	0.41	0	0.02	0.965299	0.328433					0.369216
13-1289	0.1	0.15	0.11	0.12	0.45	0.5	0.413553	0.454518					0.287259
13-0552	0.36	0.46	0.18	0.333333	0.45	0.5	0.442423	0.464141					0.398737
13-3148	0.0833333	0.65	0.613141	0.448825	0	0.1	0.311175	0.137058					0.292942
12-1800	0.3	0.5	0.37	0.39	0.4	0.45	0.411106	0.420369					0.405184
13-0531	0.39	0.56	0.52773	0.492577	0	0.1	0.187423	0.0958078					0.294192
13-1442	0.3	0.5	0.1	0.3	0.15	0.2	0.852471	0.400824					0.350412
13-1256	0.166667	0.46	0.491007	0.372558	0.2	0.1	0.367442	0.222481					0.297519
12-1145	0.166667	0.62	0.561352	0.44934	0.15	0	0.30066	0.15022					0.29978
13-2460	0.12	0.52	0.61	0.416667	0.6	0.45	0.474402	0.508134					0.4624
13-3427	0.5	0.4	0.45	0.45	0.3	0.36	0.323333	0.327778					0.388889
12-0451	0.5	0.5	0.35	0.45	0.4	0.4	0.35	0.383333					0.416667
12-0859	0.5	0.5	0.5	0.5	0.5	0.6	0.15	0.416667					0.458333
12-0935	0.65	0.76	0.09	0.5	0.16	0.2	0.74	0.366667					0.433333
12-1349	0.5	0.5	0.5	0.5	0.5	0.5	0.583333	0.527778					0.513889
12-1369	0.5	0.5	0.5	0.5	0.4	0.56	0.331667	0.430556					0.465278
12-1427	0.5	0.35	0.11	0.32	0.4	0.65	0.132857	0.394286					0.357143
12-1581	0.166667	0.36	0.223333	0.25	0.333333	0	0.416667	0.25					0.25
12-1632	0.65	0.3	0.61	0.52	0.4	0.5	0.42	0.44					0.48
12-2001	0.5	0.58	0.42	0.5	0.45	0.5	0.341667	0.430556					0.465278
13-0406	0	0.1	0.2	0.1	0	0	0.95	0.316667					0.208333
13-2079	0.48	0.5	0.52	0.5	0.4	0.45	0.41	0.42					0.46
13-2151	0.5	0.5	0.5	0.5	0.26	0.25	0.69	0.4					0.45
13-2621	0.45	0.5	0.55	0.5	0.54	0.55	0.29	0.46					0.48
13-2849	0.166667	0.32	0.216458	0.234375	0.24	0.25	0.213125	0.234375					0.234375
13-2887	0.45	0.5	0.4	0.45	0.55	0.5	0.6	0.55					0.5
13-2954	0.45	0.4	0.35	0.4	0.5	0.4	0.4	0.433333					0.416667
12-1701	0.45	0.2	0.22	0.29	0.6	0.4	0.38	0.46					0.375
13-1199	0	0.1	0.41	0.17	0.5	0.5	0.49	0.496667					0.333333
13-1817	0.5	0.5	0.5	0.5	0.4	0.6	0.26	0.42					0.46
13-0061	0.51	0.72	0.60904	0.613013
12-1994	0.63	0.85	0.786316	0.755439
13-1214	0.95	0.85	0.590268	0.796756
13-2644	0.9	0.85	0.827217	0.859072
13-2885	0.75	1	0.992137	0.914046
13-0383	0.833333	0.96	0.777311	0.856882
13-0437	0.916667	0.96	0.568101	0.814923
13-0446	0.74	0.56	0.814832	0.704944
13-0461	0.75	0.62	0.235946	0.535315
13-0473	0.166667	0.56	0.856063	0.527577
13-0480	0.32	0.62	0.697768	0.545923
13-0505	0.416667	0.42	0.201351	0.346006
13-0513	0.42	0.46	0.32791	0.402637
13-0519	0.166667	0.12	0.138357	0.141674
13-0546	0.86	0.95	0.707981	0.839327
13-0677	0.42	0.56	0.338527	0.439509
13-0779	0.86	0.84	0.507236	0.735745
13-0832	0.84	0.85	0.508037	0.732679
13-0867	0.166667	0.46	0.768659	0.465109
13-0932	0.85	0.9	0.65	0.8
13-0987	0.84	0.86	0.79429	0.83143
13-0992	0.92	0.9	0.992391	0.937464
13-0999	0.5	0.56	0.312983	0.457661
13-1081	0.75	0.65	0.464589	0.62153
13-1090	0.64	0.6	0.497618	0.579206
13-1115	0.25	0.62	0.939407	0.603136
13-1116	0.84	0.7	0.388677	0.642892
13-1173	0	0.46	0.604035	0.354678
13-1225	0.166667	0.53	0.699793	0.465486
13-1248	0.7	0.6	0.476457	0.592152
13-1255	0.5	0.7	0.783325	0.661108
13-1260	1	0.8	0.100269	0.633423
13-1348	0	0.62	0.9678	0.529267
13-1404	0.72	0.73	0.782071	0.744024
13-1434	0.76	0.76	0.344252	0.621417
13-1462	0.2	0.54	0.724155	0.488052
13-1467	0.25	0.56	0.738083	0.516028
13-1524	0.25	0.62	0.884566	0.584855
13-1567	0.63	0.75	0.77138	0.717127
13-1618	0.666667	0.7	0.481459	0.616042
13-1625	0.95	0.86	0.681193	0.830398
13-1629	0.166667	0.62	0.887413	0.558026
13-1648	0.73	0.75	0.471177	0.650392
13-1659	0.583333	0.75	0.871389	0.734908
13-1739	0.166667	0.59	0.730598	0.495755
13-1800	0.75	0.65	0.548949	0.64965
13-1883	1	1	0.79889	0.932963
13-1936	0.75	0.9	0.768446	0.806149
13-2063	0.85	0.8	0.596443	0.748814
13-2071	0.333333	0.54	0.626667	0.5
13-2094	0.625	0.56	0.271363	0.485454
13-2095	0.25	0.55	0.757978	0.519326
13-2097	0.78	0.79	0.746784	0.772261
13-2142	0.12	0.45	0.670481	0.413494
13-2148	0.98	0.62	0.46036	0.686787
13-2171	0.25	0.46	0.370424	0.360141
13-2202	0.95	0.9	0.773335	0.874445
13-2215	0.95	0.85	0.6	0.8
13-2222	0.25	0.6	0.825895	0.558632
13-2296	0.166667	0.52	0.656716	0.447794
13-2372	0	0.46	0.648213	0.369404
13-2375	0.125	0.58	0.795	0.5
13-2387	0.68	0.72	0.376932	0.592311
13-2461	0.375	0.46	0.20551	0.346837
13-2489	0.25	0.36	0.393979	0.33466
13-2668	0.75	0.86	0.640817	0.750272
13-2671	1	0.7	0.526471	0.742157
13-2706	0.416667	0.62	0.573771	0.536813
13-2707	0.416667	0.41	0.204146	0.343604
13-2751	1	0.7	0.35984	0.686613
13-2763	1	0.85	0.111943	0.653981
13-2873	0.666667	0.36	0.135327	0.387331
13-2880	0.32	0.36	0.469943	0.383314
13-2892	0.75	0.69	0.255229	0.565076
13-2901	0.26	0.75	0.8465	0.618833
13-3009	0.25	0.72	0.835659	0.601886
13-3054	0.76	0.46	0.162546	0.460849
13-3070	0	0.41	0.767443	0.392481
13-3082	0.75	0.65	0.358417	0.586139
13-3088	0.416667	0.46	0.520446	0.465704
13-3114	1	0.75	0.0638174	0.604606
13-3145	0.333333	0.77	0.908779	0.670704
13-3160	0.666667	0.85	0.624731	0.713799
13-3161	0.916667	0.86	0.0611127	0.612593
13-3180	0.64	0.54	0.523496	0.567832
13-3185	0.52	0.46	0.444625	0.474875
13-3200	0	0.51	0.855402	0.455134
13-3205	0.56	0.54	0.142928	0.414309
13-3212	0.52	0.75	0.990497	0.753499
12-1146	0.56	0.62	0.257911	0.479304
12-0000	0.666667	0.25	0.109333	0.342
12-0001	0.5	0.33	0.52	0.45
12-0002	0	0.5	0.85	0.45
12-0003	0.8	0.75	0.82	0.79
12-0009	0	0	0.115385	0.0384615
12-0010	0.8	0.6	0.49	0.63
12-0011	0	0.53	1	0.51
12-0012	0.65	0.75	0.88	0.76
12-0018	0.9	1	0.8	0.9
12-0020	0	0.53	1	0.51
12-0021	1	1	1	1
12-0022	0.05	0.1	0.45	0.2
12-0024	0.333333	0.5	0.516667	0.45
12-0025	0.246561	0.25	0.670106	0.388889
12-0026	0.333333	0.5	0.516667	0.45
12-0028	0	0.15	0.7	0.283333
12-0029	0	0.5	0.85	0.45
12-0030	0.65	0.68	0.71	0.68
12-0031	0.05	0.15	0.532	0.244
12-0033	0.25	0.53	0.75	0.51
12-0034	0	0.5	0.85	0.45
12-0035	0.118056	0.1	0.181944	0.133333
12-0037	0.0714286	0.5	0.778571	0.45
12-0038	0.8	0.75	0.82	0.79
12-0039	0.25	0.15	0.266667	0.222222
12-0050	0.5	0.53	0.5	0.51
12-0052	0.333333	0.5	0.516667	0.45
12-0055	0.8	0.95	0.916667	0.888889
12-0056	0	0.53	1	0.51
12-0057	0.196429	0.5	0.653571	0.45
12-0058	0.166667	0.5	0.683333	0.45
12-0059	0	0.45	0.8	0.416667
12-0062	0.225	0.53	0.775	0.51
12-0063	0	0.1	0.114286	0.0714286
12-0064	0.5	0.53	0.5	0.51
12-0066	0.8	0.75	0.82	0.79
12-0067	0.25	0.15	0.189286	0.196429
12-0068	0.366667	0.33	0.653333	0.45
12-0071	0.416667	0.33	0.603333	0.45
12-0073	0.527778	0.15	0.155556	0.277778
12-0074	0.155303	0.1	0.244697	0.166667
12-0075	0.5	0.33	0.52	0.45
12-0079	0.783333	0.95	0.966667	0.9
12-0080	0.05	0.15	0.422222	0.207407
12-0083	1	1	1	1
12-0084	0.416667	0.5	0.533333	0.483333
12-0085	0.116667	0.1	0.283333	0.166667
12-0086	0.8	0.8	0.83	0.81
12-0087	1	1	1	1
12-0089	0.9	1	0.8	0.9
12-0095	0.416667	0.33	0.603333	0.45
12-0096	0.9	1	0.8	0.9
12-0098	0	0.45	0.65	0.366667
12-0100	0.416667	0.25	0.583333	0.416667
12-0102	0	0.5	0.85	0.45
12-0105	1	1	1	1
12-0108	0.118056	0.5	0.881944	0.5
12-0109	0.7	0.6	0.7	0.666667
12-0110	0.76	0.65	0.87	0.76
12-0111	0.25	0.15	0.266667	0.222222
12-0113	0.386275	0.25	0.613725	0.416667
12-0114	0.833333	0.33	0.186667	0.45
12-0115	0.8	0.75	0.95	0.833333
12-0116	0.3	0.6	0.933333	0.611111
12-0117	0.8	0.8	0.83	0.81
12-0118	0.65	0.55	0.55	0.583333
12-0120	0.458333	0.5	0.541667	0.5
12-0121	0.611111	0.33	0.408889	0.45
12-0124	0.583333	0.33	0.436667	0.45
12-0125	0.25	0.5	0.75	0.5
12-0126	0	0.53	1	0.51
12-0127	0.0666667	0	0.133333	0.0666667
12-0128	0.5	0.33	0.52	0.45
12-0129	0	0.53	1	0.51
12-0130	0.607143	0.45	0.472857	0.51
12-0131	0.65	0.55	0.6	0.6
12-0133	0.108333	0.15	0.358333	0.205556
12-0134	0	0	0	0
12-0135	1	1	1	1
12-0136	0.194444	0	0.00555556	0.0666667
12-0137	0.233333	0.25	0.6	0.361111
12-0140	0.222222	0.25	0.712092	0.394771
12-0141	0.6	0.45	0.48	0.51
12-0143	0	0	0	0
12-0147	0.47619	0.25	0.33631	0.354167
12-0148	0.05	0.15	0.228571	0.142857
12-0150	0.5	0.6	0.9	0.666667
12-0152	0	0.15	0.725	0.291667
12-0153	0.279449	0.25	0.420551	0.316667
12-0155	1	0.33	0.05	0.46
12-0158	0.133929	0.5	0.746071	0.46
12-0159	0.9	1	0.8	0.9
12-0160	0.65	0.7	0.65	0.666667
12-0163	0.9	1	0.8	0.9
12-0164	0.0820261	0.1	0.261156	0.147727
12-0165	0.625	0.45	0.455	0.51
12-0166	0.9	1	0.766667	0.888889
12-0167	0.75	0.68	0.681111	0.703704
12-0168	0.047619	0.5	0.752381	0.433333
12-0169	0.472222	0.33	0.460709	0.420977
12-0171	0.9	1	0.8	0.9
12-0174	0.01	0	0.101111	0.037037
12-0175	0	0.45	0.675	0.375
12-0177	1	0.33	0.05	0.46
12-0178	0.666667	0.33	0.383333	0.46
12-0180	0	0.45	0.617308	0.355769
12-0181	0.272222	0.1	0.0815278	0.15125
12-0182	0.25	0.5	0.63	0.46
12-0183	0.55	0.6	0.85	0.666667
12-0184	0.0606061	0.1	0.439394	0.2
12-0185	0.9	1	0.8	0.9
12-0187	0.75	0.75	0.93	0.81
12-0188	0	0.53	1	0.51
12-0189	0.0555556	0.5	0.944444	0.5
12-0190	0	0.15	0.683333	0.277778
12-0191	0	0.5	1	0.5
12-0192	0.01	0	0.115	0.0416667
12-0193	0	0.1	0.1	0.0666667
12-0194	0.65	0.6	0.67	0.64
12-0196	0.1875	0.15	0.305357	0.214286
12-0197	0.555556	0.15	0.169444	0.291667
12-0198	0.05	0.15	0.335714	0.178571
12-0200	0.147727	0.5	0.732273	0.46
12-0201	0.166667	0.53	0.833333	0.51
12-0202	1	0.45	0.08	0.51
12-0203	0.9	1	0.766667	0.888889
12-0204	0.888889	0.33	0.161111	0.46
12-0205	0.166667	0.5	0.666667	0.444444
12-0206	0.8	0.8	0.83	0.81
12-0208	0.8	0.8	0.8	0.8
12-0209	0.05	0.1	0.45	0.2
12-0210	0	0	0.333333	0.111111
12-0211	0	0.5	1	0.5
12-0212	0.65	0.6	0.738095	0.662698
12-0214	0.25	0.53	0.75	0.51
12-0215	0.5	0.68	0.86	0.68
12-0216	0.05	0.15	0.673626	0.291209
12-0217	0.9	1	0.8	0.9
12-0218	0.433333	0.33	0.616667	0.46
12-0224	0.9	1	0.8	0.9
12-0225	0.5	0.33	0.67	0.5
12-0227	0.65	0.6	0.67	0.64
12-0229	0	0.15	0.45119	0.200397
12-0230	0	0.53	1	0.51
12-0231	0	0.5	1	0.5
12-0232	0.375	0.5	0.505	0.46
12-0234	0.35	0.6	0.97	0.64
12-0235	0.5	0.33	0.67	0.5
12-0237	0.5	0.33	0.67	0.5
12-0238	0.25	0	0.0833333	0.111111
12-0239	0.15125	0.5	0.72875	0.46
12-0241	0.166667	0.5	0.713333	0.46
12-0243	0.75	0.33	0.42	0.5
12-0246	0.95	0.55	0.3	0.6
12-0247	0.333333	0.15	0.183333	0.222222
12-0248	0.252778	0.5	0.532937	0.428571
12-0251	0.76	0.65	0.723333	0.711111
12-0253	0.5	0.33	0.67	0.5
12-0254	0.0982143	0.5	0.781786	0.46
12-0255	0.666667	0.15	0.0833333	0.3
12-0256	0.7	0.68	0.66	0.68
12-0258	0.25	0.5	0.75	0.5
12-0264	0	0.45	0.780769	0.410256
12-0265	0.291667	0.5	0.588333	0.46
12-0266	0.266667	0.53	0.733333	0.51
12-0270	0.306349	0.25	0.552474	0.369608
12-0271	0.333333	0.25	0.333333	0.305556
12-0273	0	0.53	1	0.51
12-0274	0	0.1	0.328571	0.142857
12-0275	0	0.15	0.475	0.208333
12-0276	0.5	0.25	0.480769	0.410256
12-0280	0.5	0.6	0.82	0.64
12-0282	0.65	0.6	0.67	0.64
12-0284	0	0.1	0.489286	0.196429
12-0286	0	0.1	0.1	0.0666667
12-0288	1	0.33	0.17	0.5
12-0289	0.222222	0.1	0.261111	0.194444
12-0291	0.47	0.68	0.891667	0.680556
12-0293	0	0.1	0.129167	0.0763889
12-0294	0.425	0.55	0.691667	0.555556
12-0296	0.45	0.6	0.95	0.666667
12-0300	0	0.1	0.0666667	0.0555556
12-0301	0.01	0	0.126364	0.0454545
12-0302	0.0555556	0	0.15873	0.0714286
12-0303	0.9	1	0.8	0.9
12-0304	0.166667	0.15	0.416667	0.244444
12-0305	0.154762	0.53	0.845238	0.51
12-0306	0.142857	0.53	0.910476	0.527778
12-0307	0.642857	0.45	0.437143	0.51
12-0308	0	0.53	1	0.51
12-0309	0.5	0.53	0.5	0.51
12-0311	0.180952	0	0.152381	0.111111
12-0314	0.333333	0.15	0.35	0.277778
12-0315	0	0.5	1	0.5
12-0318	0	0.5	0.88	0.46
12-0319	0.175565	0	0.157768	0.111111
12-0321	0.0666667	0	0.147619	0.0714286
12-0322	0.047619	0	0.285714	0.111111
12-0323	0.333333	0.15	0.383333	0.288889
12-0324	0.333333	0.15	0.216667	0.233333
12-0327	0.35	0.53	0.65	0.51
12-0329	0.9	1	0.8	0.9
12-0330	0.166667	0.53	0.833333	0.51
12-0331	0.111111	0	0.0555556	0.0555556
12-0332	0	0.1	0.0764706	0.0588235
12-0333	0.9	1	0.8	0.9
12-0334	0.7	0.6	0.7	0.666667
12-0336	0	0.1	0.1	0.0666667
12-0337	0.9	1	0.8	0.9
12-0338	0.5	0.33	0.55	0.46
12-0339	0.196429	0.5	0.725794	0.474074
12-0340	0.125	0.5	0.875	0.5
12-0342	0	0.53	1	0.51
12-0343	0.9	1	0.8	0.9
12-0344	0.52381	0.33	0.64619	0.5
12-0346	0.8	0.8	0.83	0.81
12-0348	0.7	0.33	0.47	0.5
12-0349	0.7	0.6	0.7	0.666667
12-0351	0.125	0.5	0.755	0.46
12-0352	0	0.1	0.0538462	0.0512821
12-0355	0.0666667	0.15	0.658333	0.291667
12-0357	0.289683	0.1	0.0121032	0.133929
12-0358	0.291209	0.5	0.588791	0.46
12-0359	0.5	0.53	0.5	0.51
12-0360	0.15	0.53	0.85	0.51
12-0361	0	0.5	0.88	0.46
12-0362	0.5	0.33	0.55	0.46
12-0363	0	0.5	0.88	0.46
12-0364	0.5	0.53	0.5	0.51
12-0365	0.547619	0.25	0.119048	0.305556
12-0366	0.5	0.33	0.67	0.5
12-0367	0.5	0.6	0.9	0.666667
12-0368	0.833333	0.33	0.336667	0.5
12-0369	1	0.45	0.08	0.51
12-0371	0	0.25	0.75	0.333333
12-0372	0.1	0.5	0.78	0.46
12-0373	0.05	0.15	0.216667	0.138889
12-0374	0.65	0.6	0.67	0.64
12-0376	0	0.25	0.75	0.333333
12-0377	0.5	0.33	0.55	0.46
12-0380	0.6	0.33	0.45	0.46
12-0382	0.8	0.8	0.83	0.81
12-0385	0.428571	0.33	0.621429	0.46
12-0386	0.8	0.8	0.83	0.81
12-0387	0	0.1	0.114286	0.0714286
12-0388	1	0.33	0.17	0.5
12-0389	0.05	0.1	0.383333	0.177778
12-0390	0.625	0.33	0.545	0.5
12-0392	0	0.15	0.510256	0.220085
12-0394	0.9	1	0.8	0.9
12-0395	0.9	1	0.8	0.9
12-0397	0.65	0.6	0.625	0.625
12-0399	0.3	0.5	0.58	0.46
12-0400	0.9	1	0.8	0.9
12-0401	0.233766	0.45	0.566234	0.416667
12-0402	0.583333	0.33	0.586667	0.5
12-0403	0	0	0	0
12-0404	0.138889	0.1	0.224346	0.154412
12-0405	0.1	0.53	0.92	0.516667
12-0407	0	0	0	0
12-0409	0.666667	0.33	0.503333	0.5
12-0410	0	0	0	0
12-0412	0.0732601	0	0.0100733	0.0277778
12-0413	0.9	1	0.8	0.9
12-0416	0.0555556	0.5	0.884444	0.48
12-0417	0.25	0.5	0.75	0.5
12-0418	0.01	0	0.0426316	0.0175439
12-0419	0.0454545	0.5	0.894545	0.48
12-0421	0.0714286	0.5	0.868571	0.48
12-0422	0	0.53	1	0.51
12-0424	1	0.33	0.11	0.48
12-0425	0.325	0.5	0.675	0.5
12-0426	0.9	1	0.8	0.9
12-0427	0.8	0.8	0.83	0.81
12-0429	0.76	0.65	0.84	0.75
12-0431	0	0.1	0.1	0.0666667
12-0432	0.333333	0.25	0.516667	0.366667
12-0433	0.8	0.8	0.83	0.81
12-0434	0.333333	0.15	0.266667	0.25
12-0435	0.9	0.55	0.3	0.583333
12-0437	0.93	1	0.8	0.91
12-0438	0.8	0.8	0.83	0.81
12-0440	0.0714286	0.5	0.868571	0.48
12-0441	0	0.1	0.1	0.0666667
12-0442	0.7	0.6	0.7	0.666667
12-0443	0.388889	0.25	0.584021	0.407637
12-0447	0.75	0.68	0.653333	0.694444
12-0448	0.277778	0.25	0.472222	0.333333
12-0449	0.166667	0	0.166667	0.111111
12-0452	0.0175439	0.45	0.600743	0.356096
12-0454	0.75	0.68	0.712857	0.714286
12-0456	0.25	0.5	0.69	0.48
12-0458	0.65	0.6	0.67	0.64
12-0459	0.583333	0.45	0.496667	0.51
12-0460	0.75	0.75	0.93	0.81
12-0461	0.01	0	0.115	0.0416667
12-0462	0	0.5	0.785714	0.428571
12-0463	0.25	0.5	0.69	0.48
12-0464	0.8	0.8	0.83	0.81
12-0465	0.75	0.75	0.93	0.81
12-0466	1	0.33	0.17	0.5
12-0468	0.1	0.25	0.721429	0.357143
12-0469	0	0.5	0.85	0.45
12-0470	0.666667	0.33	0.443333	0.48
12-0471	0.01	0	0.036875	0.015625
12-0473	0.222222	0.25	0.727778	0.4
12-0474	0.01	0	0.0971429	0.0357143
12-0475	0	0.25	0.714286	0.321429
12-0476	0	0	0.214286	0.0714286
12-0478	0	0.53	1	0.51
12-0480	1	0.56	0.0471429	0.535714
12-0482	0	0.1	0.45	0.183333
12-0485	0	0.5	1	0.5
12-0486	0.266667	0.5	0.673333	0.48
12-0488	0	0.5	1	0.5
12-0490	0	0.1	0.254167	0.118056
12-0491	0.333333	0.5	0.541667	0.458333
12-0492	0.4	0.25	0.421429	0.357143
12-0493	0.783333	0.25	0.166667	0.4
12-0494	0	0	0	0
12-0497	0.8	0.98	0.95	0.91
12-0498	0.0666667	0	0.069697	0.0454545
12-0499	0.93	1	0.8	0.91
12-0501	0.37037	0.1	0.0724868	0.180952
12-0504	0.45	0.68	0.91	0.68
12-0506	0	0	0.166667	0.0555556
12-0509	0	0.45	0.7	0.383333
12-0510	0.533333	0.25	0.359524	0.380952
12-0511	0.93	1	0.8	0.91
12-0512	0.7	0.68	0.66	0.68
12-0513	0.5	0.33	0.61	0.48
12-0517	0.75	0.75	0.93	0.81
12-0518	0.5	0.33	0.61	0.48
12-0521	0.5	0.33	0.61	0.48
12-0522	0.666667	0.33	0.443333	0.48
12-0523	0.603175	0.25	0.146825	0.333333
12-0524	0	0.1	0.242857	0.114286
12-0527	0.01	0	0.0669231	0.025641
12-0528	0.25	0.15	0.333333	0.244444
12-0530	0.0833333	0.5	0.916667	0.5
12-0532	0.75	0.75	0.75	0.75
12-0533	0.7	0.6	0.62	0.64
12-0536	0.333333	0.1	0.136111	0.189815
12-0537	0.05	0.15	0.109524	0.103175
12-0539	1	0.33	0.17	0.5
12-0540	0.5	0.33	0.67	0.5
12-0542	0.166667	0.25	0.583333	0.333333
12-0543	0.75	0.75	0.75	0.75
12-0545	0	0.5	0.94	0.48
12-0547	0.7	0.68	0.66	0.68
12-0548	0.333333	0.15	0.25	0.244444
12-0549	0	0.5	1	0.5
12-0550	0.93	1	0.8	0.91
12-0551	0.666667	0.25	0.213768	0.376812
12-0552	0.93	1	0.8	0.91
12-0555	0.133929	0.5	0.806071	0.48
12-0557	0	0	0.0416667	0.0138889
12-0558	0.833333	0.45	0.246667	0.51
12-0560	0	0.5	0.94	0.48
12-0561	0.321429	0.5	0.654762	0.492063
12-0562	1	0.45	0.11	0.52
12-0563	0.125	0.53	0.905	0.52
12-0564	0.180952	0.15	0.378571	0.236508
12-0565	0	0.45	0.716667	0.388889
12-0566	0.291667	0.5	0.708333	0.5
12-0567	0.68	0.53	0.35	0.52
12-0570	0.38	0.68	0.98	0.68
12-0571	0.125	0.55	0.991667	0.555556
12-0572	0.5	0.53	0.541429	0.52381
12-0573	0	0.5	0.94	0.48
12-0574	0	0.5	0.94	0.48
12-0575	0.75	0.68	0.67	0.7
12-0576	0.1	0.25	0.792857	0.380952
12-0577	0.8	0.8	0.83	0.81
12-0579	0.5	0.53	0.5	0.51
12-0580	0.333333	0.5	0.666667	0.5
12-0582	1	0.45	0.11	0.52
12-0586	1	1	1	1
12-0589	1	1	1	1
12-0590	0.666667	0.15	0.0166667	0.277778
12-0593	0.8	0.85	0.85	0.833333
12-0594	1	1	1	1
12-0595	0.0512821	0	0.170069	0.0737836
12-0597	0.205128	0.5	0.794872	0.5
12-0598	0.0751634	0	0.25817	0.111111
12-0601	0.666667	0.33	0.443333	0.48
12-0602	0.7	0.6	0.575	0.625
12-0603	0.388889	0.15	0.0801587	0.206349
12-0604	0.333333	0.5	0.666667	0.5
12-0605	1	1	1	1
12-0606	0.142857	0.55	0.956494	0.549784
12-0607	0	0.1	0.1	0.0666667
12-0608	0.111111	0.15	0.437889	0.233
12-0609	0.5	0.33	0.61	0.48
12-0611	0.93	1	0.8	0.91
12-0612	0.7	0.6	0.7	0.666667
12-0613	0.7	0.6	0.7	0.666667
12-0614	0.93	1	0.8	0.91
12-0615	0.666667	0.45	0.443333	0.52
12-0616	0.462963	0.25	0.537037	0.416667
12-0617	0.68	0.53	0.35	0.52
12-0619	0.75	0.75	0.93	0.81
12-0620	1	1	1	1
12-0621	0.333333	0.5	0.606667	0.48
12-0622	0.25	0.15	0.225	0.208333
12-0623	0.0714286	0.5	0.868571	0.48
12-0624	0	0	0.333333	0.111111
12-0626	0.8	0.8	0.83	0.81
12-0628	0.5	0.33	0.61	0.48
12-0631	0.25	0.5	0.69	0.48
12-0632	0.48	0.53	0.573333	0.527778
12-0634	0.65	0.6	0.67	0.64
12-0636	0.8	0.8	0.83	0.81
12-0637	0.75	0.45	0.36	0.52
12-0639	0	0.45	0.6125	0.354167
12-0641	0.8	0.75	0.88	0.81
12-0642	0.5	0.1	0	0.2
12-0643	0.25	0.5	0.69	0.48
12-0644	0.5	0.53	0.53	0.52
12-0646	0.1	0.53	0.93	0.52
12-0647	0.6	0.33	0.57	0.5
12-0651	0	0	0	0
12-0653	0.25	0.1	0.25	0.2
12-0654	0	0.15	0.725	0.291667
12-0656	0.7	0.6	0.62	0.64
12-0657	0.8	0.8	0.83	0.81
12-0658	0.166667	0.15	0.564103	0.29359
12-0660	0.5	0.53	0.53	0.52
12-0661	0.0512821	0.15	0.414103	0.205128
12-0662	0.65	0.6	0.67	0.64
12-0663	0.8	0.8	0.83	0.81
12-0664	0	0.1	0.0666667	0.0555556
12-0666	0.65	0.6	0.67	0.64
12-0668	0.111111	0	0.0310458	0.0473856
12-0669	0.93	1	0.8	0.91
12-0670	0.333333	0.53	0.696667	0.52
12-0671	0	0	0	0
12-0672	0.875	0.45	0.235	0.52
12-0673	0.4	0.55	0.85	0.6
12-0676	0	0	0	0
12-0678	0.25	0.55	0.95	0.583333
12-0681	0.666667	0.56	0.373333	0.533333
12-0683	0	0.1	0.489286	0.196429
12-0684	0	0	0	0
12-0686	0.68	0.53	0.35	0.52
12-0687	0	0.5	1	0.5
12-0689	0.65	0.6	0.67	0.64
12-0690	0	0.45	0.8	0.416667
12-0691	0.55	0.6	0.77	0.64
12-0692	0.666667	0.45	0.443333	0.52
12-0693	0.8	0.85	0.85	0.833333
12-0694	0	0.5	0.97	0.49
12-0695	0.5	0.33	0.64	0.49
12-0697	0.7	0.6	0.7	0.666667
12-0698	0.93	1	0.8	0.91
12-0701	0	0.15	0.725	0.291667
12-0702	0	0.1	0.254167	0.118056
12-0703	0.68	0.53	0.35	0.52
12-0704	0.6	0.55	0.457143	0.535714
12-0705	0.93	1	0.8	0.91
12-0706	0.93	1	0.8	0.91
12-0707	0	0.15	0.719048	0.289683
12-0708	0.25	0.5	0.72	0.49
12-0709	0.76	0.65	0.661429	0.690476
12-0710	0.01	0	0.126364	0.0454545
12-0711	0.8	0.75	0.783333	0.777778
12-0712	0	0.5	0.97	0.49
12-0713	0.25	0.5	0.72	0.49
12-0714	0	0.5	0.833333	0.444444
12-0715	0.65	0.6	0.67	0.64
12-0716	0.7	0.68	0.66	0.68
12-0717	0.25	0.53	0.78	0.52
12-0719	0.166667	0.5	0.803333	0.49
12-0720	0.166667	0.15	0.583333	0.3
12-0721	0.25	0.5	0.72	0.49
12-0725	0.583333	0.33	0.556667	0.49
12-0727	0.7	0.68	0.66	0.68
12-0729	0.25	0.5	0.72	0.49
12-0732	0.93	1	0.8	0.91
12-0733	0.166667	0.5	0.803333	0.49
12-0734	0.9	1	0.766667	0.888889
12-0735	0.68	0.53	0.35	0.52
12-0736	0.666667	0.45	0.443333	0.52
12-0737	0.05	0.15	0.333333	0.177778
12-0738	0.583333	0.33	0.586667	0.5
12-0739	0	0.15	0.475	0.208333
12-0741	0	0.5	0.97	0.49
12-0742	0.5	0.53	0.53	0.52
12-0744	0.45	0.55	0.75	0.583333
12-0745	0.05	0.15	0.133333	0.111111
12-0747	0.05	0.15	0.499	0.233
12-0748	0	0.1	0.366667	0.155556
12-0750	0.5	0.6	0.82	0.64
12-0751	0.65	0.55	0.6	0.6
12-0752	0.5	0.6	0.82	0.64
12-0753	0.625	0.55	0.575	0.583333
12-0755	0.166667	0.15	0.32619	0.214286
12-0756	0.196429	0.5	0.803571	0.5
12-0757	0.166667	0.5	0.803333	0.49
12-0758	0.65	0.68	0.71	0.68
12-0759	0.247863	0.1	0.118803	0.155556
12-0761	0.5	0.33	0.67	0.5
12-0762	0.722222	0.15	0.0166667	0.296296
12-0763	0.01	0	0.0733333	0.0277778
12-0765	0.05	0.15	0.216667	0.138889
12-0766	0.65	0.6	0.625	0.625
12-0767	0.047619	0.45	0.702381	0.4
12-0768	0	0.45	0.8	0.416667
12-0771	0.65	0.55	0.466667	0.555556
12-0774	0.166667	0.5	0.65	0.438889
12-0776	0.05	0.15	0.130435	0.110145
12-0777	0.266667	0.1	0.222619	0.196429
12-0778	0.166667	0.5	0.674242	0.44697
12-0779	0.0416667	0.15	0.625	0.272222
12-0780	0.0957265	0.1	0.22094	0.138889
12-0784	0.5	0.6	0.82	0.64
12-0786	0.333333	0.33	0.603333	0.422222
12-0787	0.75	0.75	0.75	0.75
12-0788	0.272222	0.15	0.321368	0.247863
12-0789	0.142857	0.15	0.592857	0.295238
12-0790	0.68	0.53	0.35	0.52
12-0791	0	0.1	0.0464646	0.0488215
12-0792	0.65	0.6	0.67	0.64
12-0793	0.0833333	0.1	0.282576	0.155303
12-0795	0.7	0.68	0.66	0.68
12-0797	0.05	0.15	0.133333	0.111111
12-0798	0	0	0.326923	0.108974
12-0799	0.95	1	0.78	0.91
12-0800	0.416667	0.5	0.583333	0.5
12-0801	0	0.15	0.725	0.291667
12-0804	0.121429	0	0.211905	0.111111
12-0805	0.714286	0.33	0.425714	0.49
12-0807	0.428571	0.5	0.541429	0.49
12-0808	0.05	0.15	0.15	0.116667
12-0810	0	0	0.125	0.0416667
12-0811	0.166667	0.5	0.803333	0.49
12-0812	0.95	1	0.78	0.91
12-0813	0.166667	0.5	0.803333	0.49
12-0815	0.76	0.65	0.84	0.75
12-0817	0	0.45	0.692857	0.380952
12-0818	0.35	0.55	0.9	0.6
12-0822	0.263889	0.5	0.516111	0.426667
12-0823	0.25	0.15	0.415217	0.271739
12-0824	0.01	0	0.105385	0.0384615
12-0825	0.0555556	0.45	0.644444	0.383333
12-0826	0.45	0.5	0.52	0.49
12-0827	0.25	0.15	0.242857	0.214286
12-0828	0.25	0.15	0.516667	0.305556
12-0831	0	0.1	0.5	0.2
12-0832	0.05	0.15	0.111111	0.103704
12-0833	0.25	0.25	0.666667	0.388889
12-0834	0.95	1	0.78	0.91
12-0836	0.015625	0.5	0.954375	0.49
12-0837	0.666667	0.25	0.133333	0.35
12-0838	0.588889	0.25	0.411111	0.416667
12-0839	0.166667	0.15	0.294444	0.203704
12-0840	0.0357143	0.5	0.934286	0.49
12-0841	0	0	0	0
12-0842	0.95	1	0.78	0.91
12-0843	0.01	0	0.101111	0.037037
12-0844	0	0	0	0
12-0846	0	0	0	0
12-0847	0.9	1	0.725	0.875
12-0849	0	0	0	0
12-0850	0	0	0	0
12-0852	0.111111	0	0.0888889	0.0666667
12-0854	0.666667	0.33	0.503333	0.5
12-0856	0	0	0	0
12-0857	0	0.1	0.05	0.05
12-0858	0.01	0	0.0733333	0.0277778
12-0861	0.25	0.55	0.7	0.5
12-0862	0.5	0.53	0.53	0.52
12-0863	0	0.1	0.0434379	0.0478126
12-0864	0.8	0.8	0.83	0.81
12-0865	0.291667	0.55	0.658333	0.5
12-0866	0.7	0.68	0.66	0.68
12-0867	0.111111	0.15	0.596032	0.285714
12-0868	0	0.1	0.303361	0.134454
12-0869	0.472222	0.25	0.388889	0.37037
12-0870	0.8	0.8	0.83	0.81
12-0872	0.8	0.85	0.85	0.833333
12-0873	0.535714	0.33	0.634286	0.5
12-0874	0.95	1	0.78	0.91
12-0876	0.8	0.8	0.83	0.81
12-0878	0.65	0.6	0.67	0.64
12-0879	0.7	0.6	0.7	0.666667
12-0881	0.208333	0.15	0.299242	0.219192
12-0884	0.25	0.55	0.7	0.5
12-0886	0.0454545	0.55	0.904545	0.5
12-0889	0.625	0.33	0.489444	0.481481
12-0891	0.76	0.65	0.818571	0.742857
12-0892	0.35	0.55	0.85	0.583333
12-0893	0.155556	0.53	0.874444	0.52
12-0894	0	0.1	0.0666667	0.0555556
12-0895	0.8	0.85	0.85	0.833333
12-0896	0	0.55	0.95	0.5
12-0898	0.01	0	0.128716	0.0462388
12-0899	0.259259	0.5	0.590741	0.45
12-0900	0.0571429	0.15	0.52619	0.244444
12-0901	0.5	0.53	0.53	0.52
12-0902	0.0833333	0.25	0.716667	0.35
12-0904	0.25	0.15	0.25	0.216667
12-0907	0.25	0.15	0.215385	0.205128
12-0909	0.0833333	0.1	0.266667	0.15
12-0910	0.0666667	0	0.0270833	0.03125
12-0911	0.125	0.55	0.825	0.5
12-0913	0.25	0.53	0.78	0.52
12-0916	0.166667	0	0.166667	0.111111
12-0917	0.95	1	0.78	0.91
12-0918	0.8	0.85	0.78	0.81
12-0920	0.1	0.53	0.93	0.52
12-0921	0.75	0.75	0.78	0.76
12-0922	0.95	1	0.78	0.91
12-0923	0.76	0.65	0.84	0.75
12-0924	0.186275	0.25	0.501225	0.3125
12-0925	0.6	0.55	0.45	0.533333
12-0927	0	0.55	0.95	0.5
12-0929	0.7	0.68	0.630417	0.670139
12-0930	0.216667	0.15	0.328526	0.231731
12-0933	0.68	0.53	0.35	0.52
12-0934	0.236508	0.1	0.0384921	0.125
12-0937	0.05	0.15	0.106324	0.102108
12-0939	0.95	1	0.78	0.91
12-0940	0.333333	0.25	0.527778	0.37037
12-0941	0.01	0	0.132857	0.047619
12-0942	0.0833333	0	0.0219298	0.0350877
12-0943	0.583333	0.25	0.318615	0.383983
12-0944	0.125	0.55	0.825	0.5
12-0945	0	0.55	0.95	0.5
12-0946	0.25	0.55	0.7	0.5
12-0947	0.95	1	0.78	0.91
12-0948	0.75	0.75	0.75	0.75
12-0949	0.8	0.85	0.78	0.81
12-0950	0	0	0.142857	0.047619
12-0952	0.333333	0.15	0.35	0.277778
12-0953	0.777778	0.25	0.172222	0.4
12-0955	0.75	0.68	0.660909	0.69697
12-0957	0.233333	0.1	0.266667	0.2
12-0958	0.76	0.65	0.87	0.76
12-0960	0.5	0.33	0.67	0.5
12-0961	1	0.45	0.11	0.52
12-0962	0.65	0.53	0.38	0.52
12-0963	0.261111	0.1	0.138889	0.166667
12-0964	0.625	0.45	0.485	0.52
12-0968	0	0.15	0.533437	0.227812
12-0969	0	0.1	0.5	0.2
12-0972	0	0.55	0.95	0.5
12-0974	0.65	0.53	0.38	0.52
12-0975	0.0833333	0.15	0.433333	0.222222
12-0976	0.05	0.15	0.175	0.125
12-0980	0.583333	0.33	0.586667	0.5
12-0982	0.65	0.7	0.65	0.666667
12-0987	0.111111	0.1	0.288889	0.166667
12-0988	0	0	0	0
12-0989	0.95	1	0.78	0.91
12-0990	0.0714286	0.53	0.958571	0.52
12-0991	0.5	0.33	0.67	0.5
12-0993	0.6	0.33	0.57	0.5
12-0994	0.583333	0.33	0.586667	0.5
12-0996	0	0.55	0.95	0.5
12-0997	0.55	0.55	0.55	0.55
12-0998	0	0	0.181818	0.0606061
12-0999	0.58	0.55	0.57	0.566667
12-1000	0.333333	0.53	0.696667	0.52
12-1001	0.5	0.33	0.67	0.5
12-1002	0.95	1	0.78	0.91
12-1006	0.222222	0.15	0.327778	0.233333
12-1007	0.5	0.53	0.53	0.52
12-1008	0.0277778	0.55	0.922222	0.5
12-1009	0.625	0.33	0.545	0.5
12-1010	0.65	0.53	0.38	0.52
12-1012	0.0571705	0.15	0.459496	0.222222
12-1019	0.1	0.33	0.879524	0.436508
12-1020	0.4	0.55	0.55	0.5
12-1021	0.196429	0.55	0.753571	0.5
12-1024	0.416667	0.55	0.533333	0.5
12-1025	0.8	0.85	0.81	0.82
12-1026	0.8	0.85	0.81	0.82
12-1028	0.75	0.33	0.42	0.5
12-1029	0	0.1	0.0538462	0.0512821
12-1030	0.65	0.6	0.7	0.65
12-1032	0	0.15	0.6	0.25
12-1036	0.05	0.15	0.125	0.108333
12-1037	0.177778	0.1	0.150794	0.142857
12-1039	0	0.45	0.716667	0.388889
12-1042	0	0.55	0.95	0.5
12-1045	0.178295	0.53	0.851705	0.52
12-1046	0.0416667	0.55	0.908333	0.5
12-1047	0	0.1	0.0666667	0.0555556
12-1048	0.125	0.5	0.763889	0.462963
12-1049	0.01	0	0.0566667	0.0222222
12-1050	0.75	0.33	0.42	0.5
12-1051	0.166667	0.53	0.863333	0.52
12-1052	0.271739	0.55	0.678261	0.5
12-1053	0.166667	0.53	0.863333	0.52
12-1054	0	0.15	0.6	0.25
12-1055	0.05	0.15	0.3625	0.1875
12-1056	0.0384615	0.55	0.911538	0.5
12-1057	0	0.1	0.0875	0.0625
12-1058	0.65	0.53	0.38	0.52
12-1059	0.65	0.53	0.38	0.52
12-1062	0.05	0.15	0.175	0.125
12-1063	0.583333	0.45	0.526667	0.52
12-1064	0.85	0.6	0.55	0.666667
12-1065	0.25	0.55	0.95	0.583333
12-1066	0.0833333	0	0.224167	0.1025
12-1067	0.166667	0	0.0508333	0.0725
12-1069	0.333333	0.15	0.266667	0.25
12-1070	0.25	0.53	0.78	0.52
12-1071	0.0555556	0.15	0.419444	0.208333
12-1072	0.25	0.55	0.7	0.5
12-1073	0.7	0.6	0.7	0.666667
12-1074	0.7	0.6	0.7	0.666667
12-1075	0.75	0.45	0.36	0.52
12-1076	0.433333	0.6	0.916667	0.65
12-1078	0.047619	0.1	0.402381	0.183333
12-1080	0	0.1	0.0715116	0.0571705
12-1081	0.266667	0.1	0.175	0.180556
12-1083	0	0.55	0.95	0.5
12-1084	0.35	0.55	0.6	0.5
12-1085	0.416667	0.55	0.533333	0.5
12-1086	0	0.55	0.95	0.5
12-1087	0.65	0.55	0.6	0.6
12-1088	0	0.1	0.114286	0.0714286
12-1089	0.875	0.33	0.295	0.5
12-1090	1	1	1	1
12-1091	0.5	0.6	0.9	0.666667
12-1093	0	0.1	0.483333	0.194444
12-1094	0.05	0.55	0.9	0.5
12-1095	0	0.55	0.95	0.5
12-1096	1	1	1	1
12-1097	0.65	0.53	0.38	0.52
12-1098	0.125	0.55	0.825	0.5
12-1100	0.416667	0.33	0.553333	0.433333
12-1105	0.7	0.6	0.7	0.666667
12-1107	0	0.45	0.8	0.416667
12-1109	0.01	0	0.102745	0.0375817
12-1111	0.166667	0.55	0.783333	0.5
12-1112	0.65	0.53	0.38	0.52
12-1114	0.8	0.85	0.81	0.82
12-1115	0.65	0.6	0.678571	0.642857
12-1116	0.8	0.75	0.95	0.833333
12-1117	0.25	0.55	0.7	0.5
12-1118	0.1	0.55	0.85	0.5
12-1120	0.5	0.33	0.67	0.5
12-1123	0.01	0	0.0769565	0.0289855
12-1124	0.55	0.53	0.48	0.52
12-1125	0.583333	0.33	0.586667	0.5
12-1126	0.0555556	0.55	0.894444	0.5
12-1127	1	1	1	1
12-1128	0.833333	0.33	0.336667	0.5
12-1129	0	0	0	0
12-1130	0	0.1	0.0875	0.0625
12-1132	0.120879	0.15	0.379121	0.216667
12-1135	0	0	0	0
12-1136	0.05	0.15	0.133333	0.111111
12-1138	0.05	0.15	0.55	0.25
12-1140	0	0	0	0
12-1143	0.231731	0.1	0.20236	0.17803
12-1148	1	1	1	1
12-1149	0	0	0	0
12-1151	0.58	0.55	0.536667	0.555556
12-1152	0.325397	0.25	0.424603	0.333333
12-1153	0.25	0.15	0.266667	0.222222
12-1154	0	0	0	0
12-1155	0.65	0.55	0.6	0.6
12-1158	0	0.1	0.1	0.0666667
12-1159	0.266667	0.53	0.733333	0.51
12-1160	0.166667	0.15	0.516667	0.277778
12-1161	0.5	0.53	0.5	0.51
12-1162	0.0350877	0.1	0.407769	0.180952
12-1163	0.194444	0.25	0.555556	0.333333
12-1164	0.5	0.53	0.5	0.51
12-1166	0.65	0.6	0.625	0.625
12-1167	1	1	1	1
12-1169	0.8	0.85	0.81	0.82
12-1170	0.65	0.6	0.75	0.666667
12-1171	0.7	0.6	0.7	0.666667
12-1172	1	1	1	1
12-1175	0.166667	0.25	0.583333	0.333333
12-1177	0.5	0.53	0.5	0.51
12-1179	0.65	0.6	0.583333	0.611111
12-1182	0.333333	0.25	0.416667	0.333333
12-1183	0.5	0.53	0.5	0.51
12-1184	0.222222	0.1	0.277778	0.2
12-1185	0.444444	0.15	0.222222	0.272222
12-1187	0	0.53	1	0.51
12-1188	0	0.55	0.95	0.5
12-1190	0.35	0.55	0.6	0.5
12-1191	0	0.53	1	0.51
12-1192	0	0.53	1	0.51
12-1193	0.166667	0.53	0.833333	0.51
12-1194	0.725	0.68	0.695	0.7
12-1196	0.35	0.6	1	0.65
12-1197	0.333333	0.15	0.266667	0.25
12-1198	0	0.1	0.364286	0.154762
12-1199	1	0.45	0.14	0.53
12-1200	0	0.25	0.75	0.333333
12-1201	0.49	0.53	0.57	0.53
12-1203	0.267857	0.53	0.732143	0.51
12-1204	0	0.53	1	0.51
12-1205	0.8	0.75	0.91	0.82
12-1206	0	0.25	0.75	0.333333
12-1208	0.49	0.53	0.57	0.53
12-1209	0.7	0.6	0.7	0.666667
12-1211	0.333333	0.15	0.191667	0.225
12-1214	0.25	0.53	0.75	0.51
12-1215	0.5	0.53	0.5	0.51
12-1216	0.125	0.53	0.875	0.51
12-1217	0.416667	0.53	0.583333	0.51
12-1219	0.65	0.6	0.7	0.65
12-1220	0.333333	0.15	0.283333	0.255556
12-1223	0.166667	0.53	0.833333	0.51
12-1224	0.49	0.53	0.57	0.53
12-1226	0.65	0.55	0.6	0.6
12-1227	0.8	0.85	0.81	0.82
12-1228	0.0833333	0	0.0416667	0.0416667
12-1229	0.114286	0	0.219048	0.111111
12-1230	0	0.15	0.6	0.25
12-1231	0.0625	0.53	0.9375	0.51
12-1232	0.0833333	0.15	0.514286	0.249206
12-1233	0.65	0.6	0.7	0.65
12-1234	0.1	0.53	0.9	0.51
12-1235	0.65	0.6	0.7	0.65
12-1236	0.5	0.53	0.56	0.53
12-1237	0.5	0.53	0.5	0.51
12-1238	0.205128	0.55	0.744872	0.5
12-1239	0.25	0.1	0.05	0.133333
12-1240	0.5	0.53	0.56	0.53
12-1243	0.8	0.85	0.81	0.82
12-1244	0.666667	0.45	0.413333	0.51
12-1248	0.75	0.75	0.75	0.75
12-1249	0.35	0.53	0.65	0.51
12-1252	0.0666667	0.53	0.993333	0.53
12-1253	1	0.45	0.08	0.51
12-1254	1	0.45	0.08	0.51
12-1255	0.01	0	0.115	0.0416667
12-1256	0.0714286	0.53	0.928571	0.51
12-1257	0	0.15	0.621	0.257
12-1258	0.7	0.6	0.7	0.666667
12-1260	0.025641	0	0.307692	0.111111
12-1261	0.65	0.6	0.7	0.65
12-1262	0	0.53	1	0.51
12-1265	0.0714286	0.53	0.928571	0.51
12-1266	0.333333	0.33	0.67	0.444444
12-1267	0	0	0	0
12-1268	1	0.45	0.14	0.53
12-1270	0	0.1	0.324242	0.141414
12-1271	0.03125	0.55	0.91875	0.5
12-1272	0.4	0.15	0.202632	0.250877
12-1274	0	0	0	0
12-1275	0	0	0	0
12-1276	0	0	0.12	0.04
12-1277	0.25	0.55	0.7	0.5
12-1278	0	0	0	0
12-1279	0.174208	0.55	0.775792	0.5
12-1280	0.333333	0.53	0.726667	0.53
12-1281	0	0	0	0
12-1283	0.462963	0.15	0.012037	0.208333
12-1284	0.0714286	0.5	0.928571	0.5
12-1285	0	0	0	0
12-1290	1	0.45	0.14	0.53
12-1291	0.8	0.85	0.81	0.82
12-1292	0.8	0.45	0.34	0.53
12-1294	0	0	0	0
12-1295	0	0.45	0.75	0.4
12-1296	0.214286	0.1	0.135714	0.15
12-1300	0	0	0	0
12-1302	0.2	0.53	0.86	0.53
12-1303	1	0.45	0.14	0.53
12-1304	0	0	0	0
12-1305	0.625	0.45	0.485	0.52
12-1307	0	0	0.114	0.038
12-1308	0.571429	0.45	0.538571	0.52
12-1309	0.1	0.55	0.85	0.5
12-1310	0.8	0.98	0.97	0.916667
12-1311	0.01	0	0.115	0.0416667
12-1312	0.138889	0.5	0.694444	0.444444
12-1313	0.5	0.6	0.85	0.65
12-1314	0.25	0.55	0.79	0.53
12-1315	0.49	0.53	0.563333	0.527778
12-1317	0.666667	0.45	0.443333	0.52
12-1319	0.5	0.55	0.54	0.53
12-1321	0.166667	0.53	0.863333	0.52
12-1323	0	0.45	0.761538	0.403846
12-1325	0.7	0.6	0.7	0.666667
12-1328	1	0.45	0.14	0.53
12-1329	0.8	0.85	0.81	0.82
12-1330	0.275	0.25	0.6625	0.395833
12-1331	0.25	0.55	0.7	0.5
12-1333	0.5	0.55	0.54	0.53
12-1334	0.75	0.33	0.42	0.5
12-1335	0.01	0	0.0926316	0.0342105
12-1336	0.65	0.53	0.38	0.52
12-1337	0.25	0.53	0.78	0.52
12-1338	0	0.1	0.233333	0.111111
12-1339	0.25	0.53	0.78	0.52
12-1340	0.49	0.55	0.55	0.53
12-1342	0.25	0.15	0.475	0.291667
12-1345	0.5	0.55	0.54	0.53
12-1346	0.55	0.53	0.48	0.52
12-1347	0.1	0.53	0.93	0.52
12-1348	0.0555556	0.53	0.974444	0.52
12-1350	0.5	0.53	0.53	0.52
12-1351	0.5	0.15	0.184	0.278
12-1354	0	0	0.2	0.0666667
12-1357	0.65	0.7	0.9	0.75
12-1358	0.65	0.53	0.38	0.52
12-1359	0.477564	0.53	0.552436	0.52
12-1360	0.222222	0.53	0.807778	0.52
12-1362	0.95	1	0.81	0.92
12-1363	0.4	0.6	0.95	0.65
12-1364	0.8	0.85	0.81	0.82
12-1365	0.3125	0.55	0.6375	0.5
12-1367	0.208333	0.1	0.120238	0.142857
12-1368	0.8	0.85	0.81	0.82
12-1371	0.5	0.55	0.54	0.53
12-1373	0.65	0.53	0.38	0.52
12-1374	0.425	0.6	0.975	0.666667
12-1375	0.8	0.85	0.81	0.82
12-1379	0.65	0.6	0.7	0.65
12-1380	0.05	0.15	0.133333	0.111111
12-1381	0.383333	0.55	0.733333	0.555556
12-1382	0.01	0	0.0983333	0.0361111
12-1383	1	0.45	0.14	0.53
12-1384	0.55	0.55	0.542857	0.547619
12-1385	1	0.45	0.14	0.53
12-1388	0.65	0.55	0.55	0.583333
12-1389	0.6	0.45	0.51	0.52
12-1390	0.277778	0.1	0.181046	0.186275
12-1392	0	0.55	0.95	0.5
12-1393	0.0342105	0.15	0.654135	0.279449
12-1394	0.125	0.55	0.825	0.5
12-1395	0.392857	0.53	0.637143	0.52
12-1397	0.65	0.53	0.38	0.52
12-1398	0.25	0.53	0.78	0.52
12-1399	0.144444	0.25	0.569841	0.321429
12-1400	0.8	0.85	0.85	0.833333
12-1401	0	0.1	0.0538462	0.0512821
12-1402	0.142857	0.55	0.897143	0.53
12-1404	0.047619	0.45	0.752381	0.416667
12-1406	0.5	0.53	0.53	0.52
12-1410	0.155556	0.1	0.177778	0.144444
12-1411	0.0416667	0	0.267157	0.102941
12-1412	0.1875	0.53	0.8425	0.52
12-1413	0.49	0.55	0.55	0.53
12-1414	0.666667	0.45	0.473333	0.53
12-1416	0	0.15	0.523797	0.224599
12-1418	0.533333	0.53	0.496667	0.52
12-1420	0.76	0.65	0.732857	0.714286
12-1422	0.65	0.53	0.38	0.52
12-1424	0.95	1	0.81	0.92
12-1425	0.395833	0.15	0.2875	0.277778
12-1428	0.48	0.53	0.55	0.52
12-1430	0.85	0.75	0.86	0.82
12-1431	0.25	0.55	0.79	0.53
12-1432	0.7	0.68	0.69	0.69
12-1433	0.95	1	0.81	0.92
12-1434	0.05	0.15	0.383333	0.194444
12-1435	0.8	0.85	0.81	0.82
12-1436	0.0416667	0	0.116228	0.0526316
12-1437	1	0.45	0.14	0.53
12-1439	0.5	0.53	0.53	0.52
12-1440	0	0.55	0.95	0.5
12-1442	0.48	0.53	0.55	0.52
12-1445	0.48	0.53	0.55	0.52
12-1446	0.25	0.53	0.78	0.52
12-1447	0.75	0.45	0.36	0.52
12-1448	0	0.15	0.55	0.233333
12-1449	0.8	0.85	0.81	0.82
12-1450	0	0.15	0.724126	0.291375
12-1451	1	0.45	0.11	0.52
12-1452	0.875	0.45	0.235	0.52
12-1454	0.0555556	0.53	0.974444	0.52
12-1455	0.5	0.55	0.54	0.53
12-1456	0.7	0.45	0.41	0.52
12-1457	0.76	0.65	0.84	0.75
12-1458	0.48	0.53	0.55	0.52
12-1462	0.8	0.85	0.81	0.82
12-1463	0.0972222	0.1	0.136111	0.111111
12-1465	0.49	0.55	0.55	0.53
12-1466	0.189815	0.1	0.0435185	0.111111
12-1467	0.1	0.53	0.93	0.52
12-1468	0.9	1	0.725	0.875
12-1469	0.8	0.85	0.81	0.82
12-1470	0.55	0.55	0.583333	0.561111
12-1472	0.2	0.53	0.8575	0.529167
12-1473	0.25	0.53	0.78	0.52
12-1475	0.05	0.15	0.209091	0.136364
12-1476	0.333333	0.53	0.696667	0.52
12-1477	1	0.45	0.14	0.53
12-1480	0.48	0.53	0.55	0.52
12-1482	0.0588235	0.55	0.981176	0.53
12-1483	0.103175	0.1	0.130159	0.111111
12-1485	0	0.55	0.95	0.5
12-1487	0.0952381	0.15	0.654762	0.3
12-1490	0.65	0.6	0.7	0.65
12-1491	0.433333	0.6	0.966667	0.666667
12-1492	0.48	0.53	0.55	0.52
12-1493	0.25	0.53	0.78	0.52
12-1494	0.25	0.55	0.7	0.5
12-1495	0.1	0.53	0.93	0.52
12-1497	0	0	0	0
12-1498	0	0	0	0
12-1500	0	0	0	0
12-1501	0.25	0.55	0.79	0.53
12-1502	0	0	0	0
12-1503	0.55	0.55	0.525	0.541667
12-1504	0	0	0	0
12-1505	0	0.1	0.4	0.166667
12-1506	0	0.15	0.516667	0.222222
12-1509	0	0	0	0
12-1513	0.95	1	0.81	0.92
12-1516	0.1	0.33	0.853333	0.427778
12-1517	0.75	0.33	0.42	0.5
12-1519	0.8	0.6	0.6	0.666667
12-1521	0.466667	0.6	0.933333	0.666667
12-1524	0.333333	0.55	0.706667	0.53
12-1526	0.0289855	0.15	0.496014	0.225
12-1528	1	0.45	0.14	0.53
12-1529	1	0.33	0.17	0.5
12-1531	1	0.45	0.14	0.53
12-1532	0.333333	0.55	0.706667	0.53
12-1533	0.65	0.6	0.571429	0.607143
12-1534	0.0909091	0.55	0.949091	0.53
12-1535	0.65	0.55	0.6	0.6
12-1536	0.55	0.6	0.725	0.625
12-1537	0.65	0.6	0.7	0.65
12-1538	0.49	0.55	0.55	0.53
12-1541	0.166667	0.55	0.873333	0.53
12-1542	0.108974	0.1	0.291026	0.166667
12-1543	0.49	0.55	0.55	0.53
12-1544	0.25	0.55	0.79	0.53
12-1545	0.01	0	0.0525	0.0208333
12-1546	0.49	0.55	0.55	0.53
12-1547	0.49	0.55	0.55	0.53
12-1548	0.5	0.33	0.598571	0.47619
12-1550	1	0.45	0.14	0.53
12-1551	1	0.45	0.14	0.53
12-1552	0.01	0	0.0426316	0.0175439
12-1553	0.75	0.45	0.39	0.53
12-1554	0.166667	0.55	0.873333	0.53
12-1555	0.047619	0.45	0.702381	0.4
12-1556	0.380952	0.1	0.0190476	0.166667
12-1557	0.95	1	0.81	0.92
12-1558	0.666667	0.45	0.473333	0.53
12-1559	0.333333	0.15	0.216667	0.233333
12-1561	0.49	0.55	0.55	0.53
12-1563	1	0.45	0.14	0.53
12-1565	0.0833333	0	0.0833333	0.0555556
12-1566	0.166667	0.55	0.873333	0.53
12-1567	0.95	1	0.81	0.92
12-1568	0.49	0.55	0.55	0.53
12-1569	1	0.45	0.14	0.53
12-1570	0.583333	0.25	0.0857143	0.306349
12-1572	0.1	0.5	0.816667	0.472222
12-1573	0.5	0.55	0.54	0.53
12-1574	0.5	0.55	0.54	0.53
12-1575	0.188889	0.45	0.611111	0.416667
12-1577	0.0454545	0.55	0.994545	0.53
12-1578	0.4	0.6	1	0.666667
12-1579	0.25	0.55	0.79	0.53
12-1580	0.49	0.55	0.55	0.53
12-1582	0	0.1	0.324242	0.141414
12-1585	0.49	0.55	0.55	0.53
12-1586	0.333333	0.55	0.706667	0.53
12-1587	0.65	0.6	0.7	0.65
12-1588	0.65	0.6	0.678571	0.642857
12-1589	0.49	0.55	0.55	0.53
12-1590	0.154412	0.5	0.800134	0.484848
12-1591	0.166667	0.25	0.660256	0.358974
12-1592	0.4	0.55	0.55	0.5
12-1593	0.55	0.6	0.85	0.666667
12-1594	0.25	0.55	0.79	0.53
12-1595	0	0.55	0.95	0.5
12-1596	0.5	0.55	0.54	0.53
12-1600	0.333333	0.55	0.706667	0.53
12-1601	1	0.45	0.14	0.53
12-1602	0.1	0.25	0.7	0.35
12-1603	0.25	0.1	0.15	0.166667
12-1604	0	0	0	0
12-1605	0.722222	0.33	0.233492	0.428571
12-1607	0.516667	0.33	0.62	0.488889
12-1608	0.333333	0.55	0.706667	0.53
12-1609	0	0.55	0.95	0.5
12-1610	0	0.5	0.833333	0.444444
12-1613	0.125421	0.1	0.224579	0.15
12-1614	0.5	0.33	0.67	0.5
12-1616	0	0.1	0.352661	0.150887
12-1619	1	0.45	0.14	0.53
12-1620	1	1	1	1
12-1622	0.65	0.6	0.7	0.65
12-1623	1	0.45	0.14	0.53
12-1625	0.125	0.55	0.825	0.5
12-1630	0.166667	0.55	0.783333	0.5
12-1631	0	0.1	0.490909	0.19697
12-1633	0.8	0.8	0.828571	0.809524
12-1634	0	0.1	0.292857	0.130952
12-1635	0	0	0	0
12-1636	0.2	0.55	1	0.583333
12-1638	0	0.15	0.583333	0.244444
12-1639	0.49	0.55	0.55	0.53
12-1643	0.8	0.85	0.85	0.833333
12-1644	0.49	0.55	0.55	0.53
12-1645	0	0	0	0
12-1646	0.95	1	0.81	0.92
12-1649	0.5	0.55	0.54	0.53
12-1650	1	0.56	0.03	0.53
12-1651	0.5	0.33	0.67	0.5
12-1652	0.49	0.55	0.55	0.53
12-1654	0.65	0.6	0.583333	0.611111
12-1656	0	0.1	0.0666667	0.0555556
12-1657	0.95	1	0.81	0.92
12-1658	0	0.1	0.233333	0.111111
12-1659	0	0.55	0.95	0.5
12-1660	1	0.33	0.17	0.5
12-1665	0.666667	0.56	0.363333	0.53
12-1666	0	0.55	0.95	0.5
12-1667	0.7	0.6	0.65	0.65
12-1671	0.166667	0.55	0.873333	0.53
12-1672	0.5	0.33	0.67	0.5
12-1674	0.0888158	0.55	0.861184	0.5
12-1675	0.49	0.55	0.55	0.53
12-1676	0.5	0.33	0.62	0.483333
12-1677	0.166667	0.55	0.873333	0.53
12-1678	0.626667	0.6	0.773333	0.666667
12-1679	1	0.56	0.04	0.533333
12-1680	0.166667	0.55	0.873333	0.53
12-1681	0.166667	0.55	0.873333	0.53
12-1682	1	1	1	1
12-1683	0.8	0.85	0.84	0.83
12-1685	0.95	1	0.81	0.92
12-1687	0.49	0.55	0.55	0.53
12-1689	1	0.56	0.03	0.53
12-1690	0.95	1	0.81	0.92
12-1693	0.380952	0.25	0.511905	0.380952
12-1694	0.533333	0.55	0.630952	0.571429
12-1695	0.25	0.55	0.79	0.53
12-1697	0.333333	0.55	0.706667	0.53
12-1698	0.7	0.6	0.7	0.666667
12-1700	0.111111	0	0.0555556	0.0555556
12-1703	1	0.33	0.17	0.5
12-1704	0.5	0.33	0.67	0.5
12-1705	0.05	0.15	0.539683	0.246561
12-1706	0	0	0	0
12-1707	0.95	1	0.81	0.92
12-1708	0.49	0.55	0.55	0.53
12-1710	0.395	0.68	0.995	0.69
12-1712	0.777778	0.25	0.222222	0.416667
12-1713	0.49	0.55	0.55	0.53
12-1714	1	0.56	0.03	0.53
12-1715	0.8	0.85	0.84	0.83
12-1716	0.01	0	0.0257143	0.0119048
12-1718	0	0.1	0.0875	0.0625
12-1719	0.0375817	0.15	0.485618	0.2244
12-1720	0	0.15	0.516667	0.222222
12-1721	0	0.45	0.645	0.365
12-1722	0.194444	0.15	0.322222	0.222222
12-1725	0.01	0	0.132857	0.047619
12-1726	0.8	0.75	0.783333	0.777778
12-1727	0.7	0.6	0.7	0.666667
12-1728	0.49	0.55	0.55	0.53
12-1729	0.0208333	0.45	0.579167	0.35
12-1730	0	0.1	0.0428571	0.047619
12-1731	0.333333	0.15	0.183333	0.222222
12-1732	0.333333	0.55	0.706667	0.53
12-1733	0.49	0.55	0.55	0.53
12-1736	1	0.56	0.03	0.53
12-1737	1	1	1	1
12-1738	0.0666667	0.15	0.483333	0.233333
12-1739	1	1	1	1
12-1742	0.333333	0.25	0.583333	0.388889
12-1744	0	0.1	0.114286	0.0714286
12-1748	0.49	0.55	0.55	0.53
12-1749	1	0.56	0.03	0.53
12-1750	0.111111	0.1	0.21746	0.142857
12-1752	0.25	0.55	0.7	0.5
12-1753	0.01	0	0.0758	0.0286
12-1755	0.8	0.85	0.84	0.83
12-1756	0.7	0.6	0.65	0.65
12-1757	1	1	1	1
12-1760	0.166667	0.45	0.633333	0.416667
12-1762	0.5	0.68	0.89	0.69
12-1763	0.1	0.25	0.808824	0.386275
12-1764	0	0.15	0.551299	0.233766
12-1766	0.333333	0.55	0.706667	0.53
12-1768	0.3	0.55	0.9	0.583333
12-1769	0.5	0.33	0.558889	0.462963
12-1770	0.466667	0.33	0.553333	0.45
12-1771	1	0.56	0.03	0.53
12-1773	1	1	1	1
12-1774	0.495	0.6	0.905	0.666667
12-1775	0.5	0.55	0.54	0.53
12-1777	1	1	1	1
12-1778	0.49	0.55	0.55	0.53
12-1779	0.65	0.55	0.566667	0.588889
12-1780	0.6	0.56	0.43	0.53
12-1781	0	0.1	0.0428571	0.047619
12-1784	0.8	0.75	0.783333	0.777778
12-1787	0.75	0.75	0.75	0.75
12-1788	0.0625	0.55	0.8875	0.5
12-1789	0.7	0.6	0.65	0.65
12-1790	0.8	0.85	0.84	0.83
12-1791	0.125	0.55	0.825	0.5
12-1792	0.7	0.68	0.69	0.69
12-1793	0.0222222	0.15	0.452778	0.208333
12-1795	0.333333	0.15	0.35	0.277778
12-1797	1	0.56	0.03	0.53
12-1801	0.277778	0.15	0.272222	0.233333
12-1802	0	0	0	0
12-1803	0.125	0.55	0.915	0.53
12-1806	0.111111	0.15	0.638889	0.3
12-1808	0.5	0.55	0.54	0.53
12-1812	0.8	0.85	0.84	0.83
12-1814	0.583333	0.33	0.586667	0.5
12-1815	0.166667	0.55	0.903333	0.54
12-1817	0	0	0.32	0.106667
12-1821	0.0138889	0.1	0.23373	0.115873
12-1822	0.05	0.15	0.133333	0.111111
12-1823	0.49	0.55	0.55	0.53
12-1825	0.333333	0.55	0.736667	0.54
12-1826	1	0.56	0.06	0.54
12-1828	0.875	0.6	0.525	0.666667
12-1829	1	1	1	1
12-1830	0.6	0.55	0.47	0.54
12-1831	1	0.56	0.06	0.54
12-1832	1	1	1	1
12-1833	0.95	1	0.81	0.92
12-1836	0	0.15	0.45	0.2
12-1838	0.126984	0.45	0.673016	0.416667
12-1839	0.6	0.55	0.47	0.54
12-1840	0	0	0.166667	0.0555556
12-1841	0.0666667	0	0.0583333	0.0416667
12-1842	0.7	0.6	0.7	0.666667
12-1843	0.1025	0.55	0.8475	0.5
12-1844	0	0.15	0.516667	0.222222
12-1845	0.333333	0.55	0.736667	0.54
12-1846	0.6	0.55	0.47	0.54
12-1847	0	0	0.166667	0.0555556
12-1848	1	0.56	0.06	0.54
12-1849	0	0.55	0.95	0.5
12-1850	0.8	0.85	0.84	0.83
12-1851	0.295238	0.1	0.0714286	0.155556
12-1852	0.25	0.55	0.7	0.5
12-1853	0.7	0.68	0.69	0.69
12-1856	0.95	1	0.81	0.92
12-1857	0.5	0.55	0.57	0.54
12-1860	0.6	0.6	0.75	0.65
12-1861	0.8	0.85	0.84	0.83
12-1862	0.166667	0.55	0.903333	0.54
12-1864	1	1	1	1
12-1865	0.183333	0.55	0.766667	0.5
12-1866	0.6	0.55	0.47	0.54
12-1867	0.142857	0.55	0.927143	0.54
12-1871	0.0959742	0.15	0.580949	0.275641
12-1873	1	0.56	0.06	0.54
12-1874	1	0.85	0.688462	0.846154
12-1875	0.275	0.6	1	0.625
12-1877	0.5	0.55	0.57	0.54
12-1881	1	0.56	0.06	0.54
12-1882	0.0512821	0.25	0.648718	0.316667
12-1883	0	0.1	0.114286	0.0714286
12-1884	0.49	0.55	0.55	0.53
12-1885	0.180556	0.55	0.769444	0.5
12-1886	1	0.56	0.06	0.54
12-1887	0.208333	0.45	0.591667	0.416667
12-1891	0.333333	0.1	0.10155	0.178295
12-1893	0.8	0.85	0.84	0.83
12-1894	0.8	0.85	0.84	0.83
12-1895	0.0555556	0.1	0.275214	0.14359
12-1897	0.6	0.55	0.47	0.54
12-1898	0.8	0.85	0.84	0.83
12-1899	0.2	0.55	0.84	0.53
12-1900	0.49	0.55	0.55	0.53
12-1901	1	0.56	0.06	0.54
12-1902	0.111111	0	0.0888889	0.0666667
12-1903	0.6	0.55	0.47	0.54
12-1904	1	0.56	0.06	0.54
12-1906	0.127778	0.1	0.105556	0.111111
12-1907	1	0.56	0.06	0.54
12-1912	0.166667	0.55	0.903333	0.54
12-1913	0.6	0.55	0.47	0.54
12-1914	0.222222	0.25	0.727778	0.4
12-1915	0.111111	0	0.0888889	0.0666667
12-1916	0.6	0.55	0.47	0.54
12-1917	0.6	0.55	0.47	0.54
12-1920	0.65	0.55	0.6	0.6
12-1921	0.4	0.55	0.8	0.583333
12-1922	0.6	0.55	0.47	0.54
12-1925	0.6	0.55	0.47	0.54
12-1926	1	0.56	0.06	0.54
12-1929	0.6	0.55	0.47	0.54
12-1933	0.333333	0.15	0.198485	0.227273
12-1934	0.6	0.55	0.47	0.54
12-1935	0.333333	0.55	0.736667	0.54
12-1936	0	0.55	0.95	0.5
12-1937	0.95	1	0.81	0.92
12-1938	1	0.56	0.06	0.54
12-1940	0.75	0.75	0.75	0.75
12-1941	0.49	0.55	0.55	0.53
12-1942	0.7	0.6	0.7	0.666667
12-1943	0.666667	0.56	0.393333	0.54
12-1944	0.7	0.6	0.65	0.65
12-1947	0.666667	0.56	0.393333	0.54
12-1948	0	0.1	0.125	0.075
12-1950	0.6	0.55	0.44	0.53
12-1952	0.333333	0.55	0.736667	0.54
12-1953	0.583333	0.55	0.516667	0.55
12-1956	0.6	0.55	0.44	0.53
12-1957	0	0	0.181818	0.0606061
12-1958	0.6	0.55	0.47	0.54
12-1961	0.95	1	0.81	0.92
12-1962	0.25	0.15	0.266667	0.222222
12-1963	1	0.56	0.06	0.54
12-1964	0.65	0.6	0.625	0.625
12-1965	0.6	0.55	0.47	0.54
12-1966	0.166667	0.55	0.903333	0.54
12-1968	0.72	0.55	0.444286	0.571429
12-1969	0.7	0.6	0.7	0.666667
12-1970	0.8	0.85	0.84	0.83
12-1971	1	0.56	0.06	0.54
12-1972	0.95	0.98	0.83	0.92
12-1973	0.95	1	0.81	0.92
12-1975	0.6	0.55	0.47	0.54
12-1978	0.55	0.55	0.55	0.55
12-1979	0.6	0.55	0.47	0.54
12-1980	0.7	0.6	0.7	0.666667
12-1981	0.7	0.6	0.65	0.65
12-1984	0.25	0.55	0.82	0.54
12-1986	0	0.1	0.0666667	0.0555556
12-1989	0.6	0.33	0.57	0.5
12-1991	0.1	0.5	0.816667	0.472222
12-1992	0.5	0.55	0.54	0.53
12-1993	0.95	1	0.81	0.92
12-1995	0.6	0.55	0.47	0.54
12-1996	0.95	1	0.81	0.92
12-1997	0.0763889	0.5	0.856303	0.477564
12-1998	0	0.15	0.516667	0.222222
12-2000	1	0.56	0.06	0.54
12-2003	0.6	0.55	0.572222	0.574074
12-2006	0.6	0.55	0.47	0.54
12-2007	1	0.56	0.03	0.53
12-2008	0.277778	0.25	0.722222	0.416667
12-2009	0.6	0.55	0.47	0.54
12-2010	0.3	0.55	0.95	0.6
12-2014	0.6	0.55	0.47	0.54
12-2015	0.307407	0.25	0.621164	0.392857
12-2016	0.6	0.55	0.47	0.54
12-2019	0.8	0.85	0.84	0.83
12-2023	0.95	1	0.81	0.92
12-2024	0.0714286	0.55	0.878571	0.5
12-2027	0.6	0.55	0.47	0.54
12-2028	0.333333	0.1	0.129167	0.1875
12-2029	0	0.55	0.95	0.5
12-2030	1	0.56	0.06	0.54
12-2031	0.8	0.85	0.84	0.83
12-2033	0.5	0.55	0.57	0.54
12-2034	0.6	0.55	0.45	0.533333
12-2035	1	0.56	0.06	0.54
12-2037	0.666667	0.33	0.503333	0.5
12-2038	0.285714	0.55	0.754286	0.53
12-2040	0.6	0.55	0.47	0.54
12-2042	0.3	0.1	0.0166667	0.138889
12-2044	0	0.45	0.661111	0.37037
12-2045	0	0.55	0.95	0.5
12-2046	0.37037	0.33	0.632963	0.444444
12-2047	0.8	0.85	0.84	0.83
12-2048	0.8	0.85	0.84	0.83
12-2049	1	0.56	0.06	0.54
12-2051	0.6	0.55	0.47	0.54
12-2052	1	0.56	0.06	0.54
12-2054	1	0.56	0.06	0.54
12-2056	0	0.1	0.233333	0.111111
12-2057	0.6	0.55	0.47	0.54
12-2059	1	0.56	0.06	0.54
12-2061	0.95	1	0.81	0.92
12-2062	0.76	0.65	0.84	0.75
12-2063	0.574074	0.33	0.38164	0.428571
12-2066	0.0833333	0.1	0.298352	0.160562
12-2067	0.7	0.6	0.7	0.666667
12-2068	0.0555556	0.45	0.585354	0.363636
12-2071	0.166667	0.55	0.903333	0.54
12-2072	1	0.56	0.06	0.54
12-2073	0.6	0.55	0.47	0.54
12-2074	0.9	1	0.725	0.875
12-2076	0.5	0.55	0.57	0.54
12-2077	0.6	0.55	0.47	0.54
12-2078	0	0.1	0.0666667	0.0555556
12-2081	0.7	0.6	0.65	0.65
12-2082	0.76	0.65	0.69	0.7
12-2083	0.0119048	0.45	0.704762	0.388889
12-2084	0.95	1	0.81	0.92
12-2085	0.6	0.55	0.47	0.54
12-2086	0.5	0.6	0.85	0.65
12-2087	0.444444	0.33	0.558889	0.444444
12-2088	0	0	0	0
12-2089	0	0	0	0
12-2090	0.95	1	0.81	0.92
12-2091	0	0	0	0
12-2092	0.6	0.55	0.44	0.53
12-2093	0.436508	0.15	0.0134921	0.2
12-2095	0	0	0	0
12-2097	0	0	0	0
12-2098	0	0	0	0
12-2099	0	0.1	0.061039	0.0536797
12-2101	0	0	0	0
12-2102	0.95	1	0.81	0.92
12-2103	0.7	0.6	0.7	0.666667
12-2105	0	0	0	0
12-2106	0.233333	0.25	0.738889	0.407407
12-2287	1	0.56	0.09	0.55
12-2305	0.233333	0.25	0.516667	0.333333
12-2307	0.6	0.55	0.47	0.54
12-2308	0.291667	0.15	0.425	0.288889
12-2314	0.01	0	0.02125	0.0104167
12-2315	0.55	0.55	0.55	0.55
12-2320	0.766667	0.75	0.973333	0.83
12-2321	0.7	0.6	0.65	0.65
12-2323	0.05	0.15	0.133333	0.111111
12-2326	0.166667	0.25	0.583333	0.333333
12-2327	0.95	1	0.81	0.92
12-2330	0	0.5	0.9	0.466667
12-2331	0.55	0.55	0.55	0.55
12-2334	0	0.55	0.95	0.5
12-242	0.383983	0.1	0.0636364	0.18254
12-629	0.7	0.6	0.65	0.65
12-6378	0.95	1	0.81	0.92
12-803	0.5	0.55	0.6	0.55
12-833	0.65	0.55	0.55	0.583333
13-0004	0.433333	0.55	0.516667	0.5
13-0006	0.58	0.55	0.52	0.55
13-0007	0.95	1	0.81	0.92
13-0011	0.95	1	0.81	0.92
13-0012	0.76	0.65	0.66	0.69
13-0015	0.95	1	0.81	0.92
13-0016	1	0.56	0.09	0.55
13-0017	0.8	0.85	0.84	0.83
13-0018	0.95	1	0.81	0.92
13-0020	0.291375	0.25	0.458625	0.333333
13-0021	0.416667	0.55	0.533333	0.5
13-0024	0.8	0.85	0.84	0.83
13-0025	0.8	0.85	0.84	0.83
13-0026	0.7	0.68	0.69	0.69
13-0027	1	0.56	0.09	0.55
13-0029	0.95	1	0.81	0.92
13-0030	0.8	0.75	0.94	0.83
13-0035	0.95	1	0.81	0.92
13-0036	0	0.25	0.75	0.333333
13-0037	0.2	0.55	0.9	0.55
13-0038	0.58	0.55	0.52	0.55
13-0040	1	0.56	0.06	0.54
13-0041	0.141414	0.25	0.733586	0.375
13-0042	0.7	0.6	0.65	0.65
13-0043	0	0.25	0.75	0.333333
13-0045	0.642857	0.33	0.527143	0.5
13-0047	0.6	0.6	0.675	0.625
13-0048	0.8	0.85	0.84	0.83
13-0049	0.7	0.6	0.65	0.65
13-0050	0.95	1	0.81	0.92
13-0053	0.7	0.68	0.69	0.69
13-0054	0.6	0.75	0.93	0.76
13-0056	0.58	0.55	0.52	0.55
13-0058	0.7	0.75	0.83	0.76
13-0059	0.4	0.68	0.99	0.69
13-0060	0.833333	0.33	0.336667	0.5
13-0062	0.8	0.85	0.84	0.83
13-0063	0.58	0.55	0.52	0.55
13-0064	0.95	1	0.81	0.92
13-0065	0.536667	0.68	0.853333	0.69
13-0066	0.7	0.68	0.69	0.69
13-0067	0.25	0.15	0.6	0.333333
13-0068	0.333333	0.55	0.766667	0.55
13-0069	0.7	0.68	0.69	0.69
13-0070	0.58	0.55	0.52	0.55
13-0071	0.7	0.68	0.69	0.69
13-0072	0.5	0.33	0.67	0.5
13-0073	0.58	0.55	0.52	0.55
13-0075	0.8	0.85	0.84	0.83
13-0076	0.7	0.6	0.68	0.66
13-0078	0.4	0.6	0.98	0.66
13-0080	0.05	0.15	0.3	0.166667
13-0082	0.95	1	0.81	0.92
13-0084	0.7	0.6	0.68	0.66
13-0088	0	0.1	0.4	0.166667
13-0089	0.7	0.68	0.69	0.69
13-0092	1	0.33	0.17	0.5
13-0093	0.0875	0.45	0.7125	0.416667
13-0095	0.95	1	0.81	0.92
13-0096	0	0.1	0.05	0.05
13-0097	0.95	1	0.81	0.92
13-0098	0.7	0.6	0.68	0.66
13-0099	0.7	0.6	0.68	0.66
13-0100	0.58	0.55	0.52	0.55
13-0102	0.58	0.55	0.52	0.55
13-0104	0.6	0.55	0.5	0.55
13-0105	0.5	0.33	0.67	0.5
13-0106	1	0.56	0.09	0.55
13-0107	0.5	0.6	0.88	0.66
13-0108	0.95	1	0.81	0.92
13-0109	0.7	0.6	0.68	0.66
13-0110	0.383333	0.1	0.0166667	0.166667
13-0112	1	0.56	0.09	0.55
13-0113	0.4	0.68	0.99	0.69
13-0114	0.75	0.68	0.64	0.69
13-0116	1	0.85	0.67	0.84
13-0117	1	0.85	0.67	0.84
13-0118	0.5	0.55	0.6	0.55
13-0119	1	0.56	0.06	0.54
13-0123	0	0.1	0.275	0.125
13-0124	0.7	0.6	0.68	0.66
13-0125	0.58	0.55	0.52	0.55
13-0126	0.76	0.65	0.69	0.7
13-0128	0.166667	0.25	0.583333	0.333333
13-0133	0	0.15	0.6	0.25
13-0134	0	0	0	0
13-0135	0.8	0.75	0.97	0.84
13-0137	1	0.85	0.67	0.84
13-0139	0.55	0.55	0.52	0.54
13-0142	1	0.56	0.09	0.55
13-0144	0.0833333	0.15	0.516667	0.25
13-0152	0.333333	0.15	0.266667	0.25
13-0155	0.333333	0.25	0.666667	0.416667
13-0157	0.95	1	0.84	0.93
13-0160	0.58	0.55	0.52	0.55
13-0163	0.65	0.55	0.55	0.583333
13-0165	0.7	0.6	0.68	0.66
13-0166	0.58	0.55	0.52	0.55
13-0169	0.65	0.7	0.75	0.7
13-0171	1	0.56	0.09	0.55
13-0175	0	0	0	0
13-0178	1	0.56	0.09	0.55
13-0179	0.58	0.55	0.52	0.55
13-0180	0.333333	0.55	0.766667	0.55
13-0181	0.7	0.6	0.68	0.66
13-0182	0.95	1	0.84	0.93
13-0183	0.170635	0.5	0.679365	0.45
13-0187	0.5	0.33	0.52	0.45
13-0188	0.95	1	0.84	0.93
13-0189	0.95	1	0.84	0.93
13-0190	0.75	0.68	0.67	0.7
13-0191	0.75	0.68	0.67	0.7
13-0192	1	0.56	0.09	0.55
13-0197	0.95	1	0.84	0.93
13-0198	0.8	0.75	0.97	0.84
13-0200	0.95	1	0.84	0.93
13-0202	0.5	0.55	0.6	0.55
13-0204	0.7	0.6	0.68	0.66
13-0206	0.95	1	0.84	0.93
13-0207	1	0.85	0.67	0.84
13-0208	1	0.85	0.67	0.84
13-0210	1	0.85	0.67	0.84
13-0211	0.95	1	0.84	0.93
13-0212	0.45	0.55	0.75	0.583333
13-0213	0.8	0.75	0.97	0.84
13-0214	0.76	0.65	0.69	0.7
13-0216	0.714286	0.56	0.345714	0.54
13-0217	0	0.15	0.475	0.208333
13-0218	1	0.56	0.09	0.55
13-0220	0.65	0.68	0.77	0.7
13-0221	0	0.45	0.675	0.375
13-0224	0.0625	0.55	0.8875	0.5
13-0225	0.95	1	0.84	0.93
13-0227	1	0.85	0.67	0.84
13-0228	0.95	1	0.84	0.93
13-0229	0.95	1	0.84	0.93
13-0231	0.233333	0.45	0.566667	0.416667
13-0232	0.55	0.55	0.52	0.54
13-0234	0.55	0.55	0.52	0.54
13-0235	0.5	0.55	0.6	0.55
13-0238	0	0.45	0.8	0.416667
13-0240	0.95	1	0.84	0.93
13-0242	0.95	1	0.84	0.93
13-0243	0.55	0.55	0.52	0.54
13-0244	0.95	1	0.84	0.93
13-0245	0.725	0.6	0.655	0.66
13-0246	0.58	0.55	0.52	0.55
13-0247	0.58	0.55	0.52	0.55
13-0248	0.95	1	0.84	0.93
13-0249	0.58	0.55	0.52	0.55
13-0250	0.428571	0.55	0.671429	0.55
13-0252	0.5	0.55	0.6	0.55
13-0253	0.95	1	0.84	0.93
13-0259	0.95	1	0.84	0.93
13-0261	0.666667	0.56	0.423333	0.55
13-0262	1	0.85	0.67	0.84
13-0264	1	0.85	0.67	0.84
13-0266	0	0.5	0.85	0.45
13-0268	1	0.55	0.43	0.66
13-0269	0.7	0.6	0.68	0.66
13-0273	0.333333	0.25	0.666667	0.416667
13-0274	0.4	0.6	0.98	0.66
13-0275	0.75	0.68	0.67	0.7
13-0278	0	0.55	0.95	0.5
13-0280	0	0.45	0.675	0.375
13-0282	0.95	1	0.84	0.93
13-0283	1	0.85	0.67	0.84
13-0284	0.95	1	0.84	0.93
13-0285	1	0.56	0.09	0.55
13-0288	0.95	1	0.84	0.93
13-0290	0.76	0.65	0.69	0.7
13-0291	0.25	0.55	0.7	0.5
13-0292	0.95	1	0.84	0.93
13-0293	0.75	0.68	0.67	0.7
13-0295	0.95	1	0.84	0.93
13-0296	0.58	0.55	0.52	0.55
13-0297	0.8	0.75	0.97	0.84
13-0299	0.75	0.68	0.67	0.7
13-0302	0.76	0.65	0.84	0.75
13-0303	0.1	0.55	1	0.55
13-0304	0.4	0.6	0.98	0.66
13-0305	0.58	0.55	0.52	0.55
13-0306	1	0.85	0.67	0.84
13-0307	0	0.55	0.95	0.5
13-0308	0.7	0.6	0.68	0.66
13-0310	0.4	0.6	0.98	0.66
13-0311	0.76	0.65	0.69	0.7
13-0312	1	0.85	0.67	0.84
13-0314	0.95	1	0.84	0.93
13-0315	1	0.85	0.67	0.84
13-0316	0.97	1	0.82	0.93
13-0317	0.7	0.6	0.68	0.66
13-0318	1	0.85	0.67	0.84
13-0323	0.17803	0.55	0.77197	0.5
13-0324	1	0.85	0.67	0.84
13-0326	0.35	0.55	0.85	0.583333
13-0327	1	0.85	0.67	0.84
13-0331	0.97	1	0.82	0.93
13-0332	0.97	1	0.82	0.93
13-0333	0.030303	0.45	0.644697	0.375
13-0335	0.97	1	0.82	0.93
13-0336	0.58	0.55	0.52	0.55
13-0340	0.97	1	0.82	0.93
13-0342	0.433333	0.6	0.946667	0.66
13-0343	0.188312	0.5	0.661688	0.45
13-0344	0.58	0.55	0.52	0.55
13-0345	0.75	0.68	0.67	0.7
13-0347	0.97	1	0.82	0.93
13-0349	0	0	0	0
13-0350	0.7	0.6	0.7	0.666667
13-0351	0.97	1	0.82	0.93
13-0353	0.85	0.98	0.96	0.93
13-0354	0	0.45	0.675	0.375
13-0356	0	0	0	0
13-0357	0.7	0.6	0.68	0.66
13-0360	0.97	1	0.82	0.93
13-0361	0	0	0	0
13-0365	0.7	0.6	0.68	0.66
13-0366	1	0.85	0.67	0.84
13-0367	0.58	0.55	0.55	0.56
13-0368	0.433333	0.6	0.946667	0.66
13-0369	0.8	0.75	0.97	0.84
13-0370	0.97	1	0.82	0.93
13-0371	0.2	0.55	0.93	0.56
13-0372	1	0.85	0.67	0.84
13-0373	0.7	0.6	0.68	0.66
13-0374	0.65	0.55	0.48	0.56
13-0376	0.97	1	0.82	0.93
13-0377	0.55	0.55	0.52	0.54
13-0380	0.7	0.6	0.68	0.66
13-0382	0.484848	0.25	0.390152	0.375
13-0386	0.7	0.68	0.72	0.7
13-0387	0	0.55	0.95	0.5
13-0388	0.58	0.55	0.55	0.56
13-0389	0.25	0.55	0.88	0.56
13-0390	0.97	1	0.82	0.93
13-0392	0.75	0.75	0.87	0.79
[truncated: 1,623 more rows]

## Sheet: Table S3
Table S3 The phenotype data of salt-alkali injury index (SAID) of hybrids derived from ‘Baleng Crab’ (Malus robusta) × ‘M9’ (M. pumila) in 2016- 2017.
Hybrid	2016				2017				Total mean
	1	2	3	Sub mean	1	2	3	Sub mean
12-0007	0.05	0.07	0.06	0.06	0.12	0.15	0.33	0.2	0.13
12-0121	0.01	0.08	0.06	0.05	0.2	0.15	0.25	0.2	0.125
12-0128	1	1	1	1	0.9	0.95	0.775	0.875	0.9375
12-0245	0.5	0.68	0.56	0.58	0.583333	0.6	0.451667	0.545	0.5625
12-0494	1	0.85	0.85	0.9	0.875	0.85	0.825	0.85	0.875
12-0508	0.3125	0.56	0.3775	0.416667	0.25	0.12	0.38	0.25	0.333333
12-0544	0.46875	0.74	0.80125	0.67	0.833333	0.82	0.586667	0.746667	0.708333
12-0625	0.85	0.84	0.44	0.71	0.666667	0.75	0.953333	0.79	0.75
12-0665	0.138889	0.35	0.261111	0.25	0.66	0.56	0.8425	0.6875	0.46875
12-0830	0.75	0.95	0.94	0.88	0.78	0.85	0.755	0.795	0.8375
12-0832	0.5	0.79	0.71	0.666667	0.25	0.25	0.25	0.25	0.458333
12-0983	0.416667	0.67	0.913333	0.666667	0.26	0.2	0.29	0.25	0.458333
12-0988	1	1	1	1	1	1	1	1	1
12-1003	0.571429	0.65	0.398571	0.54	0.52	0.31	0.55	0.46	0.5
12-1018	0	0.12	0.03	0.05	0.125	0	0.1	0.075	0.0625
12-1108	0.625	0.79	0.385	0.6	0.527778	0.62	0.532222	0.56	0.58
12-1583	0.13	0.35	0.27	0.25	0.12	0.15	0.2925	0.1875	0.21875
12-1628	0.64	0.65	0.46	0.583333	0.25	0.35	0.347917	0.315972	0.449653
12-1635	0.05	0.13	0.21	0.13	0.555556	0.78	0.899444	0.745	0.4375
12-1645	1	0.98	0.57	0.85	0.916667	0.76	0.59625	0.757639	0.803819
12-1706	0.0625	0.36	0.3275	0.25	0	0	0	0	0.125
12-1728	0.56	0.5	0.44	0.5	0.45	0.35	0.45	0.416667	0.458333
12-1755	0.56	0.58	0.36	0.5	0.75	0.76	0.59	0.7	0.6
12-1818	0.95	0.95	0.6	0.833333	0.02	0.1	0.005	0.0416667	0.4375
12-1934	0.6	0.67	0.605	0.625	0.58	0.52	0.275	0.458333	0.541667
12-1980	0.62	0.48	0.775	0.625	0.23	0.31	0.21	0.25	0.4375
13-0090	0.78	0.69	0.54	0.67	0.7	0.82	0.72	0.746667	0.708333
13-0112	1	1	1	1	1	1	1	1	1
13-0115	0.69	0.75	0.643333	0.694444	0.333333	0.64	0.61	0.527778	0.611111
13-0134	1	0.89	0.86	0.916667	0.85	0.76	0.64	0.75	0.833333
13-0175	0.95	0.92	0.71	0.86	0.75	0.74	0.68	0.723333	0.791667
13-0183	0.65	0.58	0.645	0.625	0.75	0.56	0.856667	0.722222	0.673611
13-0194	0.75	0.69	0.63	0.69	0.65	0.76	0.484286	0.631429	0.660714
13-0266	1	1	1	1	1	1	1	1	1
13-0296	0.46	0.45	0.465	0.458333	0.45	0.28	0.5825	0.4375	0.447917
13-0383	0.65	0.69	0.61	0.65	0.65	0.45	0.7	0.6	0.625
13-0480	0.9375	0.76	0.635833	0.777778	0.75	0.76	0.823333	0.777778	0.777778
13-0483	1	1	1	1	0.85	0.74	0.91	0.833333	0.916667
13-0485	0.13	0.33	0.41	0.29	0.45	0.52	0.16	0.376667	0.333333
13-0505	0.48	0.52	0.5	0.5	0.56	0.34	0.5	0.466667	0.483333
13-0586	0.9375	0.89	0.7225	0.85	0.75	0.85	0.83	0.81	0.83
13-0758	1	0.85	0.79	0.88	0.875	0.75	0.61	0.745	0.8125
13-0779	0.33	0.35	0.37	0.35	0.33	0.34	0.384167	0.351389	0.350694
13-0836	0.0833333	0.36	0.556667	0.333333	0.02	0.13	0.225	0.125	0.229167
13-0857	0	0.28	0.47	0.25	0.05	0.1	0.1	0.0833333	0.166667
13-0888	1	1	1	1	1	1	1	1	1
13-0932	1	1	1	1	1	1	1	1	1
13-0987	1	1	1	1	1	1	1	1	1
13-0999	0.46	0.36	0.56	0.46	0.45	0.34	0.53	0.44	0.45
13-1061	0.85	0.75	0.566667	0.722222	0.34	0.28	0.237143	0.285714	0.503968
13-1070	0.44	0.52	0.39	0.45	0.25	0.33	0.57	0.383333	0.416667
13-1080	0.84	0.84	0.57	0.75	0.44	0.35	0.5225	0.4375	0.59375
13-1088	0.8	0.95	0.666667	0.805556	0.25	0.56	0.44	0.416667	0.611111
13-1113	1	1	1	1	1	1	1	1	1
13-1115	0.65	0.63	0.595	0.625	0.72	0.75	0.655	0.708333	0.666667
13-1116	0.56	0.48	0.46	0.5	0.25	0.28	0.47	0.333333	0.416667
13-1120	0.95	0.92	0.796667	0.888889	0.75	0.85	0.65	0.75	0.819444
13-1130	0.95	0.92	0.88	0.916667	1	0.95	0.8	0.916667	0.916667
13-1189	1	1	1	1	1	1	1	1	1
13-1205	1	0.95	0.72	0.89	0.95	0.7	0.93	0.86	0.875
13-1214	0	0.36	0.282857	0.214286	0.66	0.58	0.688571	0.642857	0.428571
13-1252	1	0.89	0.81	0.9	1	0.68	0.87	0.85	0.875
13-1256	0.972222	0.98	0.797778	0.916667	0.64	0.37	0.49	0.5	0.708333
13-1260	0.36	0.34	0.35	0.35	0.24	0.32	0.265	0.275	0.3125
13-1373	1	0.95	0.72	0.89	0.777778	0.65	0.777222	0.735	0.8125
13-1416	1	1	1	1	1	1	1	1	1
13-1439	0.5	0.32	0.18	0.333333	0.45	0.46	0.4025	0.4375	0.385417
13-1468	0.527778	0.69	0.782222	0.666667	0.571429	0.84	0.588571	0.666667	0.666667
13-1495	0.9	0.95	0.65	0.833333	0.62	0.55	0.437143	0.535714	0.684524
13-1778	1	1	1	1	1	1	1	1	1
13-1923	0.5625	0.79	0.8975	0.75	0.416667	0.45	0.333333	0.4	0.575
13-1925	0.25	0.69	0.476667	0.472222	0.86	0.68	0.602857	0.714286	0.593254
13-1936	0.38	0.13	0.573333	0.361111	0.194444	0.26	0.524722	0.326389	0.34375
13-1995	0.05	0.06	0.07	0.06	0.25	0.12	0.05	0.14	0.1
13-2008	0.55	0.79	1	0.78	0.73	0.75	0.68	0.72	0.75
13-2071	0.48	0.69	0.496667	0.555556	0.5	0.32	0.305	0.375	0.465278
13-2132	0.95	0.84	0.835	0.875	0.75	0.78	0.72	0.75	0.8125
13-2142	0.4375	0.32	0.3675	0.375	0.56	0.55	0.39	0.5	0.4375
13-2171	0.75	0.8	1	0.85	1	0.85	0.85	0.9	0.875
13-2221	0.75	0.76	0.865	0.791667	0.33	0.35	0.2575	0.3125	0.552083
13-2260	0.25	0.26	0.12	0.21	0.25	0.25	0.25	0.25	0.23
13-2276	0.79	0.79	0.753333	0.777778	0.05	0.12	0.28	0.15	0.463889
13-2296	0.46	0.63	0.59	0.56	0.32	0.45	0.55	0.44	0.5
13-2297	1	0.98	0.87	0.95	0.98	1	0.836667	0.938889	0.944444
13-2375	0.833333	0.9	0.666667	0.8	0.75	0.65	0.7	0.7	0.75
13-2416	0.625	0.65	0.475	0.583333	0.65	0.48	0.745	0.625	0.604167
13-2424	0.45	0.33	0.57	0.45	0.56	0.53	0.31	0.466667	0.458333
13-2473	0.821429	0.46	0.468571	0.583333	0.33	0.25	0.45125	0.34375	0.463542
13-2671	0.84	0.79	0.536667	0.722222	0.62	0.56	0.57	0.583333	0.652778
13-2695	0.45	0.32	0.5425	0.4375	0.35	0.26	0.265	0.291667	0.364583
13-2784	0.472222	0.86	0.917778	0.75	0.26	0.32	0.19381	0.257937	0.503968
13-2806	1	0.89	0.81	0.9	0.94	0.86	0.75	0.85	0.875
13-2878	0.68	0.65	0.67	0.666667	0.3125	0.02	0.1675	0.166667	0.416667
13-2880	1	1	1	1	0.76	1	0.94	0.9	0.95
13-2881	0.5	0.2	0.55	0.416667	0.33	0.28	0.265	0.291667	0.354167
13-2885	0.35	0.46	0.18	0.33	0.46	0.32	0.105	0.295	0.3125
13-2901	0.5625	0.55	0.3875	0.5	0.1875	0.46	0.1025	0.25	0.375
13-2996	0.625	0.76	0.865	0.75	0.35	0.26	0.515	0.375	0.5625
13-3031	0.59	0.26	0.65	0.5	0	0	0	0	0.25
13-3054	0.8	0.56	0.32	0.56	0.74	0.59	0.74	0.69	0.625
13-3109	0.5625	0.81	0.9975	0.79	0.722222	0.77	0.673492	0.721905	0.755952
13-3158	0.25	0.23	0.186667	0.222222	0.66	0.56	0.56125	0.59375	0.407986
13-3161	0.125	0.31	0.315	0.25	0.45	0.32	0.349048	0.373016	0.311508
13-3180	0.65	0.58	0.8325	0.6875	0.32	0.35	0.2675	0.3125	0.5
13-3200	1	1	1	1	1	1	1	1	1
13-3212	0.48	0.32	0.60625	0.46875	0.625	0.65	0.439286	0.571429	0.520089
13-3225	0.35	0.42	0.28	0.35	0.5	0.32	0.255	0.358333	0.354167
13-3229	0.5	0.76	0.99	0.75	0.48	0.52	0.5	0.5	0.625
13-3391	0.56	0.51	0.644286	0.571429	0.46	0.56	0.48	0.5	0.535714
13-3446	0.65	0.62	0.68	0.65	0.63	0.65	0.52	0.6	0.625
13-3458	0.69	0.68	0.505	0.625	0	0	0	0	0.3125
13-3460	0.57	0.95	0.896667	0.805556	0.48	0.58	0.19	0.416667	0.611111
12-0257	0.64	0.69	0.65	0.66	0.79	0.68	0.45625	0.642083	0.651042
12-1604	1	0.89	0.66	0.85	0.95	0.85	0.75	0.85	0.85
12-2097	0	0	0	0	0	0	0	0	0
13-0077	0.16	0.36	0.23	0.25	0.65	0.58	0.4575	0.5625	0.40625
13-0138	0.75	0.64	0.485	0.625	0	0	0	0	0.3125
13-0156	0.85	0.89	0.76	0.833333	0	0	2.9976e-15	9.99201e-16	0.416667
13-0185	0.285714	0.59	0.774286	0.55	0.35	0.36	0.265	0.325	0.4375
13-0473	0	0.01	0.02	0.01	0.25	0.24	0.23	0.24	0.125
13-0830	1	1	1	1	0.78	0.74	0.7925	0.770833	0.885417
13-0838	0.98	0.95	0.83	0.92	0.74	0.79	0.71	0.746667	0.833333
13-0917	0.5625	0.79	0.8975	0.75	0.666667	0.59	0.993333	0.75	0.75
13-1125	0.625	0.78	0.755	0.72	0.58	0.79	0.731905	0.700635	0.710317
13-1141	0.65	0.69	0.64	0.66	0.833333	0.58	0.731667	0.715	0.6875
13-1276	0.75	0.59	0.326667	0.555556	0.65	0.66	0.618571	0.642857	0.599206
13-1284	1	0.84	0.86	0.9	0.96	0.84	0.75	0.85	0.875
13-1290	0.78	0.95	0.82	0.85	0.95	0.87	0.88	0.9	0.875
13-1292	0.74	0.88	0.99	0.87	0.64	0.84	0.91	0.796667	0.833333
13-1348	0.45	0.44	0.36	0.416667	0.58	0.69	0.7925	0.6875	0.552083
13-1355	1	1	1	1	1	1	1	1	1
13-1441	0.22	0.25	0.16	0.21	0.25	0.23	0.39	0.29	0.25
13-1535	0.62	0.89	0.86	0.79	0.583333	0.95	0.784167	0.7725	0.78125
13-1616	1	1	1	1	1	1	1	1	1
13-1748	0.45	0.46	0.34	0.416667	0	0	2.9976e-15	9.99201e-16	0.208333
13-2079	0.32	0.21	0.13	0.22	0.37	0.31	0.13619	0.272063	0.246032
13-2084	0.71	0.69	0.683333	0.694444	0.69	0.79	0.52	0.666667	0.680556
13-2197	0.25	0.35	0.275	0.291667	0.84	0.62	0.468571	0.642857	0.467262
13-2650	0.53	0.59	0.47	0.53	0.56	0.32	0.605	0.495	0.5125
13-3036	0.06	0.08	0.04	0.06	0.01	0.12	0.19	0.106667	0.0833333
13-3108	0.76	0.86	0.66	0.76	0.5	0.84	0.8175	0.719167	0.739583
13-3114	0.85	0.89	0.76	0.833333	0.21	0.1	0.0233333	0.111111	0.472222
13-3375	0.88	0.84	0.98	0.9	1	0.95	0.85	0.933333	0.916667
12-0045	0.1	0.26	0.24	0.2	0.428571	0.52	0.513929	0.4875	0.34375
12-0183	0.5	0.67	0.83	0.666667	0.5	0.68	0.72	0.633333	0.65
12-0608	0.06	0.02	0.07	0.05	0.25	0.05	0.05	0.116667	0.0833333
12-0695	0.62	0.65	0.47	0.58	0.76	0.75	0.65	0.72	0.65
12-0782	0.833333	0.64	0.386667	0.62	0.722222	0.58	0.317778	0.54	0.58
12-1146	0.62	0.56	0.77	0.65	0.65	0.51	0.61	0.59	0.62
12-1254	0.55	0.33	0.62	0.5	0.62	0.76	0.4325	0.604167	0.552083
12-1481	0.74	0.76	0.78	0.76	0.86	0.85	0.635	0.781667	0.770833
12-1585	0.583333	0.69	0.676667	0.65	0.75	0.48	0.445	0.558333	0.604167
12-1736	0.63	0.58	0.53	0.58	0.472222	0.79	0.810278	0.690833	0.635417
12-1754	0.01	0.13	0.01	0.05	0.361111	0.15	0.00555556	0.172222	0.111111
12-1805	0.76	0.79	0.616667	0.722222	0.33	0.06	0.323333	0.237778	0.48
12-1942	0.25	0.56	0.69	0.5	0.25	0.12	0.255	0.208333	0.354167
12-1943	0.69	0.69	0.66	0.68	0.65	0.56	0.59	0.6	0.64
12-1958	0.36	0.48	0.51	0.45	0.32	0.15	0.43	0.3	0.375
12-2043	0.08	0.009	0.161	0.0833333	0.35	0.26	0.64	0.416667	0.25
13-0063	0.5	0.76	0.84	0.7	0.65	0.48	0.67625	0.602083	0.651042
13-0193	0.62	0.54	0.79	0.65	0.375	0.78	0.645	0.6	0.625
13-0298	0.8125	0.59	0.5475	0.65	0.56	0.55	0.54	0.55	0.6
13-0328	0.7	0.64	0.4	0.58	0.416667	0.62	0.723333	0.586667	0.583333
13-0453	0.5	0.54	0.73	0.59	0.66	0.78	0.39	0.61	0.6
13-0490	0.79	0.85	0.7	0.78	0.85	0.79	0.52	0.72	0.75
13-0512	0.625	0.98	0.855	0.82	0.74	0.65	0.65	0.68	0.75
13-0546	0.79	0.84	0.65	0.76	0.65	0.74	0.53	0.64	0.7
13-0634	0.59	0.62	0.59	0.6	0.58	0.59	0.51	0.56	0.58
13-0677	0.52	0.39	0.87125	0.59375	0.777778	0.62	0.360972	0.58625	0.59
13-0879	0.72	0.74	0.64	0.7	0.68	0.67	0.633333	0.661111	0.680556
13-0915	0.714286	0.69	0.345714	0.583333	0.9	0.85	0.82	0.856667	0.72
13-0953	0.94	0.88	0.58	0.8	0.95	0.85	0.675	0.825	0.8125
13-0976	0.75	0.65	0.4	0.6	0.85	0.74	0.51	0.7	0.65
13-1019	1	0.95	0.75	0.9	0.83	0.89	0.83	0.85	0.875
13-1215	0.9	0.84	0.81	0.85	0.75	0.75	0.725	0.741667	0.795833
13-1262	0.7	0.79	0.61	0.7	0.68	0.62	0.56	0.62	0.66
13-1289	0.75	0.65	0.85	0.75	0.625	0.65	0.615	0.63	0.69
13-1486	0.5	0.52	0.75	0.59	0.583333	0.45	0.196667	0.41	0.5
13-1536	0.84	0.79	0.62	0.75	0.65	0.78	0.76	0.73	0.74
13-1570	0.75	0.85	0.62	0.74	0.64	0.79	0.85	0.76	0.75
13-1589	0.25	0.56	0.44	0.416667	0.92	0.92	0.81	0.883333	0.65
13-1592	0.416667	0.68	0.883333	0.66	0.68	0.65	0.59	0.64	0.65
13-1607	0.62	0.64	0.69	0.65	0.46	0.5	0.39	0.45	0.55
13-1648	0.666667	0.51	0.323333	0.5	0.5	0.65	0.6625	0.604167	0.552083
13-1652	0.21	0.21	0.18	0.2	0.25	0.2	0.116667	0.188889	0.194444
13-1659	0.33	0.34	0.38	0.35	0.35	0.32	0.28	0.316667	0.333333
13-1671	0.5	0.69	0.73	0.64	0.694444	0.49	0.812222	0.665556	0.652778
13-1721	0.32	0.52	0.42	0.42	0.32	0.23	0.3775	0.309167	0.364583
13-1725	0.75	0.79	0.61625	0.71875	0.65	0.65	0.62375	0.64125	0.68
13-1731	0.8	0.64	0.42	0.62	0.58	0.45	0.59	0.54	0.58
13-1798	0.55	0.51	0.59	0.55	0.45	0.65	0.27381	0.457937	0.503968
13-1800	0.48	0.48	0.54	0.5	0.65	0.69	0.7	0.68	0.59
13-1844	0.65	0.48	0.64	0.59	0.583333	0.42	0.226667	0.41	0.5
13-1886	0.49	0.65	0.48	0.54	0.604167	0.68	0.515833	0.6	0.57
13-2024	0.58	0.32	0.78	0.56	0.65	0.59	0.455	0.565	0.5625
13-2050	0.875	0.79	0.585	0.75	0.52	0.59	0.39	0.5	0.625
13-2051	0.625	0.65	0.585	0.62	0.4375	0.66	0.8225	0.64	0.63
13-2115	0.56	0.62	0.32	0.5	0.65	0.67	0.555	0.625	0.5625
13-2148	0.15	0.16	0.14	0.15	0.25	0.23	0.278333	0.252778	0.201389
13-2184	0	0.09	0.03	0.04	0.33	0.25	0.3	0.293333	0.166667
13-2215	0.5	0.64	0.78	0.64	0.85	0.89	0.875714	0.871905	0.755952
13-2389	0	0	0	0	0	0	0	0	0
13-2461	0.15	0.32	0.03	0.166667	0.45	0.56	0.359048	0.456349	0.311508
13-2489	0.66	0.68	0.4725	0.604167	0.74	0.79	0.4975	0.675833	0.64
13-2644	1	0.94	0.76	0.9	0.93	0.79	0.83	0.85	0.875
13-2647	0.64	0.65	0.57	0.62	0.472222	0.59	0.857778	0.64	0.63
13-2737	0.35	0.4	0.409091	0.386364	0.74	0.75	0.650909	0.713636	0.55
13-2753	0.84	0.85	0.7475	0.8125	0.625	0.46	0.489405	0.524802	0.668651
13-2771	0.535714	0.69	0.524286	0.583333	0.44	0.35	0.46	0.416667	0.5
13-2803	0	0.21	0.123333	0.111111	0.85	0.89	0.926667	0.888889	0.5
13-2873	0.62	0.69	0.565	0.625	0.69	0.74	0.835	0.755	0.69
13-2962	0.6875	0.59	0.4625	0.58	0.75	0.76	0.47	0.66	0.62
13-3070	0.291667	0.34	0.368333	0.333333	0.416667	0.29	0.168333	0.291667	0.3125
13-3092	0.65	0.65	0.56	0.62	0.45	0.21	0.600536	0.420179	0.520089
13-3102	0.03	0.04	0.18	0.0833333	0.5	0.66	0.715	0.625	0.354167
13-3148	0.31	0.12	0.02	0.15	0.05	0.12	0.213333	0.127778	0.138889
13-3157	0.56	0.48	0.34	0.46	0.65	0.85	0.87	0.79	0.625
13-3172	0.79	0.69	0.603333	0.694444	0.55	0.5	0.429167	0.493056	0.59375
13-3186	0.642857	0.78	0.797143	0.74	0.333333	0.64	0.526667	0.5	0.62
13-3211	0.25	0.02	0.03	0.1	0.01	0.13	0.31	0.15	0.125
13-3227	0.52	0.56	0.57	0.55	0.55	0.65	0.364286	0.521429	0.535714
13-3233	0.678571	0.79	0.781429	0.75	0.541667	0.48	0.478333	0.5	0.625
13-3246	0.178571	0.58	0.491429	0.416667	0.444444	0.12	0.0605556	0.208333	0.3125
13-3352	0.58	0.42	0.5	0.5	0.62	0.49	0.69	0.6	0.55
13-3357	0.59375	0.69	0.51625	0.6	0.58	0.68	0.606667	0.622222	0.611111

## Sheet: Table S4
Table S4 Phenotypes of extremity segregant bulks for injury indices of salt, alkali, and salt-alkali in hybrids derived from ‘Baleng Crab’ (Malus robusta) × ‘M9’ (M. pumila)
Trait	Bulk	Hybrid	Injury index (2015)				Injury index (2016)				Injury index (2017)				Total mean
			1	2	3	Sub mean	1	2	3	Sub mean	1	2	3	Sub mean
Alkali injury index	Tolerent	12-1410	0	0	0	0	0	0	0	0	0	0	0	0	0
		13-1758	0	0	0	0	0	0	0	0	0	0	0	0	0
		13-1830	0	0	0	0	0	0	0	0	0	0	0	0	0
		12-1642	0	0	0.0021	0.0007	0	0	0	0	0	0	0	0	0.000233333
		13-0729	0	0.05	0.14125	0.06375	0	0.03	0.03	0.02	0	0.01	0.02	0.01	0.03125
		12-1957	0	0.1	0.02	0.04	0	0.04	0.02	0.02	0	0.05	0.0674416	0.0391472	0.0330491
		13-1434	0	0.02	0.223333	0.0811111	0.02	0.04	0.03	0.03	0	0.02	0.146667	0.0555556	0.0555556
		13-1577	0.25	0.01	0.06	0.106667	0.01	0.1	0.01	0.04	0	0.02	0.04	0.02	0.0555556
		13-3413	0.05	0	0.253333	0.101111	0	0.02	0.01	0.01	0	0.05	0.116667	0.0555556	0.0555556
		13-0499	0	0.05	0.235	0.095	0	0.01	0.08	0.03	0	0.13	0.0575	0.0625	0.0625
		12-1156	0	0.03	0.18	0.07	0.13	0.1	0.19	0.14	0	0.12	0	0.04	0.0833333
		13-0544	0	0.01	0.37	0.126667	0	0.03	0.09	0.04	0.05	0.11	0.09	0.0833333	0.0833333
		13-0997	0.2	0.15	0.06	0.136667	0	0.02	0.07	0.03	0	0.15	0.1	0.0833333	0.0833333
		13-3200	0	0.18	0.07	0.0833333	0.06	0.12	0.07	0.0833333					0.0833333
		13-1248	0.2	0	0.3	0.166667	0	0.05	0.13	0.06	0	0.02	0.05	0.0233333	0.0833333
		13-0963	0	0	0.3	0.1	0.05	0	0.31	0.12	0	0.12	0.02625	0.04875	0.0895833
		13-1132	0.0833333	0.2	0.256667	0.18	0	0.01	0.05	0.02	0	0.1	0.2	0.1	0.1
		13-0437	0.1	0.05	0.1	0.0833333	0.15125	0.1	0.04875	0.1	0	0.15	0.3	0.15	0.111111
		13-1173	0.0454545	0.21	0.154874	0.136776	0.12	0	0.15	0.09					0.113388
		12-0333	0.166667	0.1	0.108333	0.125	0.23	0.12	0.13	0.16	0	0.12	0.15	0.09	0.125
		13-1153	0.125	0.35	0.535	0.336667	0.166667	0	0.0133333	0.06	0	0.05	0.01	0.02	0.138889
		13-3126	0	0.11	0.28	0.13	0.11	0.15	0.115	0.125	0.166667	0.12	0.260833	0.1825	0.145833
		12-1145	0	0.05	0.25	0.1	0.25	0.12	0.296667	0.222222	0	0.13	0.353333	0.161111	0.161111
	Sensitive	12-0785	0.75	0.8	0.82	0.79	0.8	0.78	0.97	0.85	0.84	0.76	0.73	0.776667	0.805556
		13-1923	1	0.85	0.9	0.916667	1	0.78	0.22	0.666667	0.78	0.95	0.840017	0.856672	0.813335
		13-0294	0.73	0.85	0.88	0.82	1	1	0.88	0.96	0.64	0.58	0.94	0.72	0.833333
		13-0732	0.85	0.9	0.75	0.833333	0.92	0.88	0.87	0.89	0.75	0.88	0.75049	0.793497	0.838943
		13-0857	1	1	0.982627	0.994209	0.85	0.79	0.4	0.68	0.690476	0.95	0.939524	0.86	0.844736
		12-1799	0.8	0.9	0.67	0.79	0.9	0.98	0.76	0.88	1	1	0.728377	0.909459	0.85982
		13-1817	0.53	0.85	0.9	0.76	1	1	0.76	0.92	1	1	0.835	0.945	0.875
		13-0946	0.85	0.9	0.62	0.79	1	0.95	0.81	0.92	1	1	0.87	0.956667	0.888889
		12-1706	0.9	1	0.865625	0.921875	0.85	0.79	0.61	0.75	1	1	1	1	0.890625
		13-1062	1	0.95	0.745714	0.898571	1	1	0.94	0.98	0.85	0.78	0.834286	0.821429	0.9
		13-0731	1	0.95	0.765	0.905	1	0.95	0.96	0.97	0.9	0.85	0.875	0.875	0.916667
		13-2864	0.79	1	0.96	0.916667	1	1	1	1	1	1	0.75	0.916667	0.944444
		13-0502	1	1	0.96	0.986667	1	1	0.79	0.93	1	1	0.75	0.916667	0.944444
		12-1436	0.95	1	0.87	0.94	1	1	0.94	0.98	1	1	0.848862	0.949621	0.95654
		13-0215	1	1	0.97	0.99	1	1	0.97	0.99	1	1	0.779435	0.926478	0.968826
		13-3395	1	1	1	1	1	1	1	1	1	1	1	1	1
		13-1572	1	1	1	1	1	1	1	1	1	1	1	1	1
		13-0265	1	1	1	1	1	1	1	1	1	1	1	1	1
		13-1660	1	1	1	1	1	1	1	1	1	1	1	1	1
		13-2375	1	1	1	1	1	1	1	1	1	1	1	1	1
		13-2886	1	1	1	1	1	1	1	1	1	1	1	1	1
		13-3088	1	1	1	1	1	1	1	1	1	1	1	1	1
Salt injury index	Tolerent	12-0830	0	0	0	0	0	0	0	0	0	0	0	0	0
		12-1165	0	0	0	0	0	0	0	0	0	0	0	0	0
		13-1671	0	0	0.15	0.05	0	0	0.03	0.01	0.05	0	0.13	0.06	0.04
		12-0045	0.133333	0	0.129167	0.0875	0	0	0	0	0.05	0.1	0.0375	0.0625	0.05
		13-1486	0.02	0	0.01	0.01	0	0.02	0.13	0.05	0.233333	0.11	0.0166667	0.12	0.06
		13-1323	0.166667	0	0.163333	0.11	0	0	0.09	0.03	0	0.05	0.07	0.04	0.06
		12-2094	0.34	0.11	0.0433333	0.164444	0.01	0	0.05	0.02	0.02	0.01	0	0.01	0.0648148
		13-2156	0.1	0	0.00333333	0.0344444	0.0266667	0.01	0.143333	0.06	0.1	0.05	0.15	0.1	0.0648148
		12-1939	0.01	0	0.035	0.015	0.1	0	0.275	0.125	0.05	0.03	0.1	0.06	0.0666667
		12-1954	0	0	0.17625	0.05875	0	0	0.18	0.06	0.1	0.13	0.07	0.1	0.0729167
		12-2043	0.12	0	0.0366667	0.0522222	0	0	0.3	0.1	0.1	0.09	0.02	0.07	0.0740741
	Sensitive	13-1214	0.95	0.85	0.590268	0.796756									0.796756
		12-1041	0.56	0.62	0.57	0.583333	1	1	0.75	0.916667	1	1	0.75	0.916667	0.805556
		12-1805	0.48	0.78	0.94	0.733333	0.86	1	0.9	0.92	0.65	0.85	0.844281	0.781427	0.811587
		13-2992	1	0.9	0.548413	0.816138	0.95	0.9	0.7	0.85	0.75	0.8	0.796825	0.782275	0.816138
		13-2644	0.9	0.85	0.827217	0.859072									0.859072
		12-1702	0.65	1	0.79	0.813333	1	1	0.76	0.92	0.85	0.75	0.95	0.85	0.861111
		13-3059	0.536667	0.85	0.938333	0.775	1	1	1	1	0.9	0.86	0.79	0.85	0.875
		12-0138	0.8	0.94	0.93	0.89	0.975	0.98	0.805	0.92	0.98	1	0.757369	0.912456	0.907485
		13-2885	0.75	1	0.992137	0.914046									0.914046
		12-1488	0.99	1	0.994073	0.994691	1	1	1	1	1	1	0.97	0.99	0.994897
		12-2096	1	1	1	1	1	1	1	1	1	1	1	1	1
		13-0265	1	1	1	1	1	1	1	1	1	1	1	1	1
		13-0277	1	1	1	1	1	1	1	1	1	1	1	1	1
		13-1416	1	1	1	1	1	1	1	1	1	1	1	1	1
Salt-alkali injury index	Tolerent	12-2097					0	0	0	0	0	0	0	0	0
		13-2389					0	0	0	0	0	0	0	0	0
		12-1018					0	0.12	0.03	0.05	0.125	0	0.1	0.075	0.0625
		12-0608					0.06	0.02	0.07	0.05	0.25	0.05	0.05	0.116667	0.0833333
		13-3036					0.06	0.08	0.04	0.06	0.01	0.12	0.19	0.106667	0.0833333
		13-1995					0.05	0.06	0.07	0.06	0.25	0.12	0.05	0.14	0.1
		12-1754					0.01	0.13	0.01	0.05	0.361111	0.15	0.00555556	0.172222	0.111111
		12-0121					0.01	0.08	0.06	0.05	0.2	0.15	0.25	0.2	0.125
		12-1706					0.0625	0.36	0.3275	0.25	0	0	0	0	0.125
		13-0473					0	0.01	0.02	0.01	0.625	0.02	0.075	0.24	0.125
		13-3211					0.25	0.02	0.03	0.1	0.01	0.13	0.31	0.15	0.125
		12-0007					0.05	0.07	0.06	0.06	0.12	0.15	0.33	0.2	0.13
		13-3148					0.31	0.12	0.02	0.15	0.05	0.12	0.213333	0.127778	0.138889
		13-0857					0	0.28	0.47	0.25	0.05	0.1	0.1	0.0833333	0.166667
		13-2184					0	0.09	0.03	0.04	0.583333	0.12	0.176667	0.293333	0.166667
		13-1652					0.21	0.21	0.18	0.2	0.25	0.2	0.116667	0.188889	0.194444
		12-1583					0.13	0.35	0.27	0.25	0.12	0.15	0.2925	0.1875	0.21875
		13-0836					0.0833333	0.36	0.556667	0.333333	0.02	0.13	0.225	0.125	0.229167
		13-2260					0.25	0.26	0.12	0.21	0.25	0.25	0.25	0.25	0.23
		13-3031					0.59	0.26	0.65	0.5	0	0	0	0	0.25
	Sensitive	12-0494					1	0.85	0.85	0.9	0.875	0.85	0.825	0.85	0.875
		13-1205					1	0.95	0.72	0.89	0.95	0.7	0.93	0.86	0.875
		13-1252					1	0.89	0.81	0.9	1	0.68	0.87	0.85	0.875
		13-1284					1	0.84	0.86	0.9	0.96	0.84	0.75	0.85	0.875
		13-1290					0.78	0.95	0.82	0.85	0.95	0.87	0.88	0.9	0.875
		13-2171					0.75	0.8	1	0.85	1	0.85	0.85	0.9	0.875
		13-2806					1	0.89	0.81	0.9	0.94	0.86	0.75	0.85	0.875
		13-0830					1	1	1	1	1	0.39	0.9225	0.770833	0.885417
		13-0483					1	1	1	1	0.85	0.74	0.91	0.833333	0.916667
		13-1130					0.95	0.92	0.88	0.916667	1	0.95	0.8	0.916667	0.916667
		12-0128					1	1	1	1	0.9	0.95	0.775	0.875	0.9375
		13-2297					1	0.98	0.87	0.95	0.98	1	0.836667	0.938889	0.944444
		13-2880					1	1	1	1	0.76	1	0.94	0.9	0.95
		12-0988					1	1	1	1	1	1	1	1	1
		13-0112					1	1	1	1	1	1	1	1	1
		13-0266					1	1	1	1	1	1	1	1	1
		13-0888					1	1	1	1	1	1	1	1	1
		13-0932					1	1	1	1	1	1	1	1	1
		13-0987					1	1	1	1	1	1	1	1	1
		13-1113					1	1	1	1	1	1	1	1	1
		13-1189					1	1	1	1	1	1	1	1	1
		13-1355					1	1	1	1	1	1	1	1	1
		13-1416					1	1	1	1	1	1	1	1	1
		13-1616					1	1	1	1	1	1	1	1	1
		13-1778					1	1	1	1	1	1	1	1	1
		13-3200					1	1	1	1	1	1	1	1	1

## Sheet: Table S5
Table S5 Summary of the BSA-seq data in extremity bulks of tolerent and sensitive using hybrids derived from ‘Baleng Crab’ (Malus robusta) × ‘M9’ (M. pumila).
Trait	Bulk	Sample	Clean reads	Mapped reads	Uniquely mapped reads	Mapped reads ratio	Uniquely mapped reads ratio
			reads	reads		ratio
Alkali injury index	Tolerent	23	119201367	116201127	90154855	0.97483	0.756324
	Sensitive	22	119184653	117396884	87786410	0.985	0.736558
Salt injury index	Tolerent	11	112354861	109208925	85887719	0.972	0.764433
	Sensitive	14	122458673	120131959	88971531	0.981	0.726543
Salt-alkali injury index	Tolerent	20	14328751	14199793	10845349	0.991	0.756894
	Sensitive	26	123509481	120298245	91848866	0.974	0.743658
	Total	116	611037786	597436933	455494730	0.977741	0.745444

## Sheet: Table S6
Table S6 Summary of QTLs for injury indices of salt, alkali, and salt-alkali identified via BSA-seq in hybrid population from ‘Baleng Crab’ (Malus robusta) × ‘M9’ (M. pumila)
Trait	QTL	Chromosome	Start site	End site	Peak position	G' value
Alkali injury index	A-M02.1	Chr02	15266912	16266912	15766912	4.91828
Alkali injury index	A-M06.1	Chr06	11059866	12059866	11559866	8.8478
Alkali injury index	A-BC06.1	Chr06	17291086	18291086	17791086	3.28522
Alkali injury index	A-BC09.1	Chr09	5787003	6862324	6362324	3.96228
Alkali injury index	A-H10.1	Chr10	35284397	36947575	35784397	3.35674
Alkali injury index	A-H15.1	Chr15	4111114	5325196	4825196	2.86456
Alkali injury index	A-BC15.1	Chr15	4562596	5562596	5062596	3.55234
Alkali injury index	A-BC15.2	Chr15	5834190	6834190	6334190	3.29037
Alkali injury index	A-BC15.3	Chr15	9590301	10590301	10090301	3.62683
Alkali injury index	A-M16.1	Chr16	38471214	39471214	38971214	9.88652
Alkali injury index	A-BC16.1	Chr16	38487102	39487102	38987102	3.46202
Alkali injury index	A-BC17.1	Chr17	26975510	28019258	27475510	3.22206
Alkali injury index	A-BC17.2	Chr17	27548567	28548567	28048567	3.20504
Salt injury index	S-M02.1	Chr02	10793417	11793417	11293417	8.03496
Salt injury index	S-M02.2	Chr02	12744380	14294824	13794824	10.5936
Salt injury index	S-M02.3	Chr02	15330762	16330762	15830762	7.66963
Salt injury index	S-H02.1	Chr02	15367904	16367904	15867904	6.38359
Salt injury index	S-BC07.1	Chr07	7635036	8646586	8146586	5.74069
Salt injury index	S-M11.1	Chr11	4968930	6369094	5468930	8.57338
Salt injury index	S-BC14.1	Chr14	4934	1966098	1439306	6.3175
Salt injury index	S-H14.1	Chr14	1043286	2043286	1543286	5.54993
Salt injury index	S-BC14.2	Chr14	7192303	9279992	7662898	6.0772
Salt injury index	S-BC14.3	Chr14	10175816	10780985	10309364	5.68683
Salt injury index	S-BC14.4	Chr14	13707564	13684831	13707342	5.60458
Salt injury index	S-BC14.5	Chr14	15268904	15768418	15601312	5.83814
Salt injury index	S-BC14.6	Chr14	17241626	17648944	17312965	6.21195
Salt injury index	S-H14.2	Chr14	23486236	24495288	23986236	5.53329
Salt injury index	S-BC15.1	Chr15	2513530	3513530	3013530	6.55501
Salt injury index	S-BC16.1	Chr16	38487102	39487102	38987102	5.68523
Salt injury index	S-H16.1	Chr16	38491855	39491855	38991855	8.98049
Salt-alkali injury index	SA-BC16.1	Chr16	23814711	24821937	24321937	6.59511
Salt-alkali injury index	SA-BC16.2	Chr16	38487102	39487102	38987102	8.06184

## Sheet: Table S7
Table S7 Candidate genes for salt, alkali, and salt-alkali tolerance screened by parental re-sequencing, BSA-seq, and RNA-seq in a hybrid population from ‘Baleng Crab’ (Malus robusta) × ‘M9’ (M. pumila).
Trait	QTLs	Chromosome	Total gene numbers	Non-expressed	Non-variatons	Non-DEGs and without variations in their CDS	Functional annotation not related	Candidate genes	SNP	InDel	SV
Alkali injury index	A-BC06.1	Chr06	21	5	3	6	3	4	58	5	1
	A-BC09.1	Chr09	119	9	23	9	46	32	1508	117	4
	A-H10.1	Chr10	198	13	26	26	99	34	1151	83	6
	A-H15.1	Chr15	168	1	20	17	110	20	937	98	12
	A-BC15.1	Chr15	157	2	21	38	63	33	690	60	10
	A-BC15.2	Chr15	95	4	16	18	34	23	280	24	15
	A-BC15.3	Chr15	112	4	25	22	42	19	232	36	8
	A-BC16.1	Chr16	7	0	2	1	1	3	85	3	1
	A-BC17.1	Chr17	109	10	14	16	41	28	855	36	23
	A-BC17.2	Chr17	93	9	9	16	31	28	823	47	24
	A-M02.1	Chr02	74	8	15	22	8	21	72	25	17
	A-M06.1	Chr06	17	4	13	0	0	0	0	0	0
	A-M16.1	Chr16	7	0	2	2	0	3	29	1	0
	Sum		1177	69	189	193	478	248	6662	530	120
Salt injury index	S-H02.1	Chr02	71	6	31	20	5	9	92	14	4
	S-H16.1	Chr16	7	0	2	2	0	3	6	0	0
	S-H14.1	Chr14	118	9	23	33	23	30	337	33	4
	S-H14.2	Chr14	94	8	10	15	32	29	94	0	16
	S-BC14.1	Chr14	210	16	12	19	87	76	484	26	21
	S-BC14.2	Chr14	146	22	15	15	42	52	478	38	12
	S-BC14.3	Chr14	33	1	5	6	9	12	426	30	4
	S-BC14.4	Chr14	44	10	4	8	13	9	131	25	6
	S-BC14.5	Chr14	32	1	11	4	10	6	125	20	1
	S-BC14.6	Chr14	15	4	1	2	5	3	104	12	2
	S-BC07.1	Chr07	48	1	5	12	18	12	219	17	9
	S-BC15.1	Chr15	154	5	27	50	31	41	445	39	28
	S-BC16.1	Chr16	7	0	2	1	1	3	85	5	1
	S-M02.1	Chr02	82	7	9	14	22	30	392	60	17
	S-M02.2	Chr02	131	7	25	29	21	49	80	9	10
	S-M02.3	Chr02	69	6	17	19	11	16	120	22	8
	S-M11.1	Chr11	168	11	19	31	62	45	66	4	12
	Sum		1429	114	218	280	392	425	3684	354	155
Salt-alkali injury index	SA-BC16.1	Chr16	44	14	3	1	12	14	127	6	3
	SA-BC16.2	Chr16	7	2	0	1	1	3	123	7	1
	Sum		51	16	3	2	13	17	250	13	4

## Sheet: Table S8
Table S8 Summary of candidate genes for salt, alkali, and salt-alkali tolerance screened by parental re-sequencing, BSA-seq, and RNA-seq in a hybrid population from ‘Baleng Crab’ (Malus robusta) × ‘M9’ (M. pumila).
QTL	gene	chrom	gene_start_pos	gene_end_pos	expression	ANNO
A-BC06.1	MD06G1072200	Chr06	17755188	17755884	52.2776	sp|Q9LN86|DRE1F_ARATH Dehydration-responsive element-binding protein 1F OS=Arabidopsis thaliana GN=DREB1F PE=2 SV=1
A-BC06.1	MD06G1072300	Chr06	17779618	17780323	52.2776	sp|Q9M0L0|DRE1A_ARATH Dehydration-responsive element-binding protein 1A OS=Arabidopsis thaliana GN=DREB1A PE=1 SV=2
A-BC06.1	MD06G1072700	Chr06	18095094	18095283	3.53765	sp|Q25998|PRI1_PLAFK DNA primase small subunit OS=Plasmodium falciparum (isolate K1 / Thailand) PE=3 SV=1
A-BC06.1	MD06G1073500	Chr06	18288622	18290677	1.70639	sp|Q9CAN3|SCL28_ARATH Scarecrow-like protein 28 OS=Arabidopsis thaliana GN=SCL28 PE=1 SV=1
A-BC09.1	MD09G1082800	Chr09	5797128	5803799	12.2861	sp|Q6YXY2|HACL1_ORYSJ Probable histone acetyltransferase HAC-like 1 OS=Oryza sativa subsp. japonica GN=Os02g0137500 PE=3 SV=2
A-BC09.1	MD09G1082900	Chr09	5804506	5810616	66.2109	sp|F4HRT5|CRWN1_ARATH Protein CROWDED NUCLEI 1 OS=Arabidopsis thaliana GN=CRWN1 PE=1 SV=1
A-BC09.1	MD09G1083000	Chr09	5814071	5816085	27.1858	sp|Q9SWS1|ACFR2_ARATH Probable transmembrane ascorbate ferrireductase 2 OS=Arabidopsis thaliana GN=CYB561B PE=1 SV=1
A-BC09.1	MD09G1083100	Chr09	5816256	5819342	5.65421	sp|P41111|EI2BD_RABIT Translation initiation factor eIF-2B subunit delta OS=Oryctolagus cuniculus GN=EIF2B4 PE=2 SV=2
A-BC09.1	MD09G1083200	Chr09	5820166	5822395	7.51999	sp|Q0DWQ7|CCB12_ORYSJ Cyclin-B1-2 OS=Oryza sativa subsp. japonica GN=CYCB1-2 PE=3 SV=1
A-BC09.1	MD09G1083600	Chr09	5873318	5875100	7.51999	sp|Q9ZVC2|NPR5_ARATH Regulatory protein NPR5 OS=Arabidopsis thaliana GN=NPR5 PE=1 SV=1
A-BC09.1	MD09G1083800	Chr09	5929770	5929923	1.3311	sp|Q8BGE7|TRIM6_MOUSE Tripartite motif-containing protein 6 OS=Mus musculus GN=Trim6 PE=1 SV=1
A-BC09.1	MD09G1083900	Chr09	5959185	5960130	0.13791	sp|P82280|RAV2_ARATH AP2/ERF and B3 domain-containing transcription repressor RAV2 OS=Arabidopsis thaliana GN=RAV2 PE=2 SV=1
A-BC09.1	MD09G1084600	Chr09	6063049	6064217	69.6802	sp|Q75KD7|AOC_ORYSJ Allene oxide cyclase, chloroplastic OS=Oryza sativa subsp. japonica GN=AOC PE=1 SV=1
A-BC09.1	MD09G1085100	Chr09	6088861	6091895	15.7306	sp|Q1K7M0|PFF1_NEUCR Vacuolar membrane protease OS=Neurospora crassa (strain ATCC 24698 / 74-OR23-1A / CBS 708.71 / DSM 1257 / FGSC 987) GN=9G6.250 PE=3 SV=1
A-BC09.1	MD09G1085300	Chr09	6096516	6100400	15.7306	sp|Q4KM91|CDCA7_RAT Cell division cycle-associated protein 7 OS=Rattus norvegicus GN=Cdca7 PE=1 SV=1
A-BC09.1	MD09G1085700	Chr09	6109024	6112153	5.99756	sp|Q9FFX0|RBL9_ARATH RHOMBOID-like protein 9, chloroplastic OS=Arabidopsis thaliana GN=RBL9 PE=2 SV=1
A-BC09.1	MD09G1086000	Chr09	6141010	6144219	60.5359	sp|Q9M888|TCPZA_ARATH T-complex protein 1 subunit zeta 1 OS=Arabidopsis thaliana GN=CCT6A PE=1 SV=1
A-BC09.1	MD09G1086100	Chr09	6156238	6157270	34.21	sp|Q9LFR7|CXE17_ARATH Probable carboxylesterase 17 OS=Arabidopsis thaliana GN=CXE17 PE=2 SV=1
A-BC09.1	MD09G1086200	Chr09	6161808	6166846	5.37587	sp|Q8H0U8|RH42_ARATH DEAD-box ATP-dependent RNA helicase 42 OS=Arabidopsis thaliana GN=RH42 PE=1 SV=2
A-BC09.1	MD09G1086300	Chr09	6169415	6178402	5.37587	sp|A2CIR5|NPR4_ORYSJ Ankyrin repeat-containing protein NPR4 OS=Oryza sativa subsp. japonica GN=NPR4 PE=2 SV=1
A-BC09.1	MD09G1086500	Chr09	6198122	6204745	8.13961	sp|Q5ZXN6|ANKX_LEGPH Phosphocholine transferase AnkX OS=Legionella pneumophila subsp. pneumophila (strain Philadelphia 1 / ATCC 33152 / DSM 7513) GN=ankX PE=1 SV=1
A-BC09.1	MD09G1087000	Chr09	6249609	6250885	8.13961	sp|Q9C7A2|ITN1_ARATH Ankyrin repeat-containing protein ITN1 OS=Arabidopsis thaliana GN=ITN1 PE=1 SV=1
A-BC09.1	MD09G1087400	Chr09	6260685	6265552	75.5174	sp|Q84L30|RD23D_ARATH Ubiquitin receptor RAD23d OS=Arabidopsis thaliana GN=RAD23D PE=1 SV=2
A-BC09.1	MD09G1089000	Chr09	6481683	6484847	0.143406	sp|Q9C7A2|ITN1_ARATH Ankyrin repeat-containing protein ITN1 OS=Arabidopsis thaliana GN=ITN1 PE=1 SV=1
A-BC09.1	MD09G1089200	Chr09	6502567	6503997	0.356719	sp|B0ZB56|OMT2_HUMLU O-methyltransferase 2 OS=Humulus lupulus GN=OMT2 PE=1 SV=1
A-BC09.1	MD09G1089300	Chr09	6532062	6534844	0.143406	sp|Q9C7A2|ITN1_ARATH Ankyrin repeat-containing protein ITN1 OS=Arabidopsis thaliana GN=ITN1 PE=1 SV=1
A-BC09.1	MD09G1092300	Chr09	6779742	6783703	11.9624	sp|Q9FLD7|GT14A_ARATH Beta-glucuronosyltransferase GlcAT14A OS=Arabidopsis thaliana GN=GLCAT14A PE=2 SV=1
A-BC09.1	MD09G1092400	Chr09	6783710	6785858	8.6671	sp|Q9HI69|GLFT_THEAC Glutamate formimidoyltransferase OS=Thermoplasma acidophilum (strain ATCC 25905 / DSM 1728 / JCM 9062 / NBRC 15155 / AMRC-C165) GN=Ta1476 PE=1 SV=1
A-BC09.1	MD09G1092500	Chr09	6787988	6789349	24.6639	sp|Q99XR4|GLFT_STRP1 Glutamate formimidoyltransferase OS=Streptococcus pyogenes serotype M1 GN=M5005_Spy1772 PE=1 SV=1
A-BC09.1	MD09G1092600	Chr09	6789350	6790082	24.6639	sp|Q8CH62|ORAV1_MOUSE Oral cancer-overexpressed protein 1 homolog OS=Mus musculus GN=Oraov1 PE=1 SV=1
A-BC09.1	MD09G1092900	Chr09	6803234	6807730	0.081956	sp|P10978|POLX_TOBAC Retrovirus-related Pol polyprotein from transposon TNT 1-94 OS=Nicotiana tabacum PE=2 SV=1
A-BC09.1	MD09G1093100	Chr09	6809708	6812989	13.7932	sp|Q9SKT6|GAUTA_ARATH Probable galacturonosyltransferase 10 OS=Arabidopsis thaliana GN=GAUT10 PE=2 SV=2
A-BC09.1	MD09G1093200	Chr09	6814269	6816842	3.59478	sp|Q9ZQZ9|TI204_ARATH Protein TIC 20-IV, chloroplastic OS=Arabidopsis thaliana GN=TIC20-IV PE=2 SV=1
A-BC09.1	MD09G1093300	Chr09	6818038	6823135	1.7147	sp|Q9LD37|CNG20_ARATH Probable cyclic nucleotide-gated ion channel 20, chloroplastic OS=Arabidopsis thaliana GN=CNGC20 PE=2 SV=1
A-BC09.1	MD09G1093700	Chr09	6844804	6846097	0.821536	sp|Q9LR72|PPR7_ARATH Putative pentatricopeptide repeat-containing protein At1g03510 OS=Arabidopsis thaliana GN=PCMP-E3 PE=3 SV=1
A-BC09.1	MD09G1094400	Chr09	6861656	6871001	2.72224	sp|O64477|Y2913_ARATH G-type lectin S-receptor-like serine/threonine-protein kinase At2g19130 OS=Arabidopsis thaliana GN=At2g19130 PE=2 SV=1
A-H10.1	MD10G1262900	Chr10	35735244	35737934	16.5855	sp|Q9VW56|PFD6_DROME Probable prefoldin subunit 6 OS=Drosophila melanogaster GN=CG7770 PE=2 SV=1
A-H10.1	MD10G1263000	Chr10	35740568	35745562	58.4975	sp|A8F7D2|EFP_PSELT Elongation factor P OS=Pseudothermotoga lettingae (strain ATCC BAA-301 / DSM 14385 / NBRC 107922 / TMO) GN=efp PE=3 SV=1
A-H10.1	MD10G1263100	Chr10	35747012	35751267	72.7732	sp|Q94A38|LRP6A_ARATH La-related protein 6A OS=Arabidopsis thaliana GN=LARP6A PE=2 SV=1
A-H10.1	MD10G1263600	Chr10	35766412	35768505	112.589	sp|Q0WPS2|B561M_ARATH Cytochrome b561 domain-containing protein At4g18260 OS=Arabidopsis thaliana GN=At4g18260 PE=2 SV=1
A-H10.1	MD10G1264200	Chr10	35786916	35789845	18.3536	sp|P52410|KASC1_ARATH 3-oxoacyl-[acyl-carrier-protein] synthase I, chloroplastic OS=Arabidopsis thaliana GN=KAS1 PE=1 SV=2
A-H10.1	MD10G1264600	Chr10	35814641	35815274	0.357375	sp|Q9FKK2|AGL62_ARATH Agamous-like MADS-box protein AGL62 OS=Arabidopsis thaliana GN=AGL62 PE=1 SV=1
A-H10.1	MD10G1265700	Chr10	35903022	35904636	15.3124	sp|O49726|PUP9_ARATH Probable purine permease 9 OS=Arabidopsis thaliana GN=PUP9 PE=2 SV=2
A-H10.1	MD10G1265800	Chr10	35906465	35908859	20.7817	sp|Q0WRB9|PUP8_ARATH Probable purine permease 8 OS=Arabidopsis thaliana GN=PUP8 PE=2 SV=1
A-H10.1	MD10G1265900	Chr10	35908983	35909316	20.7817	sp|O49722|PUP6_ARATH Probable purine permease 6 OS=Arabidopsis thaliana GN=PUP6 PE=3 SV=2
A-H10.1	MD10G1266100	Chr10	35911740	35913477	10.8905	sp|O49726|PUP9_ARATH Probable purine permease 9 OS=Arabidopsis thaliana GN=PUP9 PE=2 SV=2
A-H10.1	MD10G1266300	Chr10	35919132	35925187	20.7817	sp|Q8L7C8|RWA1_ARATH Protein REDUCED WALL ACETYLATION 1 OS=Arabidopsis thaliana GN=RWA1 PE=2 SV=1
A-H10.1	MD10G1266400	Chr10	35935448	35937762	4.16211	sp|Q93WV4|WRK71_ARATH Probable WRKY transcription factor 71 OS=Arabidopsis thaliana GN=WRKY71 PE=2 SV=1
A-H10.1	MD10G1266500	Chr10	35948645	35952104	38.6728	sp|Q9SVV6|KCO6_ARATH Two-pore potassium channel 3 OS=Arabidopsis thaliana GN=TPK3 PE=2 SV=1
A-H10.1	MD10G1266800	Chr10	35979339	35985832	27.3666	sp|Q8EQZ4|RNH2_OCEIH Ribonuclease HII OS=Oceanobacillus iheyensis (strain DSM 14371 / CIP 107618 / JCM 11309 / KCTC 3954 / HTE831) GN=rnhB PE=3 SV=1
A-H10.1	MD10G1266900	Chr10	35992340	35994611	2.13261	sp|Q9FZ86|PDCB3_ARATH PLASMODESMATA CALLOSE-BINDING PROTEIN 3 OS=Arabidopsis thaliana GN=PDCB3 PE=1 SV=1
A-H10.1	MD10G1267000	Chr10	35995323	35997492	49.7029	sp|F4I1G5|CRIM2_ARATH Cold-regulated 413 inner membrane protein 2, chloroplastic OS=Arabidopsis thaliana GN=COR413IM2 PE=1 SV=1
A-H10.1	MD10G1267400	Chr10	36033405	36040608	2.78698	sp|O74970|PRP39_SCHPO Pre-mRNA-processing factor 39 OS=Schizosaccharomyces pombe (strain 972 / ATCC 24843) GN=prp39 PE=3 SV=1
A-H10.1	MD10G1267500	Chr10	36041476	36048510	3.2338	sp|Q54GB2|CTSL2_DICDI CTD small phosphatase-like protein 2 OS=Dictyostelium discoideum GN=ctdspl2 PE=3 SV=1
A-H10.1	MD10G1267600	Chr10	36059449	36063715	2.452	sp|P55004|PHYE_IPONI Phytochrome E OS=Ipomoea nil GN=PHYE PE=2 SV=1
A-H10.1	MD10G1267700	Chr10	36063844	36069712	25.1455	sp|Q6ZI17|OML2_ORYSJ Protein MEI2-like 2 OS=Oryza sativa subsp. japonica GN=ML2 PE=2 SV=1
A-H10.1	MD10G1267900	Chr10	36085438	36086522	2.8422	AWPM-19-like family protein;function=AWPM-19-like family protein
A-H10.1	MD10G1268100	Chr10	36093577	36097652	26.12	sp|Q8L7W0|SH3P3_ARATH SH3 domain-containing protein 3 OS=Arabidopsis thaliana GN=SH3P3 PE=1 SV=1
A-H10.1	MD10G1268200	Chr10	36098033	36098255	0.197621	sp|Q9M0M2|AB9B_ARATH ABC transporter B family member 9 OS=Arabidopsis thaliana GN=ABCB9 PE=3 SV=2
A-H10.1	MD10G1268300	Chr10	36101008	36110081	1.20675	sp|Q9M0M2|AB9B_ARATH ABC transporter B family member 9 OS=Arabidopsis thaliana GN=ABCB9 PE=3 SV=2
A-H10.1	MD10G1268500	Chr10	36139904	36143766	1.8885	sp|Q39224|SRG1_ARATH Protein SRG1 OS=Arabidopsis thaliana GN=SRG1 PE=2 SV=1
A-H10.1	MD10G1268600	Chr10	36145831	36149850	1.45146	sp|P48599|IF4E1_ORYSJ Eukaryotic translation initiation factor 4E-1 OS=Oryza sativa subsp. japonica GN=Os01g0970400 PE=2 SV=1
A-H10.1	MD10G1268700	Chr10	36149898	36152430	1.45146	sp|Q03389|IF4E2_WHEAT Eukaryotic translation initiation factor isoform 4E-2 OS=Triticum aestivum PE=1 SV=1
A-H10.1	MD10G1268800	Chr10	36153595	36157567	167.276	sp|Q9LS28|GTE12_ARATH Transcription factor GTE12 OS=Arabidopsis thaliana GN=GTE12 PE=2 SV=2
A-H10.1	MD10G1269000	Chr10	36168668	36170167	122.659	sp|Q96499|RL44_GOSHI 60S ribosomal protein L44 OS=Gossypium hirsutum GN=RPL44 PE=3 SV=3
A-H10.1	MD10G1269100	Chr10	36171363	36172894	10.7768	sp|P0DKJ4|SWT2A_SORBI Bidirectional sugar transporter SWEET2a OS=Sorghum bicolor GN=SWEET2A PE=3 SV=1
A-H10.1	MD10G1269200	Chr10	36174837	36175802	0.643421	sp|Q9SGU9|MGL_ARATH Methionine gamma-lyase OS=Arabidopsis thaliana GN=MGL PE=1 SV=1
A-H10.1	MD10G1269300	Chr10	36182205	36184461	16.1232	sp|P0DKJ4|SWT2A_SORBI Bidirectional sugar transporter SWEET2a OS=Sorghum bicolor GN=SWEET2A PE=3 SV=1
A-H10.1	MD10G1269400	Chr10	36194259	36196760	16.8848	sp|P0DKJ4|SWT2A_SORBI Bidirectional sugar transporter SWEET2a OS=Sorghum bicolor GN=SWEET2A PE=3 SV=1
A-H10.1	MD10G1269500	Chr10	36202290	36207407	5.47509	sp|Q8L6Z7|EXO1_ARATH Exonuclease 1 OS=Arabidopsis thaliana GN=EXO1 PE=2 SV=2
A-H15.1	MD15G1067100	Chr15	4660199	4663926	12.4186	sp|Q9FJL3|FKB65_ARATH Peptidyl-prolyl cis-trans isomerase FKBP65 OS=Arabidopsis thaliana GN=FKBP65 PE=1 SV=1
A-H15.1	MD15G1067300	Chr15	4668919	4681346	11.9269	sp|Q9SY55|ECA3_ARATH Calcium-transporting ATPase 3, endoplasmic reticulum-type OS=Arabidopsis thaliana GN=ECA3 PE=2 SV=3
A-H15.1	MD15G1067500	Chr15	4691025	4692529	35.2327	sp|C4ZBG8|FTHS_AGARV Formate--tetrahydrofolate ligase OS=Agathobacter rectalis (strain ATCC 33656 / DSM 3377 / JCM 17463 / KCTC 5835 / VPI 0990) GN=fhs PE=3 SV=1
A-H15.1	MD15G1068200	Chr15	4725017	4726805	27.8557	sp|Q94JX5|WLIM1_ARATH LIM domain-containing protein WLIM1 OS=Arabidopsis thaliana GN=WLIM1 PE=1 SV=1
A-H15.1	MD15G1068400	Chr15	4729008	4732307	5.55887	sp|Q6PUR6|GPN2_DANRE GPN-loop GTPase 2 OS=Danio rerio GN=gpn2 PE=2 SV=1
A-H15.1	MD15G1069900	Chr15	4780156	4781051	5.55281	sp|O81825|DRL28_ARATH Probable disease resistance protein At4g27220 OS=Arabidopsis thaliana GN=At4g27220 PE=2 SV=1
A-H15.1	MD15G1070300	Chr15	4798332	4799472	3.08911	sp|Q9FHS6|FK119_ARATH F-box/kelch-repeat protein At5g43190 OS=Arabidopsis thaliana GN=At5g43190 PE=2 SV=1
A-H15.1	MD15G1070400	Chr15	4803490	4805717	2.75225	sp|Q9FJX3|VDAC2_ARATH Mitochondrial outer membrane protein porin 2 OS=Arabidopsis thaliana GN=VDAC2 PE=1 SV=1
A-H15.1	MD15G1070600	Chr15	4808321	4810476	61.224	sp|O22193|PUB4_ARATH U-box domain-containing protein 4 OS=Arabidopsis thaliana GN=PUB4 PE=1 SV=3
A-H15.1	MD15G1070700	Chr15	4823962	4825470	6.05328	sp|Q9SQR3|D14_ARATH Strigolactone esterase D14 OS=Arabidopsis thaliana GN=D14 PE=1 SV=1
A-H15.1	MD15G1070800	Chr15	4840552	4846142	54.2479	sp|Q37145|ACA1_ARATH Calcium-transporting ATPase 1, chloroplastic OS=Arabidopsis thaliana GN=ACA1 PE=1 SV=3
A-H15.1	MD15G1071000	Chr15	4852033	4855705	30.8059	sp|Q5S1U6|IFRD1_PIG Interferon-related developmental regulator 1 OS=Sus scrofa GN=IFRD1 PE=2 SV=1
A-H15.1	MD15G1071100	Chr15	4855706	4867087	3.40843	sp|Q7SIC9|TKTC_MAIZE Transketolase, chloroplastic OS=Zea mays PE=1 SV=1
A-H15.1	MD15G1072400	Chr15	4943688	4947139	3.28919	sp|P28523|CSK2A_MAIZE Casein kinase II subunit alpha OS=Zea mays GN=ACK2 PE=1 SV=1
A-H15.1	MD15G1072600	Chr15	4950156	4950879	15.6514	sp|Q9STX1|ACBP3_ARATH Acyl-CoA-binding domain-containing protein 3 OS=Arabidopsis thaliana GN=ACBP3 PE=1 SV=1
A-H15.1	MD15G1072700	Chr15	4958833	4961149	53.0227	sp|O65351|SBT17_ARATH Subtilisin-like protease SBT1.7 OS=Arabidopsis thaliana GN=SBT1.7 PE=1 SV=1
A-H15.1	MD15G1072900	Chr15	4971541	4972209	10.1922	sp|Q6CBX2|RMT2_YARLI Protein arginine N-methyltransferase 2 OS=Yarrowia lipolytica (strain CLIB 122 / E 150) GN=RMT2 PE=3 SV=1
A-H15.1	MD15G1073000	Chr15	4975211	4977716	227.442	sp|P46585|KPR1_CANAX Ribose-phosphate pyrophosphokinase 1 OS=Candida albicans GN=PRS1 PE=3 SV=1
A-H15.1	MD15G1073100	Chr15	4978716	4979140	32.5865	sp|Q15RF6|CHEB_PSEA6 Chemotaxis response regulator protein-glutamate methylesterase OS=Pseudoalteromonas atlantica (strain T6c / ATCC BAA-1087) GN=cheB PE=3 SV=1
A-H15.1	MD15G1073200	Chr15	4979946	4981678	177.783	sp|Q9STX2|VEP1_ARATH 3-oxo-Delta(4,5)-steroid 5-beta-reductase OS=Arabidopsis thaliana GN=VEP1 PE=1 SV=1
A-BC15.1	MD15G1074000	Chr15	5053045	5058116	25.3187	sp|Q8VYV9|APF1_ARATH Aspartyl protease family protein 1 OS=Arabidopsis thaliana GN=APF1 PE=1 SV=1
A-BC15.1	MD15G1075300	Chr15	5129940	5133959	23.3839	sp|Q9FN19|HOS15_ARATH WD40 repeat-containing protein HOS15 OS=Arabidopsis thaliana GN=HOS15 PE=2 SV=1
A-BC15.1	MD15G1075400	Chr15	5137625	5139933	6.97345	sp|O65790|C81F1_ARATH Cytochrome P450 81F1 OS=Arabidopsis thaliana GN=CYP81F1 PE=2 SV=2
A-BC15.1	MD15G1075800	Chr15	5172734	5173331	7.02713	sp|Q9STX3|GID2_ARATH F-box protein GID2 OS=Arabidopsis thaliana GN=GID2 PE=1 SV=1
A-BC15.1	MD15G1076500	Chr15	5192452	5194837	0.844363	sp|P17801|KPRO_MAIZE Putative receptor protein kinase ZmPK1 OS=Zea mays GN=PK1 PE=2 SV=2
A-BC15.1	MD15G1076600	Chr15	5196987	5197941	34.7898	sp|Q9FDW1|MYB44_ARATH Transcription factor MYB44 OS=Arabidopsis thaliana GN=MYB44 PE=2 SV=1
A-BC15.1	MD15G1078500	Chr15	5360490	5362395	17.7328	sp|Q42551|SCE1_ARATH SUMO-conjugating enzyme SCE1 OS=Arabidopsis thaliana GN=SCE1 PE=1 SV=1
A-BC15.1	MD15G1078600	Chr15	5363116	5365588	1.31873	sp|A1CNW8|SSH4_ASPCL Protein ssh4 OS=Aspergillus clavatus (strain ATCC 1007 / CBS 513.65 / DSM 816 / NCTC 3887 / NRRL 1) GN=ssh4 PE=3 SV=1
A-BC15.1	MD15G1078700	Chr15	5375215	5375793	2.6862	sp|Q804Q5|FEZF2_DANRE Fez family zinc finger protein 2 OS=Danio rerio GN=fezf2 PE=1 SV=2
A-BC15.1	MD15G1079100	Chr15	5407667	5411255	73.4269	sp|P42731|PABP2_ARATH Polyadenylate-binding protein 2 OS=Arabidopsis thaliana GN=PAB2 PE=1 SV=1
A-BC15.1	MD15G1079300	Chr15	5414838	5416345	4.41758	sp|Q9FF86|DCR_ARATH BAHD acyltransferase DCR OS=Arabidopsis thaliana GN=DCR PE=2 SV=1
A-BC15.1	MD15G1079700	Chr15	5427883	5432806	20.0008	sp|Q7XTV7|HIP1_ORYSJ Probable E3 ubiquitin-protein ligase HIP1 OS=Oryza sativa subsp. japonica GN=HIP1 PE=1 SV=2
A-BC15.1	MD15G1080000	Chr15	5444361	5447781	16.5082	sp|Q3EDL4|Y1154_ARATH Probable serine/threonine-protein kinase At1g01540 OS=Arabidopsis thaliana GN=At1g01540 PE=1 SV=2
A-BC15.1	MD15G1066100	Chr15	4595772	4596096	0.659303	sp|Q11121|PLB1_TORDE Lysophospholipase OS=Torulaspora delbrueckii PE=1 SV=1
A-BC15.1	MD15G1068600	Chr15	4751612	4751879	9.58351	sp|Q3HRQ2|GLOX_VITPS Aldehyde oxidase GLOX OS=Vitis pseudoreticulata GN=GLOX PE=2 SV=1
A-BC15.1	MD15G1068700	Chr15	4752171	4752396	0.452671	sp|Q9FYG4|GLOX1_ARATH Aldehyde oxidase GLOX1 OS=Arabidopsis thaliana GN=GLOX1 PE=2 SV=1
A-BC15.1	MD15G1068800	Chr15	4752609	4753092	0.452671	sp|Q9FYG4|GLOX1_ARATH Aldehyde oxidase GLOX1 OS=Arabidopsis thaliana GN=GLOX1 PE=2 SV=1
A-BC15.1	MD15G1069300	Chr15	4765397	4768993	12.1956	sp|Q9CB03|NPGR1_ARATH Protein NPGR1 OS=Arabidopsis thaliana GN=NPGR1 PE=1 SV=1
A-BC15.1	MD15G1070200	Chr15	4794608	4795971	2.39046	sp|F4IXE7|IDM1_ARATH Increased DNA methylation 1 OS=Arabidopsis thaliana GN=IDM1 PE=1 SV=1
A-BC15.1	MD15G1070400	Chr15	4803490	4805717	2.75225	sp|Q9FJX3|VDAC2_ARATH Mitochondrial outer membrane protein porin 2 OS=Arabidopsis thaliana GN=VDAC2 PE=1 SV=1
A-BC15.1	MD15G1071400	Chr15	4896620	4897463	21.7939	sp|Q96289|ZAT10_ARATH Zinc finger protein ZAT10 OS=Arabidopsis thaliana GN=ZAT10 PE=2 SV=1
A-BC15.1	MD15G1072700	Chr15	4958833	4961149	53.0227	sp|O65351|SBT17_ARATH Subtilisin-like protease SBT1.7 OS=Arabidopsis thaliana GN=SBT1.7 PE=1 SV=1
A-BC15.1	MD15G1072900	Chr15	4971541	4972209	10.1922	sp|Q6CBX2|RMT2_YARLI Protein arginine N-methyltransferase 2 OS=Yarrowia lipolytica (strain CLIB 122 / E 150) GN=RMT2 PE=3 SV=1
A-BC15.1	MD15G1073100	Chr15	4978716	4979140	32.5865	sp|Q15RF6|CHEB_PSEA6 Chemotaxis response regulator protein-glutamate methylesterase OS=Pseudoalteromonas atlantica (strain T6c / ATCC BAA-1087) GN=cheB PE=3 SV=1
A-BC15.1	MD15G1073500	Chr15	5005604	5007209	9.89826	sp|Q9STX2|VEP1_ARATH 3-oxo-Delta(4,5)-steroid 5-beta-reductase OS=Arabidopsis thaliana GN=VEP1 PE=1 SV=1
A-BC15.1	MD15G1077000	Chr15	5238667	5241040	455.691	sp|Q8GXG1|ASPGB_ARATH Probable isoaspartyl peptidase/L-asparaginase 2 OS=Arabidopsis thaliana GN=At3g16150 PE=2 SV=2
A-BC15.1	MD15G1077300	Chr15	5283393	5284995	13.8722	sp|Q9C626|FB37_ARATH F-box protein At1g47056 OS=Arabidopsis thaliana GN=At1g47056 PE=2 SV=1
A-BC15.1	MD15G1077400	Chr15	5285562	5288778	12.1854	sp|Q8VY63|MPU12_ARATH Mannose-P-dolichol utilization defect 1 protein homolog 2 OS=Arabidopsis thaliana GN=At4g07390 PE=2 SV=1
A-BC15.1	MD15G1077800	Chr15	5310880	5318890	17.7717	sp|Q94LW7|KN4B_ARATH Kinesin-like protein KIN-4B OS=Arabidopsis thaliana GN=KIN4B PE=2 SV=1
A-BC15.1	MD15G1080700	Chr15	5510332	5512142	6.11199	sp|Q9C635|HSFB4_ARATH Heat stress transcription factor B-4 OS=Arabidopsis thaliana GN=HSFB4 PE=2 SV=1
A-BC15.1	MD15G1067300	Chr15	4668919	4681346	11.9269	sp|Q9SY55|ECA3_ARATH Calcium-transporting ATPase 3, endoplasmic reticulum-type OS=Arabidopsis thaliana GN=ECA3 PE=2 SV=3
A-BC15.1	MD15G1073200	Chr15	4979946	4981678	177.783	sp|Q9STX2|VEP1_ARATH 3-oxo-Delta(4,5)-steroid 5-beta-reductase OS=Arabidopsis thaliana GN=VEP1 PE=1 SV=1
A-BC15.1	MD15G1078200	Chr15	5334684	5336858	3.83406	sp|Q9STX0|WRKY7_ARATH Probable WRKY transcription factor 7 OS=Arabidopsis thaliana GN=WRKY7 PE=2 SV=1
A-BC15.2	MD15G1084600	Chr15	5843664	5846047	2.65653	sp|Q38899|ORC2_ARATH Origin of replication complex subunit 2 OS=Arabidopsis thaliana GN=ORC2 PE=1 SV=1
A-BC15.2	MD15G1084700	Chr15	5848765	5852940	23.481	sp|C4LBN4|SYD_TOLAT Aspartate--tRNA ligase OS=Tolumonas auensis (strain DSM 9187 / TA4) GN=aspS PE=3 SV=1
A-BC15.2	MD15G1085200	Chr15	5868196	5869153	38.0837	sp|Q9SX78|CXE2_ARATH Probable carboxylesterase 2 OS=Arabidopsis thaliana GN=CXE2 PE=2 SV=1
A-BC15.2	MD15G1085300	Chr15	5870569	5873803	35.1431	sp|Q9LT08|PSDE_ARATH 26S proteasome non-ATPase regulatory subunit 14 homolog OS=Arabidopsis thaliana GN=RPN11 PE=1 SV=1
A-BC15.2	MD15G1085400	Chr15	5884806	5886162	1.33198	sp|O48723|PLP2_ARATH Patatin-like protein 2 OS=Arabidopsis thaliana GN=PLP2 PE=1 SV=1
A-BC15.2	MD15G1085500	Chr15	5906627	5909185	9.98912	sp|O48723|PLP2_ARATH Patatin-like protein 2 OS=Arabidopsis thaliana GN=PLP2 PE=1 SV=1
A-BC15.2	MD15G1091700	Chr15	6363669	6366529	66.8331	sp|Q9C942|CSE_ARATH Caffeoylshikimate esterase OS=Arabidopsis thaliana GN=CSE PE=1 SV=1
A-BC15.2	MD15G1093800	Chr15	6562705	6563499	11.3176	sp|Q9LYD3|DREB3_ARATH Dehydration-responsive element-binding protein 3 OS=Arabidopsis thaliana GN=DREB3 PE=2 SV=1
A-BC15.2	MD15G1094000	Chr15	6577731	6581524	16.6767	sp|Q9FFN2|GLYT3_ARATH Probable glycosyltransferase At5g03795 OS=Arabidopsis thaliana GN=At5g03795 PE=3 SV=2
A-BC15.2	MD15G1094800	Chr15	6639515	6640214	8.8599	sp|Q9FYG4|GLOX1_ARATH Aldehyde oxidase GLOX1 OS=Arabidopsis thaliana GN=GLOX1 PE=2 SV=1
A-BC15.2	MD15G1095000	Chr15	6640604	6644030	0.27032	sp|Q71H73|H33_VITVI Histone H3.3 OS=Vitis vinifera PE=2 SV=3
A-BC15.2	MD15G1095100	Chr15	6645949	6647272	8.8599	sp|A6W3C9|MTNN_MARMS 5'-methylthioadenosine/S-adenosylhomocysteine nucleosidase OS=Marinomonas sp. (strain MWYL1) GN=mtnN PE=3 SV=1
A-BC15.2	MD15G1095200	Chr15	6647826	6649281	83.1982	sp|A5UCP4|MTNN_HAEIE 5'-methylthioadenosine/S-adenosylhomocysteine nucleosidase OS=Haemophilus influenzae (strain PittEE) GN=mtnN PE=3 SV=1
A-BC15.2	MD15G1095800	Chr15	6668201	6672470	3.62506	sp|Q9LYD8|GGLO3_ARATH L-gulonolactone oxidase 3 OS=Arabidopsis thaliana GN=GULLO3 PE=1 SV=1
A-BC15.2	MD15G1095900	Chr15	6681391	6682469	1.1687	sp|Q9LYD9|EMF1_ARATH Protein EMBRYONIC FLOWER 1 OS=Arabidopsis thaliana GN=EMF1 PE=1 SV=1
A-BC15.2	MD15G1096000	Chr15	6682536	6688287	1.1687	sp|Q9LYD9|EMF1_ARATH Protein EMBRYONIC FLOWER 1 OS=Arabidopsis thaliana GN=EMF1 PE=1 SV=1
A-BC15.2	MD15G1096300	Chr15	6710461	6714140	40.2273	sp|Q8LGF7|PEX4_ARATH Protein PEROXIN-4 OS=Arabidopsis thaliana GN=PEX4 PE=1 SV=1
A-BC15.2	MD15G1096400	Chr15	6728451	6740239	4.3187	sp|Q54GH3|TOM1_DICDI Target of Myb protein 1 OS=Dictyostelium discoideum GN=tom1 PE=1 SV=1
A-BC15.2	MD15G1096500	Chr15	6742190	6744988	34.28	sp|Q8L493|DAAA_ARATH D-amino-acid transaminase, chloroplastic OS=Arabidopsis thaliana GN=DAAT PE=1 SV=1
A-BC15.2	MD15G1085800	Chr15	5918935	5921920	7.97804	sp|O48723|PLP2_ARATH Patatin-like protein 2 OS=Arabidopsis thaliana GN=PLP2 PE=1 SV=1
A-BC15.2	MD15G1086800	Chr15	6014419	6022007	5.61388	sp|Q9PN30|MNMC_CAMJE tRNA 5-methylaminomethyl-2-thiouridine biosynthesis bifunctional protein MnmC OS=Campylobacter jejuni subsp. jejuni serotype O:2 (strain ATCC 700819 / NCTC 11168) GN=mnmC PE=3 SV=1
A-BC15.2	MD15G1087100	Chr15	6061981	6065844	9.69226	sp|Q10QR9|HEM4_ORYSJ Uroporphyrinogen-III synthase, chloroplastic OS=Oryza sativa subsp. japonica GN=UROS PE=2 SV=1
A-BC15.2	MD15G1087200	Chr15	6066215	6067746	0.544361	sp|Q4PSY2|SCP32_ARATH Serine carboxypeptidase-like 32 OS=Arabidopsis thaliana GN=SCPL32 PE=2 SV=1
A-BC15.3	MD15G1132400	Chr15	9609237	9614423	6.40412	sp|Q6ZJM9|EHD3_ORYSJ PHD finger protein EHD3 OS=Oryza sativa subsp. japonica GN=EHD3 PE=1 SV=1
A-BC15.3	MD15G1133400	Chr15	9665157	9673968	13.4019	sp|Q3ED78|C3H7_ARATH Zinc finger CCCH domain-containing protein 7 OS=Arabidopsis thaliana GN=At1g21570 PE=1 SV=1
A-BC15.3	MD15G1133500	Chr15	9676617	9680850	81.8737	sp|Q3EDL4|Y1154_ARATH Probable serine/threonine-protein kinase At1g01540 OS=Arabidopsis thaliana GN=At1g01540 PE=1 SV=2
A-BC15.3	MD15G1133600	Chr15	9698961	9701045	15.8651	sp|O80662|TCHQD_ARATH Glutathione S-transferase TCHQD OS=Arabidopsis thaliana GN=TCHQD PE=2 SV=1
A-BC15.3	MD15G1133900	Chr15	9737651	9741035	42.0325	sp|Q84JL2|ODBA2_ARATH 2-oxoisovalerate dehydrogenase subunit alpha 2, mitochondrial OS=Arabidopsis thaliana GN=At5g09300 PE=1 SV=1
A-BC15.3	MD15G1134400	Chr15	9756918	9763433	14.0833	sp|Q0WPS0|TBL14_ARATH Protein trichome birefringence-like 14 OS=Arabidopsis thaliana GN=TBL14 PE=2 SV=1
A-BC15.3	MD15G1134500	Chr15	9772181	9777443	142.562	sp|Q8L7V3|PMTQ_ARATH Probable methyltransferase PMT26 OS=Arabidopsis thaliana GN=At5g64030 PE=2 SV=1
A-BC15.3	MD15G1134900	Chr15	9825188	9829284	20.5165	sp|Q8RWD6|FB271_ARATH F-box protein At5g39450 OS=Arabidopsis thaliana GN=At5g39450 PE=2 SV=1
A-BC15.3	MD15G1136500	Chr15	10009849	10019494	2.51431	sp|Q9FFN4|BGAL6_ARATH Beta-galactosidase 6 OS=Arabidopsis thaliana GN=BGAL6 PE=2 SV=1
A-BC15.3	MD15G1138800	Chr15	10179437	10183798	7.64522	sp|Q8LLE5|FPP_SOLLC Filament-like plant protein (Fragment) OS=Solanum lycopersicum GN=FPP PE=1 SV=1
A-BC15.3	MD15G1138900	Chr15	10184523	10184971	23.5271	sp|Q6DCE3|ZNT9_XENLA Zinc transporter 9 OS=Xenopus laevis GN=slc30a9 PE=2 SV=1
A-BC15.3	MD15G1139000	Chr15	10186576	10192715	37.1464	sp|Q7XJJ7|FAAH_ARATH Fatty acid amide hydrolase OS=Arabidopsis thaliana GN=FAAH PE=1 SV=1
A-BC15.3	MD15G1139200	Chr15	10194229	10194541	27.1963	sp|P0CG89|H4_SOYBN Histone H4 OS=Glycine max PE=3 SV=1
A-BC15.3	MD15G1139400	Chr15	10211319	10217232	6.49283	sp|Q9FFN7|DGK2_ARATH Diacylglycerol kinase 2 OS=Arabidopsis thaliana GN=DGK2 PE=1 SV=1
A-BC15.3	MD15G1139500	Chr15	10220669	10226299	7.91086	sp|Q9LIR9|NIPA1_ARATH Probable magnesium transporter NIPA1 OS=Arabidopsis thaliana GN=At3g23870 PE=2 SV=1
A-BC15.3	MD15G1139900	Chr15	10284704	10289945	18.6592	sp|Q8W4S5|Y5371_ARATH Probable LRR receptor-like serine/threonine-protein kinase At5g63710 OS=Arabidopsis thaliana GN=At5g63710 PE=2 SV=1
A-BC15.3	MD15G1140100	Chr15	10304408	10310026	30.9665	sp|Q9STW5|MACP2_ARATH MACPF domain-containing protein At4g24290 OS=Arabidopsis thaliana GN=At4g24290 PE=2 SV=1
A-BC15.3	MD15G1140200	Chr15	10311016	10318728	122.851	sp|Q54RJ1|CNRB_DICDI CLPTM1-like membrane protein cnrB OS=Dictyostelium discoideum GN=cnrB PE=3 SV=1
A-BC15.3	MD15G1140500	Chr15	10377868	10381891	15.0532	sp|Q8RWS6|FRO6_ARATH Ferric reduction oxidase 6 OS=Arabidopsis thaliana GN=FRO6 PE=2 SV=1
A-BC16.1	MD16G1282400	Chr16	38546290	38549220	8.93328	sp|Q9M2Z2|WDR5A_ARATH COMPASS-like H3K4 histone methylase component WDR5A OS=Arabidopsis thaliana GN=WDR5A PE=1 SV=1
A-BC16.1	MD16G1282500	Chr16	38574425	38576138	2.12455	sp|Q9T072|BH025_ARATH Transcription factor bHLH25 OS=Arabidopsis thaliana GN=BHLH25 PE=2 SV=2
A-BC16.1	MD16G1282700	Chr16	38703652	38715075	1.88954	sp|Q8RX26|RGLG3_ARATH E3 ubiquitin-protein ligase RGLG3 OS=Arabidopsis thaliana GN=RGLG3 PE=1 SV=1
A-BC17.1	MD17G1226200	Chr17	27435330	27438624	0.618311	sp|Q9ZUI0|Y2241_ARATH Putative leucine-rich repeat receptor-like serine/threonine-protein kinase At2g24130 OS=Arabidopsis thaliana GN=At2g24130 PE=3 SV=1
A-BC17.1	MD17G1226300	Chr17	27452116	27459131	16.9644	zinc ion binding;function=zinc ion binding
A-BC17.1	MD17G1226700	Chr17	27479376	27482380	88.3401	sp|A0JPZ8|AP2L3_ARATH AP2-like ethylene-responsive transcription factor At1g79700 OS=Arabidopsis thaliana GN=At1g79700 PE=2 SV=1
A-BC17.1	MD17G1227000	Chr17	27503352	27506338	8.45879	sp|Q9S9M8|TLP8_ARATH Tubby-like protein 8 OS=Arabidopsis thaliana GN=TULP8 PE=2 SV=1
A-BC17.1	MD17G1227300	Chr17	27529431	27540324	14.3016	sp|Q8L831|NUDT3_ARATH Nudix hydrolase 3 OS=Arabidopsis thaliana GN=NUDT3 PE=1 SV=1
A-BC17.1	MD17G1230100	Chr17	27813166	27817007	16.2522	sp|Q94J16|HFA4B_ORYSJ Heat stress transcription factor A-4b OS=Oryza sativa subsp. japonica GN=HSFA4B PE=2 SV=1
A-BC17.1	MD17G1230200	Chr17	27820910	27834939	7.59169	sp|Q8H184|PT106_ARATH Probable sugar phosphate/phosphate translocator At1g06470 OS=Arabidopsis thaliana GN=At1g06470 PE=2 SV=1
A-BC17.1	MD17G1230300	Chr17	27835796	27836891	1.43371	sp|Q8GXC7|FBK50_ARATH F-box/kelch-repeat protein At3g06240 OS=Arabidopsis thaliana GN=At3g06240 PE=2 SV=1
A-BC17.1	MD17G1230500	Chr17	27841133	27843350	0.594262	sp|F4HVM3|WTR10_ARATH WAT1-related protein At1g68170 OS=Arabidopsis thaliana GN=At1g68170 PE=3 SV=1
A-BC17.1	MD17G1231200	Chr17	27951016	27955090	34.7049	sp|Q9FZ48|UBC36_ARATH Ubiquitin-conjugating enzyme E2 36 OS=Arabidopsis thaliana GN=UBC36 PE=1 SV=1
A-BC17.1	MD17G1231300	Chr17	27965046	27965645	0.816634	sp|Q7Y219|PMIR2_ARATH Protein PLASTID MOVEMENT IMPAIRED 1-RELATED 2 OS=Arabidopsis thaliana GN=PMIR2 PE=2 SV=1
A-BC17.1	MD17G1231700	Chr17	27990002	27991152	0.05693	sp|Q9FJ47|SAG12_ARATH Senescence-specific cysteine protease SAG12 OS=Arabidopsis thaliana GN=SAG12 PE=1 SV=1
A-BC17.1	MD17G1221300	Chr17	27005339	27006149	1.63661	sp|Q42485|ZFP1_ARATH Zinc finger protein 1 OS=Arabidopsis thaliana GN=ZFP1 PE=2 SV=1
A-BC17.1	MD17G1221400	Chr17	27010136	27010490	1.63661	sp|Q9ZVN4|Y1500_ARATH Probable tyrosine-protein phosphatase At1g05000 OS=Arabidopsis thaliana GN=At1g05000 PE=1 SV=1
A-BC17.1	MD17G1221500	Chr17	27011749	27012100	1.63661	sp|Q9ZVN4|Y1500_ARATH Probable tyrosine-protein phosphatase At1g05000 OS=Arabidopsis thaliana GN=At1g05000 PE=1 SV=1
A-BC17.1	MD17G1222500	Chr17	27090092	27097471	31.5312	sp|Q9SAH8|NRAM1_ARATH Metal transporter Nramp1 OS=Arabidopsis thaliana GN=NRAMP1 PE=1 SV=1
A-BC17.1	MD17G1222800	Chr17	27163427	27164807	0.391833	sp|Q8W1D5|CIPKP_ARATH CBL-interacting serine/threonine-protein kinase 25 OS=Arabidopsis thaliana GN=CIPK25 PE=2 SV=1
A-BC17.1	MD17G1223100	Chr17	27209200	27211741	39.55	sp|Q9SAH7|WRK40_ARATH Probable WRKY transcription factor 40 OS=Arabidopsis thaliana GN=WRKY40 PE=1 SV=1
A-BC17.1	MD17G1223200	Chr17	27225337	27226112	39.55	sp|Q9SAH7|WRK40_ARATH Probable WRKY transcription factor 40 OS=Arabidopsis thaliana GN=WRKY40 PE=1 SV=1
A-BC17.1	MD17G1223400	Chr17	27231772	27233384	10.1184	sp|Q9SAH5|PLMT_ARATH Phosphatidyl-N-methylethanolamine N-methyltransferase OS=Arabidopsis thaliana GN=PLMT PE=2 SV=1
A-BC17.1	MD17G1223600	Chr17	27234732	27235245	10.1184	sp|Q9SAH5|PLMT_ARATH Phosphatidyl-N-methylethanolamine N-methyltransferase OS=Arabidopsis thaliana GN=PLMT PE=2 SV=1
A-BC17.1	MD17G1223700	Chr17	27243241	27245389	8.19212	sp|Q9SAH3|Y1887_ARATH Putative receptor-like protein kinase At1g80870 OS=Arabidopsis thaliana GN=At1g80870 PE=3 SV=1
A-BC17.1	MD17G1223800	Chr17	27249043	27250569	2.65033	sp|Q9LSV3|WAKLS_ARATH Putative wall-associated receptor kinase-like 16 OS=Arabidopsis thaliana GN=WAKL16 PE=3 SV=1
A-BC17.1	MD17G1224600	Chr17	27298681	27301266	33.8272	sp|Q9SAG8|DNAJ8_ARATH Chaperone protein dnaJ 8, chloroplastic OS=Arabidopsis thaliana GN=ATJ8 PE=2 SV=1
A-BC17.1	MD17G1224800	Chr17	27328238	27332316	11.7107	sp|Q9FKG6|PUB52_ARATH U-box domain-containing protein 52 OS=Arabidopsis thaliana GN=PUB52 PE=2 SV=1
A-BC17.1	MD17G1226100	Chr17	27430900	27432871	163.159	sp|P26413|HSP70_SOYBN Heat shock 70 kDa protein OS=Glycine max GN=HSP70 PE=3 SV=1
A-BC17.1	MD17G1227400	Chr17	27546175	27547051	18.0106	sp|Q9SU30|CPR30_ARATH F-box protein CPR30 OS=Arabidopsis thaliana GN=CPR30 PE=1 SV=2
A-BC17.1	MD17G1228000	Chr17	27566664	27574166	16.392	sp|Q54RF3|EI2BE_DICDI Translation initiation factor eIF-2B subunit epsilon OS=Dictyostelium discoideum GN=eif2b5 PE=3 SV=1
A-BC17.2	MD17G1230200	Chr17	27820910	27834939	7.59169	sp|Q8H184|PT106_ARATH Probable sugar phosphate/phosphate translocator At1g06470 OS=Arabidopsis thaliana GN=At1g06470 PE=2 SV=1
A-BC17.2	MD17G1230300	Chr17	27835796	27836891	1.43371	sp|Q8GXC7|FBK50_ARATH F-box/kelch-repeat protein At3g06240 OS=Arabidopsis thaliana GN=At3g06240 PE=2 SV=1
A-BC17.2	MD17G1230500	Chr17	27841133	27843350	0.594262	sp|F4HVM3|WTR10_ARATH WAT1-related protein At1g68170 OS=Arabidopsis thaliana GN=At1g68170 PE=3 SV=1
A-BC17.2	MD17G1230900	Chr17	27932999	27936633	14.0034	ATP synthase protein I -related;function=ATP synthase protein I -related
A-BC17.2	MD17G1231100	Chr17	27946951	27950456	82.5161	sp|F4JTE7|GPP1_ARATH (DL)-glycerol-3-phosphatase 1 OS=Arabidopsis thaliana GN=GPP1 PE=1 SV=1
A-BC17.2	MD17G1231200	Chr17	27951016	27955090	34.7049	sp|Q9FZ48|UBC36_ARATH Ubiquitin-conjugating enzyme E2 36 OS=Arabidopsis thaliana GN=UBC36 PE=1 SV=1
A-BC17.2	MD17G1231700	Chr17	27990002	27991152	0.05693	sp|Q9FJ47|SAG12_ARATH Senescence-specific cysteine protease SAG12 OS=Arabidopsis thaliana GN=SAG12 PE=1 SV=1
A-BC17.2	MD17G1231800	Chr17	28019871	28025729	0.116153	sp|A2XQE8|SAG39_ORYSI Senescence-specific cysteine protease SAG39 OS=Oryza sativa subsp. indica GN=OsI_14861 PE=3 SV=1
A-BC17.2	MD17G1231900	Chr17	28026598	28031024	8.26387	sp|Q01292|ILV5_SPIOL Ketol-acid reductoisomerase, chloroplastic OS=Spinacia oleracea GN=AHRI PE=1 SV=1
A-BC17.2	MD17G1232200	Chr17	28054025	28055169	0.05693	sp|A2XQE8|SAG39_ORYSI Senescence-specific cysteine protease SAG39 OS=Oryza sativa subsp. indica GN=OsI_14861 PE=3 SV=1
A-BC17.2	MD17G1232300	Chr17	28071402	28071918	0.212497	sp|Q7XWK5|SAG39_ORYSJ Senescence-specific cysteine protease SAG39 OS=Oryza sativa subsp. japonica GN=SAG39 PE=2 SV=2
A-BC17.2	MD17G1232600	Chr17	28090751	28094054	13.9742	sp|Q681Q7|Y1390_ARATH Uncharacterized protein At1g03900 OS=Arabidopsis thaliana GN=At1g03900 PE=2 SV=1
A-BC17.2	MD17G1232800	Chr17	28105016	28110743	2.17186	sp|Q9LHL6|TBL1_ARATH Protein trichome birefringence-like 1 OS=Arabidopsis thaliana GN=TBL1 PE=2 SV=1
A-BC17.2	MD17G1227800	Chr17	27560245	27564039	4.65581	sp|Q9M8W9|PP211_ARATH Pentatricopeptide repeat-containing protein At3g04130, mitochondrial OS=Arabidopsis thaliana GN=At3g04130 PE=2 SV=2
A-BC17.2	MD17G1228800	Chr17	27637658	27639981	0.034127	sp|Q9SCN8|CD48D_ARATH Cell division control protein 48 homolog D OS=Arabidopsis thaliana GN=CDC48D PE=1 SV=1
A-BC17.2	MD17G1229700	Chr17	27774410	27776549	5.22967	sp|Q6DR10|TBL43_ARATH Protein trichome birefringence-like 43 OS=Arabidopsis thaliana GN=TBL43 PE=2 SV=1
A-BC17.2	MD17G1229800	Chr17	27784614	27789349	0.692423	sp|Q38953|DEAH5_ARATH Probable pre-mRNA-splicing factor ATP-dependent RNA helicase DEAH5 OS=Arabidopsis thaliana GN=At3g26560 PE=1 SV=2
A-BC17.2	MD17G1229900	Chr17	27790629	27799200	5.48664	sp|Q6DR10|TBL43_ARATH Protein trichome birefringence-like 43 OS=Arabidopsis thaliana GN=TBL43 PE=2 SV=1
A-BC17.2	MD17G1233300	Chr17	28150672	28156145	31.1651	sp|Q9LNC4|GTE4_ARATH Transcription factor GTE4 OS=Arabidopsis thaliana GN=GTE4 PE=2 SV=1
A-BC17.2	MD17G1233900	Chr17	28267583	28271479	5.64173	sp|F4IN23|BZP34_ARATH Basic leucine zipper 34 OS=Arabidopsis thaliana GN=BZIP34 PE=1 SV=1
A-BC17.2	MD17G1234200	Chr17	28299073	28302666	11.7349	sp|Q9SGQ0|VOZ1_ARATH Transcription factor VOZ1 OS=Arabidopsis thaliana GN=VOZ1 PE=1 SV=1
A-BC17.2	MD17G1234300	Chr17	28323601	28324247	13.856	sp|B0S3K9|SECA_FINM2 Protein translocase subunit SecA OS=Finegoldia magna (strain ATCC 29328) GN=secA PE=3 SV=1
A-BC17.2	MD17G1234400	Chr17	28344731	28348969	13.686	sp|Q5NAN5|GLK2_ORYSJ Probable transcription factor GLK2 OS=Oryza sativa subsp. japonica GN=GLK2 PE=2 SV=1
A-BC17.2	MD17G1234900	Chr17	28374536	28377973	128.366	sp|Q9SIV0|SUR1_ARATH S-alkyl-thiohydroximate lyase SUR1 OS=Arabidopsis thaliana GN=SUR1 PE=1 SV=1
A-BC17.2	MD17G1235500	Chr17	28457374	28458694	0.382019	sp|Q9ZWA1|C3H2_ARATH Zinc finger CCCH domain-containing protein 2 OS=Arabidopsis thaliana GN=At1g03790 PE=2 SV=1
A-BC17.2	MD17G1236000	Chr17	28495111	28496655	2.23999	sp|Q9S7A9|SPL4_ARATH Squamosa promoter-binding-like protein 4 OS=Arabidopsis thaliana GN=SPL4 PE=1 SV=1
A-BC17.2	MD17G1236200	Chr17	28503166	28504465	12.0858	sp|Q9LHF1|LRX4_ARATH Leucine-rich repeat extensin-like protein 4 OS=Arabidopsis thaliana GN=LRX4 PE=1 SV=1
A-BC17.2	MD17G1236700	Chr17	28537452	28541238	7.24428	sp|O81004|Y2287_ARATH GTP-binding protein At2g22870 OS=Arabidopsis thaliana GN=EMB2001 PE=2 SV=2
A-M02.1	MD02G1178100	Chr02	15733657	15735280	9.8671	sp|Q9FE83|SKIP2_ARATH F-box protein SKIP2 OS=Arabidopsis thaliana GN=SKIP2 PE=1 SV=1
A-M02.1	MD02G1178400	Chr02	15755650	15756033	0.086584	sp|Q30KJ9|DB130_PANTR Beta-defensin 130 OS=Pan troglodytes GN=DEFB130 PE=3 SV=1
A-M02.1	MD02G1178600	Chr02	15782139	15785397	5.86013	sp|C0LGS3|Y4372_ARATH Probable LRR receptor-like serine/threonine-protein kinase At4g37250 OS=Arabidopsis thaliana GN=At4g37250 PE=2 SV=1
A-M02.1	MD02G1180400	Chr02	16169057	16172603	21.2067	sp|Q9C6B2|NRAM2_ARATH Metal transporter Nramp2 OS=Arabidopsis thaliana GN=NRAMP2 PE=2 SV=1
A-M02.1	MD02G1173900	Chr02	15293700	15298060	26.9775	sp|Q93XX5|Y5713_ARATH PI-PLC X domain-containing protein At5g67130 OS=Arabidopsis thaliana GN=At5g67130 PE=1 SV=1
A-M02.1	MD02G1174000	Chr02	15301831	15304926	10.3219	sp|Q6NKZ9|Y4345_ARATH Probable receptor-like serine/threonine-protein kinase At4g34500 OS=Arabidopsis thaliana GN=At4g34500 PE=2 SV=1
A-M02.1	MD02G1174800	Chr02	15373596	15377137	16.5148	sp|Q93XX5|Y5713_ARATH PI-PLC X domain-containing protein At5g67130 OS=Arabidopsis thaliana GN=At5g67130 PE=1 SV=1
A-M02.1	MD02G1175900	Chr02	15457095	15463292	12.0272	sp|Q9SLN1|FPP7_ARATH Filament-like plant protein 7 OS=Arabidopsis thaliana GN=FPP7 PE=3 SV=2
A-M02.1	MD02G1176100	Chr02	15538899	15542976	6.12514	sp|O23193|CBSX1_ARATH CBS domain-containing protein CBSX1, chloroplastic OS=Arabidopsis thaliana GN=CBSX1 PE=1 SV=2
A-M02.1	MD02G1176200	Chr02	15549166	15549643	6.57441	sp|Q9FH94|ERF10_ARATH Ethylene-responsive transcription factor ERF010 OS=Arabidopsis thaliana GN=ERF010 PE=2 SV=1
A-M02.1	MD02G1176400	Chr02	15574348	15576727	5.58859	sp|Q42551|SCE1_ARATH SUMO-conjugating enzyme SCE1 OS=Arabidopsis thaliana GN=SCE1 PE=1 SV=1
A-M02.1	MD02G1176500	Chr02	15594640	15603943	3.62598	sp|Q94LW7|KN4B_ARATH Kinesin-like protein KIN-4B OS=Arabidopsis thaliana GN=KIN4B PE=2 SV=1
A-M02.1	MD02G1177200	Chr02	15637844	15640944	23.3265	sp|Q84MB6|DIOX2_ARATH Probable 2-oxoglutarate-dependent dioxygenase At3g49630 OS=Arabidopsis thaliana GN=At3g50210 PE=2 SV=1
A-M02.1	MD02G1177600	Chr02	15690319	15695304	48.0821	sp|Q9FH90|IX14H_ARATH Probable beta-1,4-xylosyltransferase IRX14H OS=Arabidopsis thaliana GN=IRX14H PE=2 SV=1
A-M02.1	MD02G1178900	Chr02	15842695	15842968	0.293847	sp|O04006|PSAH_BRACM Photosystem I reaction center subunit VI, chloroplastic OS=Brassica campestris GN=PSAH PE=2 SV=1
A-M02.1	MD02G1179100	Chr02	15873238	15879783	9.13321	sp|Q9M3H5|HMA1_ARATH Probable cadmium/zinc-transporting ATPase HMA1, chloroplastic OS=Arabidopsis thaliana GN=HMA1 PE=2 SV=2
A-M02.1	MD02G1179200	Chr02	15881721	15887888	12.4186	sp|Q94C32|MRG1_ARATH Protein MRG1 OS=Arabidopsis thaliana GN=MRG1 PE=1 SV=1
A-M02.1	MD02G1179600	Chr02	15959362	15960738	61.5141	sp|Q7TNK0|SERC1_RAT Serine incorporator 1 OS=Rattus norvegicus GN=Serinc1 PE=1 SV=1
A-M02.1	MD02G1179800	Chr02	15985564	15992145	5.88858	sp|Q9FN19|HOS15_ARATH WD40 repeat-containing protein HOS15 OS=Arabidopsis thaliana GN=HOS15 PE=2 SV=1
A-M02.1	MD02G1180700	Chr02	16204789	16212844	29.1732	sp|O22193|PUB4_ARATH U-box domain-containing protein 4 OS=Arabidopsis thaliana GN=PUB4 PE=1 SV=3
A-M02.1	MD02G1180800	Chr02	16212931	16219604	29.1732	sp|O22193|PUB4_ARATH U-box domain-containing protein 4 OS=Arabidopsis thaliana GN=PUB4 PE=1 SV=3
A-BC16.1	MD16G1282400	Chr16	38546290	38549220	8.93328	sp|Q9M2Z2|WDR5A_ARATH COMPASS-like H3K4 histone methylase component WDR5A OS=Arabidopsis thaliana GN=WDR5A PE=1 SV=1
A-BC16.1	MD16G1282500	Chr16	38574425	38576138	2.12455	sp|Q9T072|BH025_ARATH Transcription factor bHLH25 OS=Arabidopsis thaliana GN=BHLH25 PE=2 SV=2
A-BC16.1	MD16G1282700	Chr16	38703652	38715075	1.88954	sp|Q8RX26|RGLG3_ARATH E3 ubiquitin-protein ligase RGLG3 OS=Arabidopsis thaliana GN=RGLG3 PE=1 SV=1
S-H02.1	MD02G1178800	Chr02	15833521	15836816	35.3373	sp|P38758|TDA3_YEAST Putative oxidoreductase TDA3 OS=Saccharomyces cerevisiae (strain ATCC 204508 / S288c) GN=TDA3 PE=1 SV=2
S-H02.1	MD02G1178900	Chr02	15842695	15842968	0.293847	sp|O04006|PSAH_BRACM Photosystem I reaction center subunit VI, chloroplastic OS=Brassica campestris GN=PSAH PE=2 SV=1
S-H02.1	MD02G1179000	Chr02	15870193	15871135	5.70342	sp|Q9FDW1|MYB44_ARATH Transcription factor MYB44 OS=Arabidopsis thaliana GN=MYB44 PE=2 SV=1
S-H02.1	MD02G1179100	Chr02	15873238	15879783	9.13321	sp|Q9M3H5|HMA1_ARATH Probable cadmium/zinc-transporting ATPase HMA1, chloroplastic OS=Arabidopsis thaliana GN=HMA1 PE=2 SV=2
S-H02.1	MD02G1179400	Chr02	15914634	15916068	0.661641	sp|O22183|U84B2_ARATH UDP-glycosyltransferase 84B2 OS=Arabidopsis thaliana GN=UGT84B2 PE=3 SV=1
S-H02.1	MD02G1181200	Chr02	16284774	16295578	18.5995	sp|F4JS25|SRFR1_ARATH Suppressor of RPS4-RLD 1 OS=Arabidopsis thaliana GN=SRFR1 PE=1 SV=1
S-H02.1	MD02G1181300	Chr02	16296787	16298402	6.70725	sp|Q9SZU7|KAI2_ARATH Probable esterase KAI2 OS=Arabidopsis thaliana GN=KAI2 PE=1 SV=1
S-H02.1	MD02G1174700	Chr02	15370668	15373313	51.8792	sp|Q9FH99|FB302_ARATH F-box protein At5g67140 OS=Arabidopsis thaliana GN=At5g67140 PE=2 SV=1
S-H02.1	MD02G1174800	Chr02	15373596	15377137	16.5148	sp|Q93XX5|Y5713_ARATH PI-PLC X domain-containing protein At5g67130 OS=Arabidopsis thaliana GN=At5g67130 PE=1 SV=1
S-H16.1	MD16G1282400	Chr16	38546290	38549220	8.93328	sp|Q9M2Z2|WDR5A_ARATH COMPASS-like H3K4 histone methylase component WDR5A OS=Arabidopsis thaliana GN=WDR5A PE=1 SV=1
S-H16.1	MD16G1282500	Chr16	38574425	38576138	2.12455	sp|Q9T072|BH025_ARATH Transcription factor bHLH25 OS=Arabidopsis thaliana GN=BHLH25 PE=2 SV=2
S-H16.1	MD16G1282700	Chr16	38703652	38715075	1.88954	sp|Q8RX26|RGLG3_ARATH E3 ubiquitin-protein ligase RGLG3 OS=Arabidopsis thaliana GN=RGLG3 PE=1 SV=1
S-H14.1	MD14G1016700	Chr14	1509394	1511350	1.36506	sp|Q9SJQ9|ALFC6_ARATH Fructose-bisphosphate aldolase 6, cytosolic OS=Arabidopsis thaliana GN=FBA6 PE=1 SV=1
S-H14.1	MD14G1016800	Chr14	1516482	1519247	1.19222	sp|Q9LF98|ALFC8_ARATH Fructose-bisphosphate aldolase 8, cytosolic OS=Arabidopsis thaliana GN=FBA8 PE=1 SV=1
S-H14.1	MD14G1017100	Chr14	1583039	1584608	16.9171	sp|Q9SD53|Y3720_ARATH UPF0481 protein At3g47200 OS=Arabidopsis thaliana GN=At3g47200 PE=2 SV=1
S-H14.1	MD14G1017200	Chr14	1587232	1587874	8.01297	sp|P93835|DRE1B_ARATH Dehydration-responsive element-binding protein 1B OS=Arabidopsis thaliana GN=DREB1B PE=2 SV=2
S-H14.1	MD14G1017600	Chr14	1652198	1655992	8.43675	sp|Q8L8A7|GRF4_ARATH Growth-regulating factor 4 OS=Arabidopsis thaliana GN=GRF4 PE=2 SV=1
S-H14.1	MD14G1017700	Chr14	1658061	1667026	96.6733	sp|Q41058|GLGB1_PEA 1,4-alpha-glucan-branching enzyme 1, chloroplastic/amyloplastic OS=Pisum sativum GN=SBEI PE=1 SV=1
S-H14.1	MD14G1017900	Chr14	1671254	1677967	0.570327	sp|Q7PC84|AB39G_ARATH ABC transporter G family member 39 OS=Arabidopsis thaliana GN=ABCG39 PE=3 SV=1
S-H14.1	MD14G1018000	Chr14	1697947	1699789	2.11319	sp|A4G8L5|APAH_HERAR Bis(5'-nucleosyl)-tetraphosphatase, symmetrical OS=Herminiimonas arsenicoxydans GN=apaH PE=3 SV=1
S-H14.1	MD14G1018400	Chr14	1731647	1733839	3.59238	sp|Q65WT0|BD31B_ORYSJ Protein BUD31 homolog 2 OS=Oryza sativa subsp. japonica GN=Os05g0446300 PE=2 SV=1
S-H14.1	MD14G1018500	Chr14	1743946	1747843	3.82773	sp|O82030|HIS8_TOBAC Histidinol-phosphate aminotransferase, chloroplastic OS=Nicotiana tabacum GN=HPA PE=2 SV=1
S-H14.1	MD14G1018700	Chr14	1759643	1763364	159.095	sp|Q93WJ8|MDAR2_ARATH Monodehydroascorbate reductase 2 OS=Arabidopsis thaliana GN=MDAR2 PE=1 SV=1
S-H14.1	MD14G1018900	Chr14	1771963	1773403	8.88952	sp|Q9SD53|Y3720_ARATH UPF0481 protein At3g47200 OS=Arabidopsis thaliana GN=At3g47200 PE=2 SV=1
S-H14.1	MD14G1019200	Chr14	1808259	1812072	3.04914	Basic-leucine zipper (bZIP) transcription factor family protein;function=Basic-leucine zipper (bZIP) transcription factor family protein
S-H14.1	MD14G1019400	Chr14	1813006	1816035	0.033708	sp|Q9LZS6|SBT4F_ARATH Subtilisin-like protease SBT4.15 OS=Arabidopsis thaliana GN=SBT4.15 PE=3 SV=1
S-H14.1	MD14G1019500	Chr14	1833020	1834559	1.33661	sp|Q9ZUX1|C94C1_ARATH Cytochrome P450 94C1 OS=Arabidopsis thaliana GN=CYP94C1 PE=2 SV=1
S-H14.1	MD14G1010700	Chr14	1048814	1052523	5.62476	sp|Q8S9K3|VAR3_ARATH Zinc finger protein VAR3, chloroplastic OS=Arabidopsis thaliana GN=VAR3 PE=1 SV=2
S-H14.1	MD14G1010800	Chr14	1054839	1058397	53.5081	sp|Q9ZNT1|NB5R1_ARATH NADH--cytochrome b5 reductase 1 OS=Arabidopsis thaliana GN=CBR1 PE=1 SV=1
S-H14.1	MD14G1011300	Chr14	1078654	1083881	5.27738	sp|O22682|CYSK4_ARATH Probable S-sulfocysteine synthase, chloroplastic OS=Arabidopsis thaliana GN=At3g03630 PE=1 SV=1
S-H14.1	MD14G1011500	Chr14	1091870	1100070	12.7573	sp|Q8RXE7|AGD14_ARATH Probable ADP-ribosylation factor GTPase-activating protein AGD14 OS=Arabidopsis thaliana GN=AGD14 PE=1 SV=2
S-H14.1	MD14G1011600	Chr14	1103901	1108907	11.2759	sp|Q59978|GRPE_SYNY3 Protein GrpE OS=Synechocystis sp. (strain PCC 6803 / Kazusa) GN=grpE PE=3 SV=1
S-H14.1	MD14G1011700	Chr14	1111979	1113303	2.42411	sp|Q9FI40|BAHD1_ARATH BAHD acyltransferase At5g47980 OS=Arabidopsis thaliana GN=BAHD1 PE=2 SV=1
S-H14.1	MD14G1011900	Chr14	1129545	1131460	40.5318	sp|Q9FI40|BAHD1_ARATH BAHD acyltransferase At5g47980 OS=Arabidopsis thaliana GN=BAHD1 PE=2 SV=1
S-H14.1	MD14G1012300	Chr14	1141927	1147146	26.5097	sp|Q8W488|DTX21_ARATH Protein DETOXIFICATION 21 OS=Arabidopsis thaliana GN=DTX21 PE=1 SV=1
S-H14.1	MD14G1012700	Chr14	1164021	1166055	13.7405	sp|Q5R8Y3|RPR1A_PONAB Regulation of nuclear pre-mRNA domain-containing protein 1A OS=Pongo abelii GN=RPRD1A PE=2 SV=1
S-H14.1	MD14G1012800	Chr14	1167495	1170391	6.14455	sp|Q9ZVC9|FRS3_ARATH Protein FAR1-RELATED SEQUENCE 3 OS=Arabidopsis thaliana GN=FRS3 PE=2 SV=2
S-H14.1	MD14G1013000	Chr14	1178343	1181716	7.05982	sp|Q54UU1|TPPC4_DICDI Trafficking protein particle complex subunit 4 OS=Dictyostelium discoideum GN=trappc4 PE=3 SV=1
S-H14.1	MD14G1013200	Chr14	1187406	1191117	4.60017	sp|Q9C823|Y1523_ARATH C-type lectin receptor-like tyrosine-protein kinase At1g52310 OS=Arabidopsis thaliana GN=At1g52310 PE=2 SV=1
S-H14.1	MD14G1013900	Chr14	1238638	1240881	3.2524	sp|G3XMC4|AZAA_ASPNA Non-reducing polyketide synthase azaA OS=Aspergillus niger (strain ATCC 1015 / CBS 113.46 / FGSC A1144 / LSHB Ac4 / NCTC 3858a / NRRL 328 / USDA 3528.7) GN=azaA PE=1 SV=1
S-H14.1	MD14G1014100	Chr14	1249403	1252090	16.3213	sp|Q196V6|VF355_IIV3 Putative CTD phosphatase-like protein 355R OS=Invertebrate iridescent virus 3 GN=IIV3-104L PE=3 SV=1
S-H14.1	MD14G1014200	Chr14	1253223	1253688	36.7831	sp|B3CLJ0|LIPB_WOLPP Octanoyltransferase OS=Wolbachia pipientis subsp. Culex pipiens (strain wPip) GN=lipB PE=3 SV=1
S-H14.2	MD14G1146900	Chr14	23950970	23956466	31.2555	sp|Q8VYZ0|ORTH2_ARATH E3 ubiquitin-protein ligase ORTHRUS 2 OS=Arabidopsis thaliana GN=ORTH2 PE=1 SV=1
S-H14.2	MD14G1147000	Chr14	23971042	23972928	9.0679	sp|Q93W66|TM16A_ARATH Mitochondrial import inner membrane translocase subunit PAM16 like 1 OS=Arabidopsis thaliana GN=PAM16L1 PE=2 SV=1
S-H14.2	MD14G1147100	Chr14	23978105	23980121	5.60137	sp|Q9FH54|EF114_ARATH Ethylene-responsive transcription factor ERF114 OS=Arabidopsis thaliana GN=ERF114 PE=1 SV=1
S-H14.2	MD14G1147200	Chr14	24005895	24008511	7.73028	sp|Q9LYU3|EF113_ARATH Ethylene-responsive transcription factor ERF113 OS=Arabidopsis thaliana GN=ERF113 PE=2 SV=1
S-H14.2	MD14G1147300	Chr14	24010796	24016124	19.3946	sp|Q941L3|BON1_ARATH Protein BONZAI 1 OS=Arabidopsis thaliana GN=BON1 PE=1 SV=2
S-H14.2	MD14G1147400	Chr14	24020719	24024183	5.64436	sp|P37707|B2_DAUCA B2 protein OS=Daucus carota PE=2 SV=1
S-H14.2	MD14G1147600	Chr14	24030635	24038575	5.59873	sp|Q8VWF5|AML5_ARATH Protein MEI2-like 5 OS=Arabidopsis thaliana GN=ML5 PE=1 SV=1
S-H14.2	MD14G1147700	Chr14	24059251	24060948	0.713187	sp|Q6NRI8|CENPS_XENLA Centromere protein S OS=Xenopus laevis GN=cenps PE=2 SV=1
S-H14.2	MD14G1147800	Chr14	24062077	24063470	1.10781	sp|Q8VZ20|ASR3_ARATH Trihelix transcription factor ASR3 OS=Arabidopsis thaliana GN=ASR3 PE=1 SV=1
S-H14.2	MD14G1147900	Chr14	24063596	24065253	7.98562	sp|Q9SW18|CHLM_ARATH Magnesium protoporphyrin IX methyltransferase, chloroplastic OS=Arabidopsis thaliana GN=CHLM PE=1 SV=1
S-H14.2	MD14G1148100	Chr14	24089249	24094504	2.26654	sp|Q9FIT8|AGD1_ARATH ADP-ribosylation factor GTPase-activating protein AGD1 OS=Arabidopsis thaliana GN=AGD1 PE=2 SV=2
S-H14.2	MD14G1148300	Chr14	24095161	24099193	5.63924	sp|Q9FIT7|PP442_ARATH Pentatricopeptide repeat-containing protein At5g61990, mitochondrial OS=Arabidopsis thaliana GN=At5g61990 PE=2 SV=1
S-H14.2	MD14G1148500	Chr14	24121200	24126114	41.8101	sp|Q94JM3|ARFB_ARATH Auxin response factor 2 OS=Arabidopsis thaliana GN=ARF2 PE=1 SV=2
S-H14.2	MD14G1148600	Chr14	24129316	24132300	3.62719	sp|Q9LSE2|ICE1_ARATH Transcription factor ICE1 OS=Arabidopsis thaliana GN=SCRM PE=1 SV=1
S-H14.2	MD14G1148700	Chr14	24148750	24154216	112.939	sp|P35100|CLPC_PEA Chaperone protein ClpC, chloroplastic OS=Pisum sativum PE=2 SV=1
S-H14.2	MD14G1149200	Chr14	24214057	24217067	5.79487	sp|Q9M2Z8|MPCP2_ARATH Mitochondrial phosphate carrier protein 2, mitochondrial OS=Arabidopsis thaliana GN=MPT2 PE=2 SV=1
S-H14.2	MD14G1149600	Chr14	24247021	24249526	11.3865	sp|Q93W88|BH137_ARATH Transcription factor bHLH137 OS=Arabidopsis thaliana GN=BHLH137 PE=2 SV=1
S-H14.2	MD14G1149700	Chr14	24273635	24277682	9.05313	sp|Q8RY00|SIA2_ARATH Sialyltransferase-like protein 2 OS=Arabidopsis thaliana GN=SIA2 PE=2 SV=1
S-H14.2	MD14G1142700	Chr14	23548106	23548757	9.71515	sp|Q9FGJ6|ATL79_ARATH RING-H2 finger protein ATL79 OS=Arabidopsis thaliana GN=ATL79 PE=2 SV=1
S-H14.2	MD14G1142900	Chr14	23562382	23570846	0.326382	sp|P0CT39|TF26_SCHPO Transposon Tf2-6 polyprotein OS=Schizosaccharomyces pombe (strain 972 / ATCC 24843) GN=Tf2-6 PE=3 SV=1
S-H14.2	MD14G1143100	Chr14	23578271	23582913	10.8634	sp|Q09509|FOLC_CAEEL Putative folylpolyglutamate synthase OS=Caenorhabditis elegans GN=F25B5.6 PE=3 SV=1
S-H14.2	MD14G1143200	Chr14	23596224	23600334	33.0195	sp|Q9C884|PMTI_ARATH Probable methyltransferase PMT18 OS=Arabidopsis thaliana GN=At1g33170 PE=2 SV=1
S-H14.2	MD14G1143600	Chr14	23623094	23627528	27.2802	sp|Q9C882|GTL1_ARATH Trihelix transcription factor GTL1 OS=Arabidopsis thaliana GN=GTL1 PE=1 SV=2
S-H14.2	MD14G1143800	Chr14	23668475	23670739	37.0373	sp|P0DKI6|Y1332_ARATH Probable receptor-like protein kinase At1g33260 OS=Arabidopsis thaliana GN=At1g33260 PE=2 SV=1
S-H14.2	MD14G1145200	Chr14	23814010	23815791	0.082082	sp|Q6AX23|QSOX2_XENLA Sulfhydryl oxidase 2 OS=Xenopus laevis GN=qsox2 PE=2 SV=1
S-H14.2	MD14G1145700	Chr14	23862793	23865507	0.12291	sp|Q3SZD7|CBR1_BOVIN Carbonyl reductase [NADPH] 1 OS=Bos taurus GN=CBR1 PE=2 SV=1
S-H14.2	MD14G1146600	Chr14	23923520	23925140	1.63262	sp|P33324|YKJ1_YEAST CRAL-TRIO domain-containing protein YKL091C OS=Saccharomyces cerevisiae (strain ATCC 204508 / S288c) GN=YKL091C PE=1 SV=2
S-H14.2	MD14G1148900	Chr14	24162064	24166538	7.97112	sp|Q93Y09|SCP45_ARATH Serine carboxypeptidase-like 45 OS=Arabidopsis thaliana GN=SCPL45 PE=2 SV=1
S-H14.2	MD14G1149000	Chr14	24171892	24177947	18.6918	sp|Q8RWD5|SCD2_ARATH Coiled-coil domain-containing protein SCD2 OS=Arabidopsis thaliana GN=SCD2 PE=1 SV=1
S-BC14.1	MD14G1009800	Chr14	966925	967180	1.30041	sp|Q9FL59|FTIP1_ARATH FT-interacting protein 1 OS=Arabidopsis thaliana GN=FTIP1 PE=1 SV=1
S-BC14.1	MD14G1009900	Chr14	967240	967857	1.30041	sp|Q9FL59|FTIP1_ARATH FT-interacting protein 1 OS=Arabidopsis thaliana GN=FTIP1 PE=1 SV=1
S-BC14.1	MD14G1010100	Chr14	975218	976015	18.2967	sp|A8MW92|P20L1_HUMAN PHD finger protein 20-like protein 1 OS=Homo sapiens GN=PHF20L1 PE=1 SV=2
S-BC14.1	MD14G1010300	Chr14	989087	990715	90.7291	sp|Q93V93|PER44_ARATH Peroxidase 44 OS=Arabidopsis thaliana GN=PER44 PE=2 SV=1
S-BC14.1	MD14G1010400	Chr14	1004119	1006448	4.52799	sp|Q6X7J3|WOX11_ARATH WUSCHEL-related homeobox 11 OS=Arabidopsis thaliana GN=WOX11 PE=2 SV=2
S-BC14.1	MD14G1010600	Chr14	1029210	1031838	1.44558	sp|Q6R053|MYB56_ARATH Transcription factor MYB56 OS=Arabidopsis thaliana GN=MYB56 PE=1 SV=1
S-BC14.1	MD14G1010700	Chr14	1048814	1052523	5.62476	sp|Q8S9K3|VAR3_ARATH Zinc finger protein VAR3, chloroplastic OS=Arabidopsis thaliana GN=VAR3 PE=1 SV=2
S-BC14.1	MD14G1011900	Chr14	1129545	1131460	40.5318	sp|Q9FI40|BAHD1_ARATH BAHD acyltransferase At5g47980 OS=Arabidopsis thaliana GN=BAHD1 PE=2 SV=1
S-BC14.1	MD14G1012300	Chr14	1141927	1147146	26.5097	sp|Q8W488|DTX21_ARATH Protein DETOXIFICATION 21 OS=Arabidopsis thaliana GN=DTX21 PE=1 SV=1
S-BC14.1	MD14G1012400	Chr14	1147427	1152586	7.21903	sp|Q54YW1|ELMOA_DICDI ELMO domain-containing protein A OS=Dictyostelium discoideum GN=elmoA PE=1 SV=1
S-BC14.1	MD14G1012800	Chr14	1167495	1170391	6.14455	sp|Q9ZVC9|FRS3_ARATH Protein FAR1-RELATED SEQUENCE 3 OS=Arabidopsis thaliana GN=FRS3 PE=2 SV=2
S-BC14.1	MD14G1013000	Chr14	1178343	1181716	7.05982	sp|Q54UU1|TPPC4_DICDI Trafficking protein particle complex subunit 4 OS=Dictyostelium discoideum GN=trappc4 PE=3 SV=1
S-BC14.1	MD14G1013100	Chr14	1183664	1186491	25.8333	sp|P53860|PDR16_YEAST Phosphatidylinositol transfer protein PDR16 OS=Saccharomyces cerevisiae (strain ATCC 204508 / S288c) GN=PDR16 PE=1 SV=1
S-BC14.1	MD14G1013200	Chr14	1187406	1191117	4.60017	sp|Q9C823|Y1523_ARATH C-type lectin receptor-like tyrosine-protein kinase At1g52310 OS=Arabidopsis thaliana GN=At1g52310 PE=2 SV=1
S-BC14.1	MD14G1013300	Chr14	1191718	1194389	5.85546	sp|Q9M2Z4|MSBP2_ARATH Membrane steroid-binding protein 2 OS=Arabidopsis thaliana GN=MSBP2 PE=1 SV=1
S-BC14.1	MD14G1013400	Chr14	1194390	1196162	4.69725	sp|Q0WTI8|DNJ72_ARATH Chaperone protein dnaJ 72 OS=Arabidopsis thaliana GN=ATJ72 PE=2 SV=1
S-BC14.1	MD14G1015400	Chr14	1391032	1392318	40.5318	sp|Q70PR7|VINSY_RAUSE Vinorine synthase OS=Rauvolfia serpentina GN=ACT PE=1 SV=2
S-BC14.1	MD14G1015500	Chr14	1392320	1392720	0.791785	sp|Q9FI40|BAHD1_ARATH BAHD acyltransferase At5g47980 OS=Arabidopsis thaliana GN=BAHD1 PE=2 SV=1
S-BC14.1	MD14G1015700	Chr14	1404517	1407367	1.3158	sp|Q69K55|HAL3_ORYSJ Phosphopantothenoylcysteine decarboxylase OS=Oryza sativa subsp. japonica GN=HAL3 PE=1 SV=1
S-BC14.1	MD14G1015800	Chr14	1410245	1422637	5.48664	sp|Q05609|CTR1_ARATH Serine/threonine-protein kinase CTR1 OS=Arabidopsis thaliana GN=CTR1 PE=1 SV=1
S-BC14.1	MD14G1015900	Chr14	1442227	1445005	6.88256	sp|Q8GYY1|HSFA3_ARATH Heat stress transcription factor A-3 OS=Arabidopsis thaliana GN=HSFA3 PE=2 SV=2
S-BC14.1	MD14G1016000	Chr14	1446129	1449173	20.9843	sp|Q9LUG5|RPF2_ARATH Ribosome production factor 2 homolog OS=Arabidopsis thaliana GN=At3g23620 PE=2 SV=1
S-BC14.1	MD14G1016100	Chr14	1453009	1459977	9.11003	sp|Q0WPF2|PCFS4_ARATH Polyadenylation and cleavage factor homolog 4 OS=Arabidopsis thaliana GN=PCFS4 PE=1 SV=1
S-BC14.1	MD14G1016200	Chr14	1461085	1462014	2.79265	sp|Q8LA14|PSK6_ARATH Putative phytosulfokines 6 OS=Arabidopsis thaliana GN=PSK6 PE=2 SV=2
S-BC14.1	MD14G1000800	Chr14	167484	174696	126.379	sp|Q9LSV0|GLYR1_ARATH Glyoxylate/succinic semialdehyde reductase 1 OS=Arabidopsis thaliana GN=GLYR1 PE=1 SV=1
S-BC14.1	MD14G1000900	Chr14	194224	194572	38.631	sp|Q9ZR02|CML6_ARATH Calmodulin-like protein 6 OS=Arabidopsis thaliana GN=CML6 PE=2 SV=1
S-BC14.1	MD14G1001000	Chr14	196246	198440	75.4321	sp|Q84TD6|NAC47_ARATH NAC transcription factor 47 OS=Arabidopsis thaliana GN=NAC047 PE=2 SV=1
S-BC14.1	MD14G1001300	Chr14	272346	273329	34.9246	sp|P44747|TYRPB_HAEIN Tyrosine-specific transport protein 2 OS=Haemophilus influenzae (strain ATCC 51907 / DSM 11121 / KW20 / Rd) GN=tyrP-B PE=3 SV=1
S-BC14.1	MD14G1001600	Chr14	299626	302108	10.565	sp|Q9SQQ9|PHL9_ARATH Myb-related protein 2 OS=Arabidopsis thaliana GN=MYR2 PE=1 SV=1
S-BC14.1	MD14G1001900	Chr14	314054	334209	0.101997	HEAT repeat-containing protein;function=HEAT repeat-containing protein
S-BC14.1	MD14G1002500	Chr14	370187	373897	18.102	sp|Q852M0|DHE1_ORYSJ Glutamate dehydrogenase 1, mitochondrial OS=Oryza sativa subsp. japonica GN=GDH1 PE=2 SV=1
S-BC14.1	MD14G1002900	Chr14	394982	399607	82.5156	sp|Q75JR3|IDHC_DICDI Isocitrate dehydrogenase [NADP] cytoplasmic OS=Dictyostelium discoideum GN=idhC PE=1 SV=1
S-BC14.1	MD14G1003100	Chr14	404472	405456	0.074609	sp|Q6J9S1|RA211_ARATH Ethylene-responsive transcription factor RAP2-11 OS=Arabidopsis thaliana GN=RAP2-11 PE=2 SV=1
S-BC14.1	MD14G1003400	Chr14	414477	419057	33.4886	sp|Q10NQ9|IF4E3_ORYSJ Eukaryotic translation initiation factor NCBP OS=Oryza sativa subsp. japonica GN=NCBP PE=2 SV=1
S-BC14.1	MD14G1003500	Chr14	419964	423987	20.8342	sp|Q84JN1|APRL7_ARATH 5'-adenylylsulfate reductase-like 7 OS=Arabidopsis thaliana GN=APRL7 PE=2 SV=1
S-BC14.1	MD14G1003700	Chr14	429276	429699	0.211432	sp|Q6TPK4|CYT1_ACTDE Cysteine proteinase inhibitor 1 OS=Actinidia deliciosa PE=1 SV=1
S-BC14.1	MD14G1003800	Chr14	448950	458196	26.6182	sp|Q93VM9|THOC1_ARATH THO complex subunit 1 OS=Arabidopsis thaliana GN=THO1 PE=1 SV=1
S-BC14.1	MD14G1004200	Chr14	476455	480919	2.18065	sp|A7LXU3|BGH3B_BACO1 Beta-glucosidase BoGH3B OS=Bacteroides ovatus (strain ATCC 8483 / DSM 1896 / JCM 5824 / NCTC 11153) GN=BACOVA_02659 PE=1 SV=1
S-BC14.1	MD14G1004400	Chr14	483737	485575	4.48478	sp|Q23892|GLUA_DICDI Lysosomal beta glucosidase OS=Dictyostelium discoideum GN=gluA PE=1 SV=2
S-BC14.1	MD14G1004500	Chr14	486680	489854	1.50967	sp|B8XCH5|QKY_ARATH Protein QUIRKY OS=Arabidopsis thaliana GN=QKY PE=2 SV=1
S-BC14.1	MD14G1004600	Chr14	493700	501299	13.1773	sp|Q9P2D0|IBTK_HUMAN Inhibitor of Bruton tyrosine kinase OS=Homo sapiens GN=IBTK PE=1 SV=3
S-BC14.1	MD14G1004700	Chr14	512129	522372	1.88954	sp|O42906|GPN1_SCHPO GPN-loop GTPase 1 OS=Schizosaccharomyces pombe (strain 972 / ATCC 24843) GN=SPBC119.15 PE=1 SV=1
S-BC14.1	MD14G1004900	Chr14	529338	530229	4.0097	sp|Q84J50|HS177_ORYSJ 17.7 kDa class I heat shock protein OS=Oryza sativa subsp. japonica GN=HSP17.7 PE=2 SV=1
S-BC14.1	MD14G1005100	Chr14	547736	548449	2.60575	sp|D9UBX6|RTM2B_ARATH Inactive protein RESTRICTED TEV MOVEMENT 2 OS=Arabidopsis thaliana GN=RTM2 PE=3 SV=1
S-BC14.1	MD14G1005500	Chr14	588140	593214	490.253	sp|Q42662|METE_PLESU 5-methyltetrahydropteroyltriglutamate--homocysteine methyltransferase OS=Plectranthus scutellarioides GN=MET PE=1 SV=2
S-BC14.1	MD14G1005600	Chr14	615624	617250	1.72249	sp|Q02357|ANK1_MOUSE Ankyrin-1 OS=Mus musculus GN=Ank1 PE=1 SV=2
S-BC14.1	MD14G1005800	Chr14	632113	637814	2.25783	sp|Q9SE95|FIP2_ARATH FH protein interacting protein FIP2 OS=Arabidopsis thaliana GN=FIP2 PE=1 SV=1
S-BC14.1	MD14G1007200	Chr14	758278	763566	20.6979	sp|Q680K2|GPPL1_ARATH Haloacid dehalogenase-like hydrolase domain-containing protein At4g39970 OS=Arabidopsis thaliana GN=At4g39970 PE=2 SV=1
S-BC14.1	MD14G1007300	Chr14	764724	769026	19.7737	sp|Q9SRV1|BPM4_ARATH BTB/POZ and MATH domain-containing protein 4 OS=Arabidopsis thaliana GN=BPM4 PE=1 SV=1
S-BC14.1	MD14G1007400	Chr14	770522	771601	19.7737	sp|Q9ASS7|CAAT2_ARATH Cationic amino acid transporter 2, vacuolar OS=Arabidopsis thaliana GN=CAT2 PE=2 SV=1
S-BC14.1	MD14G1007800	Chr14	792624	795291	0.97243	sp|Q6AVI0|RSLE2_ORYSJ Zinc finger BED domain-containing protein RICESLEEPER 2 OS=Oryza sativa subsp. japonica GN=Os03g0733400 PE=2 SV=1
S-BC14.1	MD14G1007900	Chr14	798505	799564	9.58351	sp|Q3HRQ2|GLOX_VITPS Aldehyde oxidase GLOX OS=Vitis pseudoreticulata GN=GLOX PE=2 SV=1
S-BC14.1	MD14G1008000	Chr14	799694	817208	5.48664	sp|Q8GZQ3|PNP1_ARATH Polyribonucleotide nucleotidyltransferase 1, chloroplastic OS=Arabidopsis thaliana GN=PNP1 PE=1 SV=1
S-BC14.1	MD14G1008200	Chr14	844294	845256	4.16325	sp|Q9FKP2|CCX2_ARATH Cation/calcium exchanger 2 OS=Arabidopsis thaliana GN=CCX2 PE=3 SV=1
S-BC14.1	MD14G1010800	Chr14	1054839	1058397	53.5081	sp|Q9ZNT1|NB5R1_ARATH NADH--cytochrome b5 reductase 1 OS=Arabidopsis thaliana GN=CBR1 PE=1 SV=1
S-BC14.1	MD14G1011100	Chr14	1070093	1074495	5.14837	sp|P0DKC9|FRL1T_ARATH Truncated FRIGIDA-like protein 1 OS=Arabidopsis thaliana GN=FRL1 PE=3 SV=1
S-BC14.1	MD14G1011300	Chr14	1078654	1083881	5.27738	sp|O22682|CYSK4_ARATH Probable S-sulfocysteine synthase, chloroplastic OS=Arabidopsis thaliana GN=At3g03630 PE=1 SV=1
S-BC14.1	MD14G1011500	Chr14	1091870	1100070	12.7573	sp|Q8RXE7|AGD14_ARATH Probable ADP-ribosylation factor GTPase-activating protein AGD14 OS=Arabidopsis thaliana GN=AGD14 PE=1 SV=2
S-BC14.1	MD14G1011700	Chr14	1111979	1113303	2.42411	sp|Q9FI40|BAHD1_ARATH BAHD acyltransferase At5g47980 OS=Arabidopsis thaliana GN=BAHD1 PE=2 SV=1
S-BC14.1	MD14G1014400	Chr14	1271208	1274576	1.14472	sp|Q9FMQ1|PP376_ARATH Pentatricopeptide repeat-containing protein At5g12100, mitochondrial OS=Arabidopsis thaliana GN=At5g12100 PE=2 SV=1
S-BC14.1	MD14G1014800	Chr14	1292364	1295822	16.3956	sp|Q9ZQW8|U2AFA_ORYSJ Splicing factor U2af small subunit A OS=Oryza sativa subsp. japonica GN=U2AF35A PE=2 SV=1
S-BC14.1	MD14G1016600	Chr14	1505012	1505927	1.36506	sp|O75593|FOXH1_HUMAN Forkhead box protein H1 OS=Homo sapiens GN=FOXH1 PE=1 SV=1
S-BC14.1	MD14G1016900	Chr14	1522849	1525979	2.10168	sp|Q9LZS0|PTL_ARATH Trihelix transcription factor PTL OS=Arabidopsis thaliana GN=PTL PE=2 SV=1
S-BC14.1	MD14G1017000	Chr14	1557597	1558197	0.130446	sp|Q9SJR0|ERF24_ARATH Ethylene-responsive transcription factor ERF024 OS=Arabidopsis thaliana GN=ERF024 PE=2 SV=1
S-BC14.1	MD14G1017200	Chr14	1587232	1587874	8.01297	sp|P93835|DRE1B_ARATH Dehydration-responsive element-binding protein 1B OS=Arabidopsis thaliana GN=DREB1B PE=2 SV=2
S-BC14.1	MD14G1018000	Chr14	1697947	1699789	2.11319	sp|A4G8L5|APAH_HERAR Bis(5'-nucleosyl)-tetraphosphatase, symmetrical OS=Herminiimonas arsenicoxydans GN=apaH PE=3 SV=1
S-BC14.1	MD14G1018300	Chr14	1719048	1719480	32.627	sp|A7NL04|NUOA_ROSCS NADH-quinone oxidoreductase subunit A OS=Roseiflexus castenholzii (strain DSM 13941 / HLO8) GN=nuoA PE=3 SV=1
S-BC14.1	MD14G1018600	Chr14	1748281	1752726	5.31383	sp|Q9SJM3|KIPK2_ARATH Serine/threonine-protein kinase KIPK2 OS=Arabidopsis thaliana GN=KIPK2 PE=1 SV=1
S-BC14.1	MD14G1019000	Chr14	1798099	1801220	53.1494	sp|Q9LFA4|IQM3_ARATH IQ domain-containing protein IQM3 OS=Arabidopsis thaliana GN=IQM3 PE=2 SV=1
S-BC14.1	MD14G1019200	Chr14	1808259	1812072	3.04914	Basic-leucine zipper (bZIP) transcription factor family protein;function=Basic-leucine zipper (bZIP) transcription factor family protein
S-BC14.1	MD14G1019300	Chr14	1812375	1812912	0.033708	sp|Q9LZS6|SBT4F_ARATH Subtilisin-like protease SBT4.15 OS=Arabidopsis thaliana GN=SBT4.15 PE=3 SV=1
S-BC14.1	MD14G1019600	Chr14	1856111	1859691	49.6993	sp|Q9LZS7|GDL71_ARATH GDSL esterase/lipase At5g03610 OS=Arabidopsis thaliana GN=At5g03610 PE=2 SV=1
S-BC14.1	MD14G1020000	Chr14	1883718	1888695	1.90512	sp|Q9SR71|TAF12_ARATH Transcription initiation factor TFIID subunit 12 OS=Arabidopsis thaliana GN=TAF12 PE=1 SV=1
S-BC14.1	MD14G1020200	Chr14	1903592	1905327	199.592	sp|Q9SJM6|SAP4_ARATH Zinc finger A20 and AN1 domain-containing stress-associated protein 4 OS=Arabidopsis thaliana GN=SAP4 PE=1 SV=1
S-BC14.1	MD14G1020400	Chr14	1915447	1917990	137.171	sp|Q9LXI7|PPA20_ARATH Probable purple acid phosphatase 20 OS=Arabidopsis thaliana GN=PAP20 PE=2 SV=1
S-BC14.1	MD14G1020800	Chr14	1956596	1960249	11.2472	sp|Q8GW19|FACE2_ARATH CAAX prenyl protease 2 OS=Arabidopsis thaliana GN=FACE2 PE=2 SV=2
S-BC14.2	MD14G1069500	Chr14	7647249	7649669	42.8542	sp|Q7XII4|REM41_ORYSJ Remorin 4.1 OS=Oryza sativa subsp. japonica GN=REM4.1 PE=1 SV=1
S-BC14.2	MD14G1069600	Chr14	7651780	7662419	3.07869	sp|P93005|PP181_ARATH Pentatricopeptide repeat-containing protein At2g33680 OS=Arabidopsis thaliana GN=PCMP-E19 PE=3 SV=1
S-BC14.2	MD14G1069700	Chr14	7664867	7668234	77.7331	sp|Q38873|CDPK7_ARATH Calcium-dependent protein kinase 7 OS=Arabidopsis thaliana GN=CPK7 PE=2 SV=1
S-BC14.2	MD14G1069900	Chr14	7697313	7704762	25.5952	sp|O25225|TYPA_HELPY GTP-binding protein TypA/BipA homolog OS=Helicobacter pylori (strain ATCC 700392 / 26695) GN=typA PE=3 SV=1
S-BC14.2	MD14G1078100	Chr14	8924661	8929000	89.1169	sp|Q8L817|ATCA7_ARATH Alpha carbonic anhydrase 7 OS=Arabidopsis thaliana GN=ACA7 PE=2 SV=1
S-BC14.2	MD14G1078200	Chr14	8930911	8934626	47.0063	sp|Q9C5Z3|EIF3E_ARATH Eukaryotic translation initiation factor 3 subunit E OS=Arabidopsis thaliana GN=TIF3E1 PE=1 SV=1
S-BC14.2	MD14G1078700	Chr14	9003313	9004075	51.2812	sp|P52408|E13B_PRUPE Glucan endo-1,3-beta-glucosidase, basic isoform OS=Prunus persica GN=GNS1 PE=3 SV=1
S-BC14.2	MD14G1079100	Chr14	9028551	9030060	2.2795	sp|Q921R4|DJC14_MOUSE DnaJ homolog subfamily C member 14 OS=Mus musculus GN=Dnajc14 PE=2 SV=2
S-BC14.2	MD14G1066700	Chr14	7262536	7263792	6.03138	sp|Q9SVY0|NRPA1_ARATH DNA-directed RNA polymerase I subunit 1 OS=Arabidopsis thaliana GN=NRPA1 PE=3 SV=1
S-BC14.2	MD14G1067300	Chr14	7306871	7314218	52.5904	sp|Q41745|LPAT_MAIZE 1-acyl-sn-glycerol-3-phosphate acyltransferase PLS1 OS=Zea mays GN=PLS1 PE=2 SV=1
S-BC14.2	MD14G1067400	Chr14	7342514	7348619	43.838	sp|Q6NMM8|F8H_ARATH Probable glucuronoxylan glucuronosyltransferase F8H OS=Arabidopsis thaliana GN=F8H PE=2 SV=1
S-BC14.2	MD14G1067500	Chr14	7350391	7355251	88.2284	sp|Q8GYX8|DNJ10_ARATH Chaperone protein dnaJ 10 OS=Arabidopsis thaliana GN=ATJ10 PE=2 SV=2
S-BC14.2	MD14G1067900	Chr14	7374548	7377243	2.7399	sp|Q6KAQ7|ZZZ3_MOUSE ZZ-type zinc finger-containing protein 3 OS=Mus musculus GN=Zzz3 PE=1 SV=2
S-BC14.2	MD14G1068100	Chr14	7385390	7386782	2.19927	sp|Q9LTF4|PP429_ARATH Putative pentatricopeptide repeat-containing protein At5g52630 OS=Arabidopsis thaliana GN=PCMP-H52 PE=3 SV=1
S-BC14.2	MD14G1070200	Chr14	7723859	7725234	160.602	sp|Q94A08|RFS2_ARATH Probable galactinol--sucrose galactosyltransferase 2 OS=Arabidopsis thaliana GN=RFS2 PE=2 SV=2
S-BC14.2	MD14G1070300	Chr14	7725235	7729508	20.9069	sp|Q94A08|RFS2_ARATH Probable galactinol--sucrose galactosyltransferase 2 OS=Arabidopsis thaliana GN=RFS2 PE=2 SV=2
S-BC14.2	MD14G1070700	Chr14	7781787	7784365	82.1455	sp|Q8VZ42|SAP11_ARATH Zinc finger AN1 and C2H2 domain-containing stress-associated protein 11 OS=Arabidopsis thaliana GN=SAP11 PE=2 SV=1
S-BC14.2	MD14G1071400	Chr14	7872794	7885104	13.0478	sp|O22941|IDE1_ARATH Insulin-degrading enzyme-like 1, peroxisomal OS=Arabidopsis thaliana GN=PXM16 PE=2 SV=1
S-BC14.2	MD14G1071700	Chr14	7925279	7934805	41.2846	sp|Q94AI6|SEC6_ARATH Exocyst complex component SEC6 OS=Arabidopsis thaliana GN=SEC6 PE=1 SV=1
S-BC14.2	MD14G1072000	Chr14	7976755	7982352	18.7359	sp|Q9FNB0|CHLH_ARATH Magnesium-chelatase subunit ChlH, chloroplastic OS=Arabidopsis thaliana GN=CHLH PE=1 SV=1
S-BC14.2	MD14G1072600	Chr14	8049981	8062856	58.9757	sp|O81645|VILI3_ARATH Villin-3 OS=Arabidopsis thaliana GN=VLN3 PE=1 SV=2
S-BC14.2	MD14G1073100	Chr14	8133286	8139983	5.38993	sp|Q5ZKD5|RRP12_CHICK RRP12-like protein OS=Gallus gallus GN=RRP12 PE=2 SV=1
S-BC14.2	MD14G1073200	Chr14	8139984	8142010	4.69941	sp|Q99315|YG31B_YEAST Transposon Ty3-G Gag-Pol polyprotein OS=Saccharomyces cerevisiae (strain ATCC 204508 / S288c) GN=TY3B-G PE=1 SV=3
S-BC14.2	MD14G1073800	Chr14	8166050	8171667	36.7009	sp|Q9SS44|TF2B2_ARATH Transcription initiation factor IIB-2 OS=Arabidopsis thaliana GN=TFIIB2 PE=2 SV=1
S-BC14.2	MD14G1073900	Chr14	8199794	8208527	25.6946	sp|P10978|POLX_TOBAC Retrovirus-related Pol polyprotein from transposon TNT 1-94 OS=Nicotiana tabacum PE=2 SV=1
S-BC14.2	MD14G1074300	Chr14	8278379	8281051	2.73782	sp|A0JND3|EOGT_BOVIN EGF domain-specific O-linked N-acetylglucosamine transferase OS=Bos taurus GN=EOGT PE=2 SV=1
S-BC14.2	MD14G1074700	Chr14	8485247	8494569	5.48664	sp|Q8L607|SIN2_ARATH Short integuments 2, mitochondrial OS=Arabidopsis thaliana GN=SIN2 PE=1 SV=1
S-BC14.2	MD14G1075600	Chr14	8562692	8566417	5.99156	sp|Q3EDF8|PPR28_ARATH Pentatricopeptide repeat-containing protein At1g09900 OS=Arabidopsis thaliana GN=At1g09900 PE=2 SV=1
S-BC14.2	MD14G1075700	Chr14	8575544	8583844	25.9599	sp|P10978|POLX_TOBAC Retrovirus-related Pol polyprotein from transposon TNT 1-94 OS=Nicotiana tabacum PE=2 SV=1
S-BC14.2	MD14G1075800	Chr14	8589940	8591235	25.9599	sp|Q84M24|AB1A_ARATH ABC transporter A family member 1 OS=Arabidopsis thaliana GN=ABCA1 PE=2 SV=2
S-BC14.2	MD14G1075900	Chr14	8593455	8595583	8.00166	sp|Q9CNH1|GLND_PASMU Bifunctional uridylyltransferase/uridylyl-removing enzyme OS=Pasteurella multocida (strain Pm70) GN=glnD PE=3 SV=1
S-BC14.2	MD14G1076000	Chr14	8596581	8600049	2.74886	sp|Q8GWK2|AP2L4_ARATH AP2-like ethylene-responsive transcription factor At2g41710 OS=Arabidopsis thaliana GN=At2g41710 PE=2 SV=2
S-BC14.2	MD14G1076700	Chr14	8681860	8695666	7.3685	sp|O22224|NP93A_ARATH Nuclear pore complex protein NUP93A OS=Arabidopsis thaliana GN=NUP93A PE=1 SV=2
S-BC14.2	MD14G1076800	Chr14	8695701	8698681	8.28753	sp|P40513|MAM33_YEAST Mitochondrial acidic protein MAM33 OS=Saccharomyces cerevisiae (strain ATCC 204508 / S288c) GN=MAM33 PE=1 SV=1
S-BC14.2	MD14G1077000	Chr14	8718180	8726517	38.93	sp|Q9M2L4|ACA11_ARATH Putative calcium-transporting ATPase 11, plasma membrane-type OS=Arabidopsis thaliana GN=ACA11 PE=1 SV=1
S-BC14.2	MD14G1077100	Chr14	8751100	8754308	14.7164	sp|Q9FYE5|PT504_ARATH Probable sugar phosphate/phosphate translocator At5g04160 OS=Arabidopsis thaliana GN=At5g04160 PE=2 SV=1
S-BC14.2	MD14G1077200	Chr14	8765837	8769537	7.19085	sp|O22216|GPDHC_ARATH Glycerol-3-phosphate dehydrogenase [NAD(+)] GPDHC1, cytosolic OS=Arabidopsis thaliana GN=GPDHC1 PE=2 SV=1
S-BC14.2	MD14G1077300	Chr14	8778373	8782606	116.661	sp|Q8LAS8|SFGH_ARATH S-formylglutathione hydrolase OS=Arabidopsis thaliana GN=SFGH PE=1 SV=2
S-BC14.2	MD14G1077400	Chr14	8792788	8795254	32.815	sp|Q8W4L0|CML49_ARATH Probable calcium-binding protein CML49 OS=Arabidopsis thaliana GN=CML49 PE=2 SV=1
S-BC14.2	MD14G1077700	Chr14	8847474	8849663	6.88513	sp|Q8W4L0|CML49_ARATH Probable calcium-binding protein CML49 OS=Arabidopsis thaliana GN=CML49 PE=2 SV=1
S-BC14.2	MD14G1077800	Chr14	8880610	8882954	6.88513	sp|Q8W4L0|CML49_ARATH Probable calcium-binding protein CML49 OS=Arabidopsis thaliana GN=CML49 PE=2 SV=1
S-BC14.2	MD14G1077900	Chr14	8893153	8893342	27.3747	sp|O49627|ISU1_ARATH Iron-sulfur cluster assembly protein 1 OS=Arabidopsis thaliana GN=ISU1 PE=2 SV=1
S-BC14.2	MD14G1079300	Chr14	9062937	9065228	6.0512	sp|Q9FXB9|PPR84_ARATH Pentatricopeptide repeat-containing protein At1g56690, mitochondrial OS=Arabidopsis thaliana GN=PCMP-H69 PE=2 SV=1
S-BC14.2	MD14G1079800	Chr14	9106046	9106854	2.38774	sp|Q9FM10|SWET5_ARATH Bidirectional sugar transporter SWEET5 OS=Arabidopsis thaliana GN=SWEET5 PE=1 SV=2
S-BC14.2	MD14G1079900	Chr14	9118620	9119914	51.2812	sp|P52408|E13B_PRUPE Glucan endo-1,3-beta-glucosidase, basic isoform OS=Prunus persica GN=GNS1 PE=3 SV=1
S-BC14.2	MD14G1080000	Chr14	9140930	9142400	51.2812	sp|P52408|E13B_PRUPE Glucan endo-1,3-beta-glucosidase, basic isoform OS=Prunus persica GN=GNS1 PE=3 SV=1
S-BC14.2	MD14G1080100	Chr14	9155425	9156905	51.2812	sp|P52408|E13B_PRUPE Glucan endo-1,3-beta-glucosidase, basic isoform OS=Prunus persica GN=GNS1 PE=3 SV=1
S-BC14.2	MD14G1080200	Chr14	9159743	9166829	13.0345	sp|Q9SR79|PPA16_ARATH Probable inactive purple acid phosphatase 16 OS=Arabidopsis thaliana GN=PAP16 PE=2 SV=1
S-BC14.2	MD14G1080600	Chr14	9202268	9214730	7.05982	sp|Q5EA65|GPT_BOVIN UDP-N-acetylglucosamine--dolichyl-phosphate N-acetylglucosaminephosphotransferase OS=Bos taurus GN=DPAGT1 PE=2 SV=1
S-BC14.2	MD14G1079400	Chr14	9065350	9067626	0.001948	sp|Q9STT1|PUB39_ARATH U-box domain-containing protein 39 OS=Arabidopsis thaliana GN=PUB39 PE=2 SV=1
S-BC14.2	MD14G1078600	Chr14	8961979	8965020	0.132311	sp|O22213|CKX1_ARATH Cytokinin dehydrogenase 1 OS=Arabidopsis thaliana GN=CKX1 PE=1 SV=1
S-BC14.2	MD14G1067200	Chr14	7285000	7289128	0.184684	sp|P10978|POLX_TOBAC Retrovirus-related Pol polyprotein from transposon TNT 1-94 OS=Nicotiana tabacum PE=2 SV=1
S-BC14.3	MD14G1084500	Chr14	10290510	10293443	15.0842	sp|F4IK01|AUG1_ARATH AUGMIN subunit 1 OS=Arabidopsis thaliana GN=AUG1 PE=1 SV=1
S-BC14.3	MD14G1085100	Chr14	10331089	10346039	1.62909	sp|F4J2K4|KN7O_ARATH Kinesin-like protein KIN-7O OS=Arabidopsis thaliana GN=KIN7O PE=3 SV=1
S-BC14.3	MD14G1085200	Chr14	10358322	10363284	27.2585	sp|Q2HJ56|PWP1_BOVIN Periodic tryptophan protein 1 homolog OS=Bos taurus GN=PWP1 PE=2 SV=1
S-BC14.3	MD14G1085300	Chr14	10363346	10366621	157.761	sp|Q9CPT3|NANP_MOUSE N-acylneuraminate-9-phosphatase OS=Mus musculus GN=Nanp PE=1 SV=1
S-BC14.3	MD14G1085500	Chr14	10375791	10376568	16.1763	sp|Q0D4B2|CIPKL_ORYSJ CBL-interacting protein kinase 21 OS=Oryza sativa subsp. japonica GN=CIPK21 PE=2 SV=2
S-BC14.3	MD14G1085600	Chr14	10381366	10386360	12.6375	sp|Q4V3D9|SSL10_ARATH Protein STRICTOSIDINE SYNTHASE-LIKE 10 OS=Arabidopsis thaliana GN=SSL10 PE=2 SV=1
S-BC14.3	MD14G1085800	Chr14	10409639	10411765	39.6473	sp|Q86HW6|Y6461_DICDI Probable serine/threonine-protein kinase DDB_G0276461 OS=Dictyostelium discoideum GN=DDB_G0276461 PE=3 SV=1
S-BC14.3	MD14G1086100	Chr14	10509152	10510997	19.0114	sp|O80366|ARR9_ARATH Two-component response regulator ARR9 OS=Arabidopsis thaliana GN=ARR9 PE=1 SV=1
S-BC14.3	MD14G1086500	Chr14	10706284	10710628	2.19148	sp|Q9M1K1|ORG2_ARATH Transcription factor ORG2 OS=Arabidopsis thaliana GN=ORG2 PE=1 SV=1
S-BC14.3	MD14G1086600	Chr14	10720557	10722298	9.99033	sp|Q9M1K1|ORG2_ARATH Transcription factor ORG2 OS=Arabidopsis thaliana GN=ORG2 PE=1 SV=1
S-BC14.3	MD14G1086700	Chr14	10725418	10726519	8.13694	sp|Q84WV9|QPCT_ARATH Glutaminyl-peptide cyclotransferase OS=Arabidopsis thaliana GN=QCT PE=1 SV=1
S-BC14.3	MD14G1086900	Chr14	10748780	10749350	1.20745	sp|Q7XBQ9|RGA2_SOLBU Disease resistance protein RGA2 OS=Solanum bulbocastanum GN=RGA2 PE=1 SV=1
S-BC14.4	MD14G1095400	Chr14	14445859	14449057	23.4553	sp|Q9FFN2|GLYT3_ARATH Probable glycosyltransferase At5g03795 OS=Arabidopsis thaliana GN=At5g03795 PE=3 SV=2
S-BC14.4	MD14G1095900	Chr14	14530245	14536599	44.754	sp|P10978|POLX_TOBAC Retrovirus-related Pol polyprotein from transposon TNT 1-94 OS=Nicotiana tabacum PE=2 SV=1
S-BC14.4	MD14G1096200	Chr14	14611135	14617660	15.0363	sp|F4I2J8|CATIN_ARATH Cactin OS=Arabidopsis thaliana GN=CTN PE=1 SV=1
S-BC14.4	MD14G1096400	Chr14	14640835	14645762	4.39458	sp|Q9S9K4|ASPL2_ARATH Aspartic proteinase-like protein 2 OS=Arabidopsis thaliana GN=At1g65240 PE=1 SV=2
S-BC14.4	MD14G1096800	Chr14	14695115	14699383	17.7549	sp|Q93ZG7|RH38_ARATH DEAD-box ATP-dependent RNA helicase 38 OS=Arabidopsis thaliana GN=RH38 PE=1 SV=2
S-BC14.4	MD14G1096900	Chr14	14720300	14722295	24.1801	sp|Q03211|PEXLP_TOBAC Pistil-specific extensin-like protein OS=Nicotiana tabacum PE=2 SV=1
S-BC14.4	MD14G1097000	Chr14	14725466	14728185	27.5286	sp|Q9SCP9|VP371_ARATH Vacuolar protein-sorting-associated protein 37 homolog 1 OS=Arabidopsis thaliana GN=VPS37-1 PE=1 SV=1
S-BC14.4	MD14G1097800	Chr14	14899455	14903464	3.1528	sp|Q6TBX7|LUT1_ARATH Carotene epsilon-monooxygenase, chloroplastic OS=Arabidopsis thaliana GN=CYP97C1 PE=1 SV=1
S-BC14.4	MD14G1097900	Chr14	14907127	14907803	3.1528	sp|Q9FK25|OMT1_ARATH Flavone 3'-O-methyltransferase 1 OS=Arabidopsis thaliana GN=OMT1 PE=1 SV=1
S-BC14.5	MD14G1101200	Chr14	15596362	15605381	72.6128	sp|Q9SG80|ASD1_ARATH Alpha-L-arabinofuranosidase 1 OS=Arabidopsis thaliana GN=ASD1 PE=1 SV=1
S-BC14.5	MD14G1101500	Chr14	15645025	15645646	0.132451	sp|Q9LUM1|LOR11_ARATH Protein LURP-one-related 11 OS=Arabidopsis thaliana GN=At3g14260 PE=2 SV=1
S-BC14.5	MD14G1101600	Chr14	15656996	15657805	0.133093	sp|Q9SH27|LOR4_ARATH Protein LURP-one-related 4 OS=Arabidopsis thaliana GN=At1g63410 PE=3 SV=1
S-BC14.5	MD14G1101700	Chr14	15670718	15672446	0.036288	sp|Q9FVI1|ADF2_PETHY Actin-depolymerizing factor 2 OS=Petunia hybrida GN=ADF2 PE=2 SV=1
S-BC14.5	MD14G1101900	Chr14	15698124	15703295	14.9158	sp|C0LGH8|Y1634_ARATH Probable LRR receptor-like serine/threonine-protein kinase At1g63430 OS=Arabidopsis thaliana GN=At1g63430 PE=2 SV=1
S-BC14.5	MD14G1102200	Chr14	15722719	15725285	300.605	sp|Q9SMT7|4CLLA_ARATH Oxalate--CoA ligase OS=Arabidopsis thaliana GN=AAE3 PE=1 SV=1
S-BC14.6	MD14G1110500	Chr14	17563896	17565936	0.603651	sp|P27323|HS901_ARATH Heat shock protein 90-1 OS=Arabidopsis thaliana GN=HSP90-1 PE=1 SV=3
S-BC14.6	MD14G1109500	Chr14	17295954	17298969	6.5565	sp|Q9CAJ9|Y1385_ARATH BTB/POZ domain-containing protein At1g63850 OS=Arabidopsis thaliana GN=At1g63850 PE=1 SV=1
S-BC14.6	MD14G1109700	Chr14	17301065	17303044	15.1488	sp|Q9MAA2|AT74_ARATH Phosphoglycerate mutase-like protein AT74 OS=Arabidopsis thaliana GN=At3g05170 PE=2 SV=1
S-BC07.1	MD07G1082700	Chr07	8103710	8110134	214.153	sp|Q9LQL2|PTR14_ARATH Protein NRT1/ PTR FAMILY 7.3 OS=Arabidopsis thaliana GN=NPF7.3 PE=1 SV=2
S-BC07.1	MD07G1083200	Chr07	8192511	8197955	28.6815	sp|O23051|KAO1_ARATH Ent-kaurenoic acid oxidase 1 OS=Arabidopsis thaliana GN=KAO1 PE=2 SV=1
S-BC07.1	MD07G1079700	Chr07	7707848	7713901	30.7949	sp|Q9LFC5|PP360_ARATH Pentatricopeptide repeat-containing protein At5g01110 OS=Arabidopsis thaliana GN=At5g01110 PE=2 SV=1
S-BC07.1	MD07G1080500	Chr07	7787218	7803538	10.3422	sp|Q8RXY0|Y3333_ARATH Probable inactive protein kinase At3g63330 OS=Arabidopsis thaliana GN=At3g63330 PE=2 SV=1
S-BC07.1	MD07G1080800	Chr07	7839104	7842259	6.96526	sp|Q9SHV2|GLR23_ARATH Glutamate receptor 2.3 OS=Arabidopsis thaliana GN=GLR2.3 PE=2 SV=1
S-BC07.1	MD07G1081300	Chr07	7910581	7918993	7.73148	sp|Q9FFE3|PP388_ARATH Pentatricopeptide repeat-containing protein At5g16420, mitochondrial OS=Arabidopsis thaliana GN=At5g16420 PE=2 SV=1
S-BC07.1	MD07G1081500	Chr07	7926012	7928884	22.0267	sp|O88204|LRP3_RAT Low-density lipoprotein receptor-related protein 3 OS=Rattus norvegicus GN=Lrp3 PE=1 SV=1
S-BC07.1	MD07G1081700	Chr07	7971954	7974676	37.0727	sp|O74503|UAF30_SCHPO Upstream activation factor subunit spp27 OS=Schizosaccharomyces pombe (strain 972 / ATCC 24843) GN=spp27 PE=1 SV=1
S-BC07.1	MD07G1081800	Chr07	7978913	7984093	14.8352	sp|Q944N1|LHP1_SOLLC Chromo domain protein LHP1 OS=Solanum lycopersicum GN=LHP1 PE=1 SV=2
S-BC07.1	MD07G1081900	Chr07	8014938	8018932	7.41789	sp|Q9FH50|APO3_ARATH APO protein 3, mitochondrial OS=Arabidopsis thaliana GN=APO3 PE=2 SV=1
S-BC07.1	MD07G1082000	Chr07	8031035	8037594	41.3921	sp|O49621|MLO1_ARATH MLO-like protein 1 OS=Arabidopsis thaliana GN=MLO1 PE=1 SV=1
S-BC07.1	MD07G1083500	Chr07	8411834	8414818	5.97071	sp|Q8GYH5|BAD1_ARATH Ankyrin repeat-containing protein BDA1 OS=Arabidopsis thaliana GN=BAD1 PE=1 SV=1
S-BC15.1	MD15G1045000	Chr15	3077567	3079004	88.4396	sp|Q940T9|COL4_ARATH Zinc finger protein CONSTANS-LIKE 4 OS=Arabidopsis thaliana GN=COL4 PE=2 SV=2
S-BC15.1	MD15G1045300	Chr15	3121783	3123542	16.9351	sp|Q8RXN4|HIBC5_ARATH 3-hydroxyisobutyryl-CoA hydrolase-like protein 2, mitochondrial OS=Arabidopsis thaliana GN=At4g31810 PE=2 SV=1
S-BC15.1	MD15G1045400	Chr15	3125371	3127250	9.48661	sp|Q9FR53|TOR_ARATH Serine/threonine-protein kinase TOR OS=Arabidopsis thaliana GN=TOR PE=1 SV=1
S-BC15.1	MD15G1045800	Chr15	3143298	3144624	4.02945	sp|Q8LGN0|GLR27_ARATH Glutamate receptor 2.7 OS=Arabidopsis thaliana GN=GLR2.7 PE=2 SV=3
S-BC15.1	MD15G1046700	Chr15	3216281	3219076	12.2433	sp|Q9SMZ3|FBX13_ARATH F-box only protein 13 OS=Arabidopsis thaliana GN=FBX13 PE=2 SV=2
S-BC15.1	MD15G1047400	Chr15	3254196	3257870	8.70794	sp|Q5XIY8|PAXI1_DANRE PAX-interacting protein 1 OS=Danio rerio GN=paxip1 PE=2 SV=1
S-BC15.1	MD15G1047700	Chr15	3273870	3278391	61.291	sp|O64843|CID7_ARATH Polyadenylate-binding protein-interacting protein 7 OS=Arabidopsis thaliana GN=CID7 PE=1 SV=1
S-BC15.1	MD15G1049400	Chr15	3379677	3385456	53.635	sp|B9DFX7|HMA8_ARATH Copper-transporting ATPase PAA2, chloroplastic OS=Arabidopsis thaliana GN=PAA2 PE=2 SV=1
S-BC15.1	MD15G1049900	Chr15	3395832	3402372	12.7053	sp|Q9SMY8|FBL15_ARATH F-box/LRR-repeat protein 15 OS=Arabidopsis thaliana GN=FBL15 PE=2 SV=2
S-BC15.1	MD15G1035900	Chr15	2515651	2519958	2.8093	sp|Q9C5H5|M3K5G_ARATH Mitogen-activated protein kinase kinase kinase 5 OS=Arabidopsis thaliana GN=MAPKKK5 PE=1 SV=1
S-BC15.1	MD15G1036500	Chr15	2548127	2549263	16.6322	sp|Q94AW5|ERF03_ARATH Ethylene-responsive transcription factor ERF003 OS=Arabidopsis thaliana GN=ERF003 PE=2 SV=1
S-BC15.1	MD15G1037200	Chr15	2587491	2588334	9.57879	sp|Q39262|ZFP3_ARATH Zinc finger protein 3 OS=Arabidopsis thaliana GN=ZFP3 PE=2 SV=1
S-BC15.1	MD15G1038000	Chr15	2655827	2657507	24.0719	sp|Q9SKZ2|CAF1G_ARATH Probable CCR4-associated factor 1 homolog 7 OS=Arabidopsis thaliana GN=CAF1-7 PE=2 SV=2
S-BC15.1	MD15G1038100	Chr15	2660519	2662756	26.8454	sp|P58684|SPCS2_ARATH Probable signal peptidase complex subunit 2 OS=Arabidopsis thaliana GN=At2g39960 PE=2 SV=1
S-BC15.1	MD15G1038400	Chr15	2682911	2685708	57.4825	sp|Q93ZE8|SDF2_ARATH Stromal cell-derived factor 2-like protein OS=Arabidopsis thaliana GN=SDF2 PE=1 SV=1
S-BC15.1	MD15G1038900	Chr15	2739029	2740342	9.68609	sp|Q6S7B0|TAF5_ARATH Transcription initiation factor TFIID subunit 5 OS=Arabidopsis thaliana GN=TAF5 PE=1 SV=1
S-BC15.1	MD15G1039000	Chr15	2740343	2741773	15.5397	sp|Q6S7B0|TAF5_ARATH Transcription initiation factor TFIID subunit 5 OS=Arabidopsis thaliana GN=TAF5 PE=1 SV=1
S-BC15.1	MD15G1039300	Chr15	2754045	2756109	20.3068	sp|Q9LEU7|CIPK5_ARATH CBL-interacting serine/threonine-protein kinase 5 OS=Arabidopsis thaliana GN=CIPK5 PE=2 SV=1
S-BC15.1	MD15G1039700	Chr15	2800905	2809821	3.14395	sp|Q9SK28|FH18_ARATH Formin-like protein 18 OS=Arabidopsis thaliana GN=FH18 PE=2 SV=2
S-BC15.1	MD15G1040300	Chr15	2838940	2840919	16.9351	sp|Q8RXN4|HIBC5_ARATH 3-hydroxyisobutyryl-CoA hydrolase-like protein 2, mitochondrial OS=Arabidopsis thaliana GN=At4g31810 PE=2 SV=1
S-BC15.1	MD15G1040400	Chr15	2841050	2844524	16.9351	sp|Q54K50|PLDY_DICDI Phospholipase D Y OS=Dictyostelium discoideum GN=pldY PE=2 SV=1
S-BC15.1	MD15G1040600	Chr15	2848107	2851854	14.8584	sp|Q8H1D3|NPY1_ARATH BTB/POZ domain-containing protein NPY1 OS=Arabidopsis thaliana GN=NPY1 PE=2 SV=1
S-BC15.1	MD15G1040700	Chr15	2867608	2870949	73.3386	sp|F4KIB2|TMN8_ARATH Transmembrane 9 superfamily member 8 OS=Arabidopsis thaliana GN=TMN8 PE=2 SV=1
S-BC15.1	MD15G1040900	Chr15	2875151	2876153	7.31512	sp|Q9SK27|ENL1_ARATH Early nodulin-like protein 1 OS=Arabidopsis thaliana GN=At2g25060 PE=1 SV=2
S-BC15.1	MD15G1041900	Chr15	2928356	2933287	57.3842	sp|Q67UP9|P2C58_ORYSJ Probable protein phosphatase 2C 58 OS=Oryza sativa subsp. japonica GN=Os06g0651600 PE=2 SV=1
S-BC15.1	MD15G1042000	Chr15	2936453	2942819	18.7352	sp|Q84PB3|IF4G1_ORYSJ Eukaryotic translation initiation factor isoform 4G-1 OS=Oryza sativa subsp. japonica GN=Os04g0499300 PE=2 SV=2
S-BC15.1	MD15G1042100	Chr15	2945091	2947874	8.08749	sp|Q9SZ54|GPX7_ARATH Putative glutathione peroxidase 7, chloroplastic OS=Arabidopsis thaliana GN=GPX7 PE=3 SV=2
S-BC15.1	MD15G1042300	Chr15	2951689	2958908	49.9531	sp|F4KIA8|RRC1L_ARATH Protein RRC1-like OS=Arabidopsis thaliana GN=At5g10800 PE=2 SV=1
S-BC15.1	MD15G1042400	Chr15	2958928	2963697	4.37894	sp|Q9FFJ8|LIMYB_ARATH L10-interacting MYB domain-containing protein OS=Arabidopsis thaliana GN=LIMYB PE=1 SV=1
S-BC15.1	MD15G1042600	Chr15	2972508	2977383	10.642	sp|Q7XA40|RGA3_SOLBU Putative disease resistance protein RGA3 OS=Solanum bulbocastanum GN=RGA3 PE=2 SV=2
S-BC15.1	MD15G1043100	Chr15	2993940	2997497	15.3239	sp|Q9FZL4|MGDG_SOYBN Probable monogalactosyldiacylglycerol synthase, chloroplastic OS=Glycine max GN=MGD A PE=2 SV=1
S-BC15.1	MD15G1043200	Chr15	3004086	3004632	2.08165	sp|Q9M8L3|VQ11_ARATH VQ motif-containing protein 11 OS=Arabidopsis thaliana GN=VQ11 PE=1 SV=1
S-BC15.1	MD15G1043400	Chr15	3011106	3012663	44.4132	sp|Q2TBY0|SKA2_BOVIN Spindle and kinetochore-associated protein 2 OS=Bos taurus GN=SKA2 PE=2 SV=1
S-BC15.1	MD15G1043500	Chr15	3014048	3022055	5.3963	sp|Q8S944|DRP3A_ARATH Dynamin-related protein 3A OS=Arabidopsis thaliana GN=DRP3A PE=1 SV=2
S-BC15.1	MD15G1044000	Chr15	3039897	3043735	14.3181	sp|Q8S9J6|ASPA_ARATH Aspartyl protease family protein At5g10770 OS=Arabidopsis thaliana GN=At5g10770 PE=2 SV=1
S-BC15.1	MD15G1044400	Chr15	3052095	3053514	7.26562	sp|Q8VZF6|EDR2L_ARATH Protein ENHANCED DISEASE RESISTANCE 2-like OS=Arabidopsis thaliana GN=EDR2L PE=2 SV=1
S-BC15.1	MD15G1046200	Chr15	3174459	3178245	4.32123	sp|Q9SHV1|GLR22_ARATH Glutamate receptor 2.2 OS=Arabidopsis thaliana GN=GLR2.2 PE=2 SV=1
S-BC15.1	MD15G1046500	Chr15	3187187	3192778	2.28287	sp|A2YFR6|OHK1_ORYSI Probable histidine kinase 1 OS=Oryza sativa subsp. indica GN=HK1 PE=3 SV=1
S-BC15.1	MD15G1048800	Chr15	3319843	3324162	20.3632	sp|O04279|GPA2_PEA Guanine nucleotide-binding protein alpha-2 subunit OS=Pisum sativum GN=GPA2 PE=2 SV=1
S-BC15.1	MD15G1048900	Chr15	3326059	3330100	5.91838	sp|Q84RK2|FAP2_ARATH Fatty-acid-binding protein 2 OS=Arabidopsis thaliana GN=FAP2 PE=2 SV=2
S-BC15.1	MD15G1049000	Chr15	3331386	3333871	27.8059	sp|Q8VYG3|GUN16_ARATH Endoglucanase 16 OS=Arabidopsis thaliana GN=At3g43860 PE=2 SV=1
S-BC16.1	MD16G1282400	Chr16	38546290	38549220	8.93328	sp|Q9M2Z2|WDR5A_ARATH COMPASS-like H3K4 histone methylase component WDR5A OS=Arabidopsis thaliana GN=WDR5A PE=1 SV=1
S-BC16.1	MD16G1282500	Chr16	38574425	38576138	2.12455	sp|Q9T072|BH025_ARATH Transcription factor bHLH25 OS=Arabidopsis thaliana GN=BHLH25 PE=2 SV=2
S-BC16.1	MD16G1282700	Chr16	38703652	38715075	1.88954	sp|Q8RX26|RGLG3_ARATH E3 ubiquitin-protein ligase RGLG3 OS=Arabidopsis thaliana GN=RGLG3 PE=1 SV=1
S-M02.1	MD02G1134000	Chr02	10865841	10869671	9.67018	sp|Q56XU4|C3H6_ARATH Zinc finger CCCH domain-containing protein 6 OS=Arabidopsis thaliana GN=At1g19860 PE=2 SV=1
S-M02.1	MD02G1134600	Chr02	10927099	10928780	71.7683	sp|Q43434|VATL_GOSHI V-type proton ATPase 16 kDa proteolipid subunit OS=Gossypium hirsutum GN=CVA16-2 PE=2 SV=1
S-M02.1	MD02G1135700	Chr02	11281513	11287721	25.4129	sp|Q9SD34|C3H44_ARATH Zinc finger CCCH domain-containing protein 44 OS=Arabidopsis thaliana GN=At3g51120 PE=2 SV=3
S-M02.1	MD02G1136000	Chr02	11312470	11314616	28.2581	sp|Q42600|C84A1_ARATH Cytochrome P450 84A1 OS=Arabidopsis thaliana GN=CYP84A1 PE=1 SV=1
S-M02.1	MD02G1137900	Chr02	11561046	11564543	5.27213	sp|Q2R1U4|CK5P1_ORYSJ CDK5RAP1-like protein OS=Oryza sativa subsp. japonica GN=Os11g0592800 PE=2 SV=1
S-M02.1	MD02G1138700	Chr02	11592799	11596699	3.52783	sp|Q7XA87|FOLT1_ARATH Folate transporter 1, chloroplastic OS=Arabidopsis thaliana GN=FOLT1 PE=2 SV=1
S-M02.1	MD02G1138800	Chr02	11598146	11600737	7.59994	sp|Q9ZR14|Y4317_ARATH Putative B3 domain-containing protein At4g03170 OS=Arabidopsis thaliana GN=At4g03170 PE=3 SV=1
S-M02.1	MD02G1138900	Chr02	11603247	11605294	7.24269	sp|Q9FJZ9|PER72_ARATH Peroxidase 72 OS=Arabidopsis thaliana GN=PER72 PE=1 SV=1
S-M02.1	MD02G1133600	Chr02	10797591	10799460	11.6053	sp|Q9FV68|ICO5D_LIMDO Icosanoyl-CoA 5-desaturase (Fragment) OS=Limnanthes douglasii PE=1 SV=1
S-M02.1	MD02G1133900	Chr02	10836758	10837079	2.11235	sp|O65695|SAU50_ARATH Auxin-responsive protein SAUR50 OS=Arabidopsis thaliana GN=SAUR50 PE=1 SV=1
S-M02.1	MD02G1135300	Chr02	11022763	11025659	9.5748	sp|F4J394|KN7G_ARATH Kinesin-like protein KIN-7G OS=Arabidopsis thaliana GN=KIN7G PE=2 SV=1
S-M02.1	MD02G1136700	Chr02	11412201	11414492	19.3719	sp|Q9FVX1|GRXC3_ARATH Glutaredoxin-C3 OS=Arabidopsis thaliana GN=GRXC3 PE=2 SV=1
S-M02.1	MD02G1137000	Chr02	11452119	11454065	11.2851	sp|Q9XGX0|SHI_ARATH Protein SHORT INTERNODES OS=Arabidopsis thaliana GN=SHI PE=1 SV=1
S-M02.1	MD02G1137100	Chr02	11461522	11467268	40.3353	sp|Q19238|YS3J_CAEEL Putative tyrosine-protein kinase F09A5.2 OS=Caenorhabditis elegans GN=F09A5.2 PE=3 SV=2
S-M02.1	MD02G1137200	Chr02	11468454	11475486	10.8447	sp|Q5FV35|MORC2_ARATH Protein MICRORCHIDIA 2 OS=Arabidopsis thaliana GN=MORC2 PE=1 SV=1
S-M02.1	MD02G1137300	Chr02	11476321	11478492	17.9008	sp|Q9SD42|RTH_ARATH Protein RTE1-HOMOLOG OS=Arabidopsis thaliana GN=RTH PE=2 SV=1
S-M02.1	MD02G1137500	Chr02	11481838	11487288	21.7169	sp|Q9SCV9|BGAL3_ARATH Beta-galactosidase 3 OS=Arabidopsis thaliana GN=BGAL3 PE=2 SV=1
S-M02.1	MD02G1137700	Chr02	11506220	11512787	2.95072	sp|Q9M066|C90C1_ARATH 3-epi-6-deoxocathasterone 23-monooxygenase OS=Arabidopsis thaliana GN=ROT3 PE=2 SV=3
S-M02.1	MD02G1139300	Chr02	11615565	11618338	11.0603	sp|Q9FJZ9|PER72_ARATH Peroxidase 72 OS=Arabidopsis thaliana GN=PER72 PE=1 SV=1
S-M02.1	MD02G1139600	Chr02	11641586	11644358	6.822	sp|Q9SZL8|FRS5_ARATH Protein FAR1-RELATED SEQUENCE 5 OS=Arabidopsis thaliana GN=FRS5 PE=2 SV=1
S-M02.1	MD02G1139700	Chr02	11645171	11647170	198.788	sp|P42758|XERO2_ARATH Dehydrin Xero 2 OS=Arabidopsis thaliana GN=XERO2 PE=2 SV=1
S-M02.1	MD02G1139900	Chr02	11658185	11659876	1311.27	sp|P12951|DHN1_HORVU Dehydrin DHN1 OS=Hordeum vulgare GN=DHN1 PE=2 SV=1
S-M02.1	MD02G1140000	Chr02	11665045	11666621	1247.28	sp|P42759|ERD10_ARATH Dehydrin ERD10 OS=Arabidopsis thaliana GN=ERD10 PE=1 SV=1
S-M02.1	MD02G1140100	Chr02	11685737	11687790	305.568	sp|P25863|XERO1_ARATH Dehydrin Xero 1 OS=Arabidopsis thaliana GN=XERO1 PE=2 SV=2
S-M02.1	MD02G1140200	Chr02	11689516	11690174	38.7117	sp|P28639|DHN1_PEA Dehydrin DHN1 OS=Pisum sativum GN=DHN1 PE=2 SV=1
S-M02.1	MD02G1140600	Chr02	11699472	11700207	14.1653	sp|C0Z2L5|BZP44_ARATH bZIP transcription factor 44 OS=Arabidopsis thaliana GN=BZIP44 PE=1 SV=1
S-M02.1	MD02G1140700	Chr02	11704458	11707099	49.9911	sp|Q39027|MPK7_ARATH Mitogen-activated protein kinase 7 OS=Arabidopsis thaliana GN=MPK7 PE=1 SV=2
S-M02.1	MD02G1140900	Chr02	11718822	11719953	3.19979	sp|F4JVA6|SFH6_ARATH Phosphatidylinositol/phosphatidylcholine transfer protein SFH6 OS=Arabidopsis thaliana GN=SFH6 PE=2 SV=1
S-M02.1	MD02G1141000	Chr02	11728699	11734516	22.9762	sp|Q6NPL9|PLP3A_ARATH Thioredoxin domain-containing protein PLP3A OS=Arabidopsis thaliana GN=PLP3A PE=1 SV=1
S-M02.1	MD02G1141500	Chr02	11758486	11758962	2.21559	sp|Q6DEY3|AB17B_XENTR Protein ABHD17B OS=Xenopus tropicalis GN=abhd17b PE=2 SV=1
S-M02.2	MD02G1155000	Chr02	12850381	12853073	32.0609	sp|Q1PE15|MCU1_ARATH Calcium uniporter protein 1, mitochondrial OS=Arabidopsis thaliana GN=At4g36820 PE=2 SV=1
S-M02.2	MD02G1155100	Chr02	12859355	12860273	11.9315	sp|Q9SYY4|ELO3L_ARATH Elongation of fatty acids protein 3-like OS=Arabidopsis thaliana GN=HOS3 PE=2 SV=1
S-M02.2	MD02G1155200	Chr02	12866563	12868455	27.307	sp|Q5ZIR9|RN185_CHICK E3 ubiquitin-protein ligase RNF185 OS=Gallus gallus GN=RNF185 PE=2 SV=1
S-M02.2	MD02G1156000	Chr02	12996857	12998846	3.6538	sp|O64825|LYK4_ARATH LysM domain receptor-like kinase 4 OS=Arabidopsis thaliana GN=LYK4 PE=1 SV=1
S-M02.2	MD02G1156700	Chr02	13025962	13031186	17.0591	sp|P0C7Q8|DA1_ARATH Protein DA1 OS=Arabidopsis thaliana GN=DA1 PE=1 SV=1
S-M02.2	MD02G1153700	Chr02	12747831	12748457	870.466	sp|Q40287|UFOG5_MANES Anthocyanidin 3-O-glucosyltransferase 5 OS=Manihot esculenta GN=GT5 PE=2 SV=1
S-M02.2	MD02G1153800	Chr02	12748517	12748745	323.119	sp|Q40287|UFOG5_MANES Anthocyanidin 3-O-glucosyltransferase 5 OS=Manihot esculenta GN=GT5 PE=2 SV=1
S-M02.2	MD02G1153900	Chr02	12754730	12757338	3.9097	sp|Q40287|UFOG5_MANES Anthocyanidin 3-O-glucosyltransferase 5 OS=Manihot esculenta GN=GT5 PE=2 SV=1
S-M02.2	MD02G1154100	Chr02	12780734	12784077	13.2551	sp|P39843|BMR2_BACSU Multidrug resistance protein 2 OS=Bacillus subtilis (strain 168) GN=blt PE=3 SV=1
S-M02.2	MD02G1154200	Chr02	12784207	12787146	40.8196	sp|Q9SDY5|RCE1_ARATH NEDD8-conjugating enzyme Ubc12 OS=Arabidopsis thaliana GN=RCE1 PE=1 SV=1
S-M02.2	MD02G1154300	Chr02	12796259	12799428	215.266	sp|Q9SDY5|RCE1_ARATH NEDD8-conjugating enzyme Ubc12 OS=Arabidopsis thaliana GN=RCE1 PE=1 SV=1
S-M02.2	MD02G1154400	Chr02	12807672	12808797	12.5822	sp|Q94ID7|GGPPS_HEVBR Geranylgeranyl pyrophosphate synthase, chloroplastic OS=Hevea brasiliensis GN=GGPS PE=1 SV=1
S-M02.2	MD02G1155800	Chr02	12946711	12949951	23.3895	sp|Q9SJF1|LSG12_ARATH GTPase LSG1-2 OS=Arabidopsis thaliana GN=LSG1-2 PE=1 SV=1
S-M02.2	MD02G1156800	Chr02	13084154	13091774	13.0143	sp|Q9SW80|BLH2_ARATH BEL1-like homeodomain protein 2 OS=Arabidopsis thaliana GN=BLH2 PE=1 SV=3
S-M02.2	MD02G1156900	Chr02	13101565	13106049	11.9819	sp|Q9SVM0|Y3078_ARATH BTB/POZ domain-containing protein At3g50780 OS=Arabidopsis thaliana GN=At3g50780 PE=2 SV=1
S-M02.2	MD02G1157000	Chr02	13109966	13120994	7.66652	sp|O64827|SUVR5_ARATH Histone-lysine N-methyltransferase SUVR5 OS=Arabidopsis thaliana GN=SUVR5 PE=1 SV=3
S-M02.2	MD02G1157500	Chr02	13174490	13174967	7.93127	sp|Q9I8X3|FGFR3_DANRE Fibroblast growth factor receptor 3 OS=Danio rerio GN=fgfr3 PE=2 SV=1
S-M02.2	MD02G1157800	Chr02	13189818	13191728	116.009	sp|Q40459|PSBO_TOBAC Oxygen-evolving enhancer protein 1, chloroplastic OS=Nicotiana tabacum GN=PSBO PE=2 SV=1
S-M02.2	MD02G1158300	Chr02	13197016	13200480	7.73192	sp|Q94A73|Y5656_ARATH BTB/POZ domain-containing protein At5g66560 OS=Arabidopsis thaliana GN=At5g66560 PE=2 SV=2
S-M02.2	MD02G1158400	Chr02	13208802	13212623	19.7582	sp|B2GII4|RL1_KOCRD 50S ribosomal protein L1 OS=Kocuria rhizophila (strain ATCC 9341 / DSM 348 / NBRC 103217 / DC2201) GN=rplA PE=3 SV=1
S-M02.2	MD02G1159100	Chr02	13321720	13325162	19.7015	sp|Q8RY67|WAKLO_ARATH Wall-associated receptor kinase-like 14 OS=Arabidopsis thaliana GN=WAKL14 PE=2 SV=2
S-M02.2	MD02G1159300	Chr02	13361711	13381990	6.35036	sp|Q7XZU0|SAC9_ARATH Probable phosphoinositide phosphatase SAC9 OS=Arabidopsis thaliana GN=SAC9 PE=1 SV=1
S-M02.2	MD02G1159500	Chr02	13398446	13402523	9.11938	sp|O80462|XLG1_ARATH Extra-large guanine nucleotide-binding protein 1 OS=Arabidopsis thaliana GN=XLG1 PE=1 SV=2
S-M02.2	MD02G1159600	Chr02	13402524	13406232	9.11938	sp|O80462|XLG1_ARATH Extra-large guanine nucleotide-binding protein 1 OS=Arabidopsis thaliana GN=XLG1 PE=1 SV=2
S-M02.2	MD02G1160500	Chr02	13469879	13472657	3.53661	sp|O07834|DAPB1_PSEMX Dipeptidyl aminopeptidase BI OS=Pseudoxanthomonas mexicana GN=dapb1 PE=1 SV=1
S-M02.2	MD02G1160600	Chr02	13472658	13474412	3.53661	sp|Q86AS5|PPCE_DICDI Prolyl endopeptidase OS=Dictyostelium discoideum GN=prep PE=1 SV=1
S-M02.2	MD02G1160700	Chr02	13475114	13478862	4.80745	sp|Q8LGM7|MOCOS_SOLLC Molybdenum cofactor sulfurase OS=Solanum lycopersicum GN=FLACCA PE=2 SV=1
S-M02.2	MD02G1160800	Chr02	13481717	13484582	4.7368	sp|Q8LGM7|MOCOS_SOLLC Molybdenum cofactor sulfurase OS=Solanum lycopersicum GN=FLACCA PE=2 SV=1
S-M02.2	MD02G1161000	Chr02	13498377	13500849	46.2905	sp|O80470|GDL38_ARATH GDSL esterase/lipase At2g23540 OS=Arabidopsis thaliana GN=At2g23540 PE=2 SV=1
S-M02.2	MD02G1161500	Chr02	13572093	13573202	2.06728	sp|P46645|AAT2_ARATH Aspartate aminotransferase, cytoplasmic isozyme 1 OS=Arabidopsis thaliana GN=ASP2 PE=1 SV=2
S-M02.2	MD02G1161600	Chr02	13577282	13578550	11.2094	sp|O80477|MES3_ARATH Methylesterase 3 OS=Arabidopsis thaliana GN=MES3 PE=2 SV=1
S-M02.2	MD02G1161700	Chr02	13579735	13585898	11.2094	sp|Q9M7M1|ETR1_PRUPE Ethylene receptor OS=Prunus persica GN=ETR1 PE=2 SV=1
S-M02.2	MD02G1162100	Chr02	13673026	13678410	27.2892	sp|Q5VRL3|SODF1_ORYSJ Superoxide dismutase [Fe] 1, chloroplastic OS=Oryza sativa subsp. japonica GN=Os06g0115400 PE=2 SV=1
S-M02.2	MD02G1163100	Chr02	13910472	13911769	132.871	sp|Q8S9K8|MES10_ARATH Methylesterase 10 OS=Arabidopsis thaliana GN=MES10 PE=2 SV=1
S-M02.2	MD02G1163200	Chr02	13921091	13925041	50.8027	sp|F4K265|AT101_ARATH Autophagy-related protein 101 OS=Arabidopsis thaliana GN=ATG101 PE=1 SV=1
S-M02.2	MD02G1163500	Chr02	13947070	13948105	23.2226	sp|Q84TE9|DOF53_ARATH Dof zinc finger protein DOF5.3 OS=Arabidopsis thaliana GN=DOF5.3 PE=2 SV=1
S-M02.2	MD02G1163600	Chr02	13975035	13978076	16.2429	sp|P29162|ASOL_TOBAC L-ascorbate oxidase homolog OS=Nicotiana tabacum PE=2 SV=1
S-M02.2	MD02G1163700	Chr02	14006610	14007999	5.74385	sp|O64837|RTNLM_ARATH Reticulon-like protein B13 OS=Arabidopsis thaliana GN=RTNLB13 PE=2 SV=1
S-M02.2	MD02G1163900	Chr02	14009926	14010573	12.1316	sp|Q6WAU0|PULR_MENPI (+)-pulegone reductase OS=Mentha piperita PE=1 SV=1
S-M02.2	MD02G1164000	Chr02	14010777	14011005	12.1316	sp|O23169|PP353_ARATH Pentatricopeptide repeat-containing protein At4g37170 OS=Arabidopsis thaliana GN=PCMP-H5 PE=3 SV=1
S-M02.2	MD02G1164300	Chr02	14027403	14031542	4.06337	sp|Q9FKZ1|DRL42_ARATH Probable disease resistance protein At5g66900 OS=Arabidopsis thaliana GN=At5g66900 PE=3 SV=1
S-M02.2	MD02G1164400	Chr02	14043426	14047026	9.22217	sp|Q9FKZ0|DRL43_ARATH Probable disease resistance protein At5g66910 OS=Arabidopsis thaliana GN=At5g66910 PE=2 SV=1
S-M02.2	MD02G1164700	Chr02	14070268	14073970	10.0854	sp|Q9FKZ1|DRL42_ARATH Probable disease resistance protein At5g66900 OS=Arabidopsis thaliana GN=At5g66900 PE=3 SV=1
S-M02.2	MD02G1164800	Chr02	14082085	14087025	7.09735	sp|Q9FKZ1|DRL42_ARATH Probable disease resistance protein At5g66900 OS=Arabidopsis thaliana GN=At5g66900 PE=3 SV=1
S-M02.2	MD02G1165200	Chr02	14112373	14112823	10.0854	sp|Q9FKZ1|DRL42_ARATH Probable disease resistance protein At5g66900 OS=Arabidopsis thaliana GN=At5g66900 PE=3 SV=1
S-M02.2	MD02G1165300	Chr02	14114136	14117948	7.09735	sp|Q9FKZ1|DRL42_ARATH Probable disease resistance protein At5g66900 OS=Arabidopsis thaliana GN=At5g66900 PE=3 SV=1
S-M02.2	MD02G1165400	Chr02	14150714	14155598	19.2259	sp|Q9FKZ0|DRL43_ARATH Probable disease resistance protein At5g66910 OS=Arabidopsis thaliana GN=At5g66910 PE=2 SV=1
S-M02.2	MD02G1166500	Chr02	14266243	14270729	37.9629	sp|Q39192|SRK2D_ARATH Serine/threonine-protein kinase SRK2D OS=Arabidopsis thaliana GN=SRK2D PE=1 SV=1
S-M02.2	MD02G1154900	Chr02	12821841	12824094	1.09169	sp|Q9ZU29|PP139_ARATH Pentatricopeptide repeat-containing protein At2g01390 OS=Arabidopsis thaliana GN=At2g01390/At2g01380 PE=2 SV=2
S-M02.3	MD02G1178600	Chr02	15782139	15785397	5.86013	sp|C0LGS3|Y4372_ARATH Probable LRR receptor-like serine/threonine-protein kinase At4g37250 OS=Arabidopsis thaliana GN=At4g37250 PE=2 SV=1
S-M02.3	MD02G1179100	Chr02	15873238	15879783	9.13321	sp|Q9M3H5|HMA1_ARATH Probable cadmium/zinc-transporting ATPase HMA1, chloroplastic OS=Arabidopsis thaliana GN=HMA1 PE=2 SV=2
S-M02.3	MD02G1180700	Chr02	16204789	16212844	29.1732	sp|O22193|PUB4_ARATH U-box domain-containing protein 4 OS=Arabidopsis thaliana GN=PUB4 PE=1 SV=3
S-M02.3	MD02G1180800	Chr02	16212931	16219604	29.1732	sp|O22193|PUB4_ARATH U-box domain-containing protein 4 OS=Arabidopsis thaliana GN=PUB4 PE=1 SV=3
S-M02.3	MD02G1181300	Chr02	16296787	16298402	6.70725	sp|Q9SZU7|KAI2_ARATH Probable esterase KAI2 OS=Arabidopsis thaliana GN=KAI2 PE=1 SV=1
S-M02.3	MD02G1174800	Chr02	15373596	15377137	16.5148	sp|Q93XX5|Y5713_ARATH PI-PLC X domain-containing protein At5g67130 OS=Arabidopsis thaliana GN=At5g67130 PE=1 SV=1
S-M02.3	MD02G1175900	Chr02	15457095	15463292	12.0272	sp|Q9SLN1|FPP7_ARATH Filament-like plant protein 7 OS=Arabidopsis thaliana GN=FPP7 PE=3 SV=2
S-M02.3	MD02G1176100	Chr02	15538899	15542976	6.12514	sp|O23193|CBSX1_ARATH CBS domain-containing protein CBSX1, chloroplastic OS=Arabidopsis thaliana GN=CBSX1 PE=1 SV=2
S-M02.3	MD02G1176200	Chr02	15549166	15549643	6.57441	sp|Q9FH94|ERF10_ARATH Ethylene-responsive transcription factor ERF010 OS=Arabidopsis thaliana GN=ERF010 PE=2 SV=1
S-M02.3	MD02G1176500	Chr02	15594640	15603943	3.62598	sp|Q94LW7|KN4B_ARATH Kinesin-like protein KIN-4B OS=Arabidopsis thaliana GN=KIN4B PE=2 SV=1
S-M02.3	MD02G1177200	Chr02	15637844	15640944	23.3265	sp|Q84MB6|DIOX2_ARATH Probable 2-oxoglutarate-dependent dioxygenase At3g49630 OS=Arabidopsis thaliana GN=At3g50210 PE=2 SV=1
S-M02.3	MD02G1177600	Chr02	15690319	15695304	48.0821	sp|Q9FH90|IX14H_ARATH Probable beta-1,4-xylosyltransferase IRX14H OS=Arabidopsis thaliana GN=IRX14H PE=2 SV=1
S-M02.3	MD02G1178100	Chr02	15733657	15735280	9.8671	sp|Q9FE83|SKIP2_ARATH F-box protein SKIP2 OS=Arabidopsis thaliana GN=SKIP2 PE=1 SV=1
S-M02.3	MD02G1179200	Chr02	15881721	15887888	12.4186	sp|Q94C32|MRG1_ARATH Protein MRG1 OS=Arabidopsis thaliana GN=MRG1 PE=1 SV=1
S-M02.3	MD02G1179600	Chr02	15959362	15960738	61.5141	sp|Q7TNK0|SERC1_RAT Serine incorporator 1 OS=Rattus norvegicus GN=Serinc1 PE=1 SV=1
S-M02.3	MD02G1179800	Chr02	15985564	15992145	5.88858	sp|Q9FN19|HOS15_ARATH WD40 repeat-containing protein HOS15 OS=Arabidopsis thaliana GN=HOS15 PE=2 SV=1
S-M11.1	MD11G1060100	Chr11	5221511	5225954	3.51252	sp|Q8RWU5|FBL3_ARATH F-box/LRR-repeat protein 3 OS=Arabidopsis thaliana GN=FBL3 PE=2 SV=1
S-M11.1	MD11G1060200	Chr11	5227978	5228206	2.18804	sp|P20144|WUN1_SOLTU Wound-induced protein 1 OS=Solanum tuberosum GN=WUN1 PE=2 SV=1
S-M11.1	MD11G1060400	Chr11	5235677	5238230	4.3734	sp|Q8GWL2|LOR7_ARATH Protein LURP-one-related 7 OS=Arabidopsis thaliana GN=At2g30270 PE=2 SV=1
S-M11.1	MD11G1062800	Chr11	5449060	5451674	22.6756	sp|O64733|U87A2_ARATH UDP-glycosyltransferase 87A2 OS=Arabidopsis thaliana GN=UGT87A2 PE=1 SV=1
S-M11.1	MD11G1063100	Chr11	5471407	5473179	2.92861	sp|Q9LU68|CIA2_ARATH Protein CHLOROPLAST IMPORT APPARATUS 2 OS=Arabidopsis thaliana GN=CIA2 PE=2 SV=1
S-M11.1	MD11G1063400	Chr11	5490995	5494788	32.8697	sp|Q94KD0|TA15B_ARATH Transcription initiation factor TFIID subunit 15b OS=Arabidopsis thaliana GN=TAF15B PE=1 SV=1
S-M11.1	MD11G1060700	Chr11	5291040	5292687	26.6865	sp|Q9LSE2|ICE1_ARATH Transcription factor ICE1 OS=Arabidopsis thaliana GN=SCRM PE=1 SV=1
S-M11.1	MD11G1061000	Chr11	5310625	5312104	14.6845	sp|A7NY33|PER4_VITVI Peroxidase 4 OS=Vitis vinifera GN=GSVIVT00023967001 PE=1 SV=1
S-M11.1	MD11G1061100	Chr11	5318297	5319844	3.53221	sp|A7NY33|PER4_VITVI Peroxidase 4 OS=Vitis vinifera GN=GSVIVT00023967001 PE=1 SV=1
S-M11.1	MD11G1061700	Chr11	5378187	5380687	10.6571	sp|Q9C562|CIPKA_ARATH CBL-interacting serine/threonine-protein kinase 10 OS=Arabidopsis thaliana GN=CIPK10 PE=1 SV=1
S-M11.1	MD11G1062500	Chr11	5415969	5432873	34.4457	sp|P10978|POLX_TOBAC Retrovirus-related Pol polyprotein from transposon TNT 1-94 OS=Nicotiana tabacum PE=2 SV=1
S-M11.1	MD11G1065000	Chr11	5583476	5585122	262.101	sp|Q9VCK1|GILT2_DROME GILT-like protein 2 OS=Drosophila melanogaster GN=GILT2 PE=2 SV=1
S-M11.1	MD11G1065100	Chr11	5585123	5587761	262.101	sp|Q9VCK1|GILT2_DROME GILT-like protein 2 OS=Drosophila melanogaster GN=GILT2 PE=2 SV=1
S-M11.1	MD11G1065600	Chr11	5655833	5659629	14.0364	sp|O22558|STY8_ARATH Serine/threonine-protein kinase STY8 OS=Arabidopsis thaliana GN=STY8 PE=1 SV=2
S-M11.1	MD11G1065700	Chr11	5663233	5668393	13.1669	sp|P93028|UBE11_ARATH Ubiquitin-activating enzyme E1 1 OS=Arabidopsis thaliana GN=UBA1 PE=1 SV=1
S-M11.1	MD11G1065800	Chr11	5668521	5671192	8.48452	sp|P0C895|Y2010_ARATH LRR repeats and ubiquitin-like domain-containing protein At2g30105 OS=Arabidopsis thaliana GN=At2g30105 PE=1 SV=1
S-M11.1	MD11G1066000	Chr11	5687942	5691859	7.81834	sp|Q9SIZ4|Y2027_ARATH Inactive receptor-like serine/threonine-protein kinase At2g40270 OS=Arabidopsis thaliana GN=At2g40270 PE=2 SV=2
S-M11.1	MD11G1066100	Chr11	5691969	5696339	9.25546	sp|O65020|ETO1_ARATH Ethylene-overproduction protein 1 OS=Arabidopsis thaliana GN=ETO1 PE=1 SV=2
S-M11.1	MD11G1066300	Chr11	5706619	5709873	24.0222	sp|Q2N2K0|PHYK3_SOYBN Probable phytol kinase 3, chloroplastic OS=Glycine max PE=2 SV=1
S-M11.1	MD11G1066600	Chr11	5717186	5719216	12.8544	sp|B1PM81|SGF11_MUSDO SAGA-associated factor 11 homolog OS=Musca domestica GN=Sgf11 PE=2 SV=1
S-M11.1	MD11G1066700	Chr11	5720916	5721789	2.33641	sp|Q9LRR4|R13L1_ARATH Putative disease resistance RPP13-like protein 1 OS=Arabidopsis thaliana GN=RPPL1 PE=3 SV=1
S-M11.1	MD11G1067000	Chr11	5737902	5739595	2.33641	sp|Q7XA40|RGA3_SOLBU Putative disease resistance protein RGA3 OS=Solanum bulbocastanum GN=RGA3 PE=2 SV=2
S-M11.1	MD11G1069200	Chr11	5933672	5937299	11.1784	sp|O22397|POT1_ARATH Potassium transporter 1 OS=Arabidopsis thaliana GN=POT1 PE=1 SV=2
S-M11.1	MD11G1069300	Chr11	5955745	5961059	4.30873	sp|Q940Y9|POLL2_ARATH Putative ion channel POLLUX-like 2 OS=Arabidopsis thaliana GN=At5g43745 PE=2 SV=1
S-M11.1	MD11G1069500	Chr11	5965653	5967398	10.5519	sp|Q9FG89|PNSB5_ARATH Photosynthetic NDH subunit of subcomplex B 5, chloroplastic OS=Arabidopsis thaliana GN=PNSB5 PE=2 SV=1
S-M11.1	MD11G1069700	Chr11	5969722	5970613	2.33641	sp|Q9LRR5|DRL21_ARATH Putative disease resistance protein At3g14460 OS=Arabidopsis thaliana GN=At3g14460 PE=3 SV=1
S-M11.1	MD11G1069900	Chr11	5978667	5981892	32.2202	sp|P92985|RBP1C_ARATH Ran-binding protein 1 homolog c OS=Arabidopsis thaliana GN=RANBP1C PE=2 SV=1
S-M11.1	MD11G1070200	Chr11	6003041	6004451	23.3021	sp|Q54R82|MKKA_DICDI Mitogen-activated protein kinase kinase kinase A OS=Dictyostelium discoideum GN=mkkA PE=1 SV=2
S-M11.1	MD11G1070400	Chr11	6017898	6025291	2.33641	sp|Q9LRR4|R13L1_ARATH Putative disease resistance RPP13-like protein 1 OS=Arabidopsis thaliana GN=RPPL1 PE=3 SV=1
S-M11.1	MD11G1070500	Chr11	6027347	6029526	18.9448	sp|O80871|P2C25_ARATH Probable protein phosphatase 2C 25 OS=Arabidopsis thaliana GN=At2g30020 PE=1 SV=1
S-M11.1	MD11G1070900	Chr11	6066569	6070737	2.97234	sp|Q9LUZ6|TBL44_ARATH Protein PMR5 OS=Arabidopsis thaliana GN=PMR5 PE=2 SV=1
S-M11.1	MD11G1071600	Chr11	6098727	6100787	12.5853	sp|Q9LSW6|ACH10_ARATH 1-aminocyclopropane-1-carboxylate oxidase homolog 10 OS=Arabidopsis thaliana GN=At5g43450 PE=2 SV=1
S-M11.1	MD11G1071700	Chr11	6102672	6104203	2.40855	sp|Q0WMV8|PHF5B_ARATH PHD finger-like domain-containing protein 5B OS=Arabidopsis thaliana GN=At1g07170 PE=2 SV=1
S-M11.1	MD11G1071800	Chr11	6108181	6114960	17.1024	sp|P10978|POLX_TOBAC Retrovirus-related Pol polyprotein from transposon TNT 1-94 OS=Nicotiana tabacum PE=2 SV=1
S-M11.1	MD11G1072300	Chr11	6157431	6158405	129.975	sp|P32291|FAD3E_VIGRR Omega-3 fatty acid desaturase, endoplasmic reticulum OS=Vigna radiata var. radiata GN=ARG1 PE=2 SV=1
S-M11.1	MD11G1072600	Chr11	6169131	6174603	10.5536	sp|P48626|FAD3E_TOBAC Omega-3 fatty acid desaturase, endoplasmic reticulum OS=Nicotiana tabacum GN=FAD3 PE=2 SV=1
S-M11.1	MD11G1072700	Chr11	6176923	6178870	7.28888	sp|Q0E4J6|YSL8_ORYSJ Probable metal-nicotianamine transporter YSL8 OS=Oryza sativa subsp. japonica GN=YSL8 PE=2 SV=1
S-M11.1	MD11G1072800	Chr11	6181343	6184778	83.672	sp|Q9LUZ4|C3H66_ARATH Zinc finger CCCH domain-containing protein 66 OS=Arabidopsis thaliana GN=At5g58620 PE=2 SV=1
S-M11.1	MD11G1072900	Chr11	6190930	6195294	20.0492	sp|Q9LML2|SMXL6_ARATH Protein SMAX1-LIKE 6 OS=Arabidopsis thaliana GN=SMXL6 PE=1 SV=1
S-M11.1	MD11G1073400	Chr11	6226414	6229920	12.6114	sp|Q944C1|PLCD4_ARATH Phosphoinositide phospholipase C 4 OS=Arabidopsis thaliana GN=PLC4 PE=2 SV=2
S-M11.1	MD11G1073600	Chr11	6233149	6236671	12.6114	sp|Q39963|PDX1_HEVBR Probable pyridoxal 5'-phosphate synthase subunit PDX1 OS=Hevea brasiliensis GN=PDX1 PE=2 SV=1
S-M11.1	MD11G1073800	Chr11	6245018	6248768	7.76851	sp|Q24307|DIAP2_DROME Death-associated inhibitor of apoptosis 2 OS=Drosophila melanogaster GN=Diap2 PE=1 SV=3
S-M11.1	MD11G1074100	Chr11	6262738	6263389	36.7749	sp|A5WH42|EFTU2_PSYWF Elongation factor Tu 2 OS=Psychrobacter sp. (strain PRwf-1) GN=tuf2 PE=3 SV=1
S-M11.1	MD11G1074400	Chr11	6312585	6314406	11.6197	sp|Q9ZTA3|AOP1C_ARATH Probable 2-oxoglutarate-dependent dioxygenase AOP1 OS=Arabidopsis thaliana GN=AOP1 PE=2 SV=1
S-M11.1	MD11G1074900	Chr11	6348408	6352616	9.22958	sp|Q39253|CAX1_ARATH Vacuolar cation/proton exchanger 1 OS=Arabidopsis thaliana GN=CAX1 PE=1 SV=3
SA-BC16.1	MD16G1235400	Chr16	24361443	24362522	37.615	sp|Q9ZQ19|RFA2A_ARATH Replication protein A 32 kDa subunit A OS=Arabidopsis thaliana GN=RPA2A PE=1 SV=2
SA-BC16.1	MD16G1235900	Chr16	24513447	24518435	102.169	sp|O23016|KCAB_ARATH Probable voltage-gated potassium channel subunit beta OS=Arabidopsis thaliana GN=KAB1 PE=1 SV=1
SA-BC16.1	MD16G1232500	Chr16	23848685	23864211	3.36293	sp|F4I5Q6|MYO7_ARATH Myosin-7 OS=Arabidopsis thaliana GN=XI-A PE=3 SV=1
SA-BC16.1	MD16G1232800	Chr16	23960282	23960636	30.1297	sp|Q9ZW24|GSTU7_ARATH Glutathione S-transferase U7 OS=Arabidopsis thaliana GN=GSTU7 PE=2 SV=1
SA-BC16.1	MD16G1232900	Chr16	23961019	23963339	81.6145	sp|Q03663|GSTX2_TOBAC Probable glutathione S-transferase OS=Nicotiana tabacum PE=2 SV=1
SA-BC16.1	MD16G1234000	Chr16	24033605	24036925	62.8259	sp|Q8RWA7|NDADA_ARATH NADH dehydrogenase [ubiquinone] 1 alpha subcomplex subunit 13-A OS=Arabidopsis thaliana GN=MEE4 PE=2 SV=1
SA-BC16.1	MD16G1234200	Chr16	24077692	24078435	13.1927	sp|O49318|Y2317_ARATH Probable leucine-rich repeat receptor-like protein kinase At2g33170 OS=Arabidopsis thaliana GN=At2g33170 PE=2 SV=1
SA-BC16.1	MD16G1234300	Chr16	24084156	24085438	13.1927	sp|O49318|Y2317_ARATH Probable leucine-rich repeat receptor-like protein kinase At2g33170 OS=Arabidopsis thaliana GN=At2g33170 PE=2 SV=1
SA-BC16.1	MD16G1234900	Chr16	24175847	24177484	3.58278	sp|Q8LAU9|GATA1_ARATH GATA transcription factor 1 OS=Arabidopsis thaliana GN=GATA1 PE=2 SV=2
SA-BC16.1	MD16G1235100	Chr16	24185604	24187224	2.17643	sp|Q9T0H9|PA71H_ARATH Protein PAM71-homolog, chloroplastic OS=Arabidopsis thaliana GN=PAM71-HL PE=1 SV=2
SA-BC16.1	MD16G1235200	Chr16	24187653	24191126	10.3479	sp|Q9FLD7|GT14A_ARATH Beta-glucuronosyltransferase GlcAT14A OS=Arabidopsis thaliana GN=GLCAT14A PE=2 SV=1
SA-BC16.1	MD16G1235300	Chr16	24206464	24221206	15.1708	sp|Q9M081|SC24B_ARATH Protein transport protein Sec24-like At4g32640 OS=Arabidopsis thaliana GN=At4g32640 PE=2 SV=3
SA-BC16.1	MD16G1236000	Chr16	24622602	24626539	71.0004	sp|Q944R1|PLY15_ARATH Probable pectate lyase 15 OS=Arabidopsis thaliana GN=At4g13710 PE=2 SV=1
SA-BC16.1	MD16G1236300	Chr16	24712547	24716264	1.03627	sp|Q9LHP4|RCH2_ARATH Receptor-like protein kinase 2 OS=Arabidopsis thaliana GN=RCH2 PE=1 SV=1
SA-BC16.2	MD16G1282400	Chr16	38546290	38549220	8.93328	sp|Q9M2Z2|WDR5A_ARATH COMPASS-like H3K4 histone methylase component WDR5A OS=Arabidopsis thaliana GN=WDR5A PE=1 SV=1
SA-BC16.2	MD16G1282500	Chr16	38574425	38576138	2.12455	sp|Q9T072|BH025_ARATH Transcription factor bHLH25 OS=Arabidopsis thaliana GN=BHLH25 PE=2 SV=2
SA-BC16.2	MD16G1282700	Chr16	38703652	38715075	1.88954	sp|Q8RX26|RGLG3_ARATH E3 ubiquitin-protein ligase RGLG3 OS=Arabidopsis thaliana GN=RGLG3 PE=1 SV=1

## Sheet: Table S9
Table S9 The 72 samples of root tissue for RNA-seq taken from salt, alkali, and salt-alkali treated hybrids from ‘Baleng Crab’ (Malus robusta) × ‘M9’ (M. pumila)
Trait	Extremely bulks	Hybrids		Time points and sample names
				1	2	3	4
Alkali	Tolerent	12-1410		T113	T124	T126	T138
		13-1758		T125	T136	T181	T127
		13-1830		T137	T121	T122	T139
	Sensitive	13-2375		T117	T114	T120	T119
		13-2886		T115	T133	T118	T131
		13-3088		T130	T128	T164	T184
Salt	Tolerent	12-0830		T129	T145	T135	T132
		12-1165		T172	T162	T163	T140
		13-1671		T134	T146	T161	T175
	Sensitive	13-0265		T149	T143	T147	T141
		13-0277		T123	T150	T151	T144
		13-1416		T152	T160	T156	T148
Salt-alkali	Tolerent	12-2097		T165	T155	T166	T167
		13-2389		T176	T177	T178	T179
		12-1018		T180	T142	T182	T183
	Sensitive	13-1616		T174	T157	T158	T169
		13-1778		T168	T170	T153	T154
		13-3200		T171	T173	T116	T159

## Sheet: Table S10
Table S10 Summary of the sequencing reads and reads mapping in RNA-seq.
Sample Name	GC Content	%≥Q30	Total Reads	Clean Reads	Mapped Reads	Uniq Mapped Reads
T113	0.4786	0.9456	29823364	14911682	26,540,194 (88.99%)	25,476,882 (85.43%)
T114	0.4756	0.9404	26418342	13209171	23,556,288 (89.17%)	22,619,100 (85.62%)
T115	0.4764	0.9419	26557808	13278904	23,323,618 (87.82%)	22,591,914 (85.07%)
T116	0.473	0.9482	20569336	10284668	18,254,446 (88.75%)	17,733,378 (86.21%)
T117	0.4731	0.9505	36770776	18385388	32,384,071 (88.07%)	31,521,284 (85.72%)
T118	0.4757	0.942	26767998	13383999	23,065,915 (86.17%)	22,175,248 (82.84%)
T119	0.472	0.9485	23500370	11750185	20,649,889 (87.87%)	20,022,650 (85.20%)
T120	0.4845	0.9409	29401286	14700643	25,780,207 (87.68%)	24,256,390 (82.50%)
T121	0.4736	0.9361	30427328	15213664	26,055,633 (85.63%)	25,066,944 (82.38%)
T122	0.4908	0.9342	23022658	11511329	19,560,004 (84.96%)	18,207,391 (79.08%)
T123	0.474	0.9403	41055812	20527906	36,130,954 (88.00%)	34,408,456 (83.81%)
T124	0.4747	0.9369	23872390	11936195	20,567,687 (86.16%)	20,029,908 (83.90%)
T125	0.4747	0.9402	24353682	12176841	20,939,101 (85.98%)	20,399,849 (83.76%)
T126	0.4747	0.9349	22299984	11149992	19,359,075 (86.81%)	18,819,525 (84.39%)
T127	0.4727	0.9375	21057454	10528727	18,074,485 (85.83%)	17,498,982 (83.10%)
T128	0.4724	0.9436	25520200	12760100	22,366,553 (87.64%)	21,653,951 (84.85%)
T129	0.4765	0.9358	23109204	11554602	20,117,804 (87.06%)	19,376,667 (83.85%)
T130	0.4769	0.9436	25362418	12681209	22,004,483 (86.76%)	21,295,140 (83.96%)
T131	0.4732	0.9358	20933600	10466800	17,888,734 (85.45%)	17,353,610 (82.90%)
T132	0.4716	0.9381	27623276	13811638	23,978,863 (86.81%)	23,313,914 (84.40%)
T133	0.4739	0.9371	29994084	14997042	25,975,630 (86.60%)	25,278,410 (84.28%)
T134	0.4736	0.9307	26605302	13302651	23,042,401 (86.61%)	22,334,016 (83.95%)
T135	0.4717	0.9352	24545812	12272906	21,180,616 (86.29%)	20,598,346 (83.92%)
T136	0.4762	0.9363	27595044	13797522	23,691,616 (85.85%)	22,782,612 (82.56%)
T137	0.4754	0.9344	27964290	13982145	24,288,323 (86.85%)	23,490,519 (84.00%)
T138	0.474	0.9387	26873336	13436668	23,489,018 (87.41%)	22,760,290 (84.69%)
T139	0.475	0.9386	24712984	12356492	21,643,506 (87.58%)	20,937,793 (84.72%)
T140	0.478	0.9444	33158076	16579038	28,515,671 (86.00%)	27,402,576 (82.64%)
T141	0.4769	0.9415	33662166	16831083	29,212,716 (86.78%)	27,999,559 (83.18%)
T142	0.4712	0.9353	27287302	13643651	23,535,444 (86.25%)	22,868,192 (83.81%)
T143	0.4731	0.944	24502342	12251171	21,223,358 (86.62%)	20,587,988 (84.02%)
T144	0.4735	0.9443	32209356	16104678	27,843,489 (86.45%)	26,831,125 (83.30%)
T145	0.4715	0.9458	25730928	12865464	22,495,961 (87.43%)	21,857,244 (84.95%)
T146	0.4813	0.9494	22154790	11077395	19,445,973 (87.77%)	18,153,417 (81.94%)
T147	0.4738	0.9413	23783148	11891574	20,981,775 (88.22%)	20,104,700 (84.53%)
T148	0.4719	0.9391	26684090	13342045	23,615,548 (88.50%)	22,839,309 (85.59%)
T149	0.4859	0.9449	20773982	10386991	18,444,593 (88.79%)	17,188,165 (82.74%)
T150	0.474	0.94	24800504	12400252	21,981,203 (88.63%)	21,250,054 (85.68%)
T151	0.4727	0.9414	23068322	11534161	20,328,822 (88.12%)	19,756,098 (85.64%)
T152	0.4755	0.9303	23725636	11862818	20,180,064 (85.06%)	19,460,023 (82.02%)
T153	0.4758	0.9316	24714080	12357040	20,696,555 (83.74%)	20,058,376 (81.16%)
T154	0.4813	0.9332	21443812	10721906	18,552,256 (86.52%)	17,949,694 (83.71%)
T155	0.4844	0.9329	22598928	11299464	19,461,218 (86.12%)	18,217,149 (80.61%)
T156	0.481	0.9375	23853168	11926584	19,881,516 (83.35%)	18,867,928 (79.10%)
T157	0.4714	0.9374	24629650	12314825	20,869,145 (84.73%)	20,269,420 (82.30%)
T158	0.4763	0.9366	28379760	14189880	24,533,079 (86.45%)	23,427,393 (82.55%)
T159	0.502	0.9357	22300586	11150293	10,754,926 (48.23%)	10,206,388 (45.77%)
T160	0.4849	0.9438	25952612	12976306	22,950,924 (88.43%)	21,439,190 (82.61%)
T161	0.4758	0.9364	24813988	12406994	21,230,557 (85.56%)	20,551,844 (82.82%)
T162	0.4812	0.9407	27225696	13612848	23,565,683 (86.56%)	22,010,407 (80.84%)
T163	0.4769	0.9398	26763662	13381831	23,044,566 (86.10%)	22,093,061 (82.55%)
T164	0.4699	0.9343	25265572	12632786	21,648,853 (85.69%)	20,966,845 (82.99%)
T165	0.4754	0.9413	27802980	13901490	24,367,372 (87.64%)	23,613,724 (84.93%)
T166	0.4768	0.94	26389858	13194929	23,050,466 (87.35%)	22,302,603 (84.51%)
T167	0.4693	0.9365	28984904	14492452	25,188,710 (86.90%)	24,384,764 (84.13%)
T168	0.4764	0.9478	29671910	14835955	26,166,540 (88.19%)	25,314,659 (85.32%)
T169	0.4787	0.9285	25772230	12886115	21,619,855 (83.89%)	20,479,325 (79.46%)
T170	0.4712	0.9371	27183040	13591520	23,495,054 (86.43%)	22,751,627 (83.70%)
T171	0.4737	0.9438	35764242	17882121	31,303,412 (87.53%)	30,239,228 (84.55%)
T172	0.4751	0.9325	23525192	11762596	20,109,650 (85.48%)	19,367,857 (82.33%)
T173	0.4748	0.9328	47111534	23555767	40,224,196 (85.38%)	38,763,685 (82.28%)
T174	0.4695	0.9314	29171248	14585624	24,925,196 (85.44%)	24,148,158 (82.78%)
T175	0.4798	0.9391	34491280	17245640	30,094,116 (87.25%)	29,107,129 (84.39%)
T176	0.4797	0.9335	25083366	12541683	21,742,051 (86.68%)	20,911,410 (83.37%)
T177	0.4788	0.9341	23556224	11778112	20,339,247 (86.34%)	19,144,762 (81.27%)
T178	0.4731	0.9385	26183170	13091585	23,022,191 (87.93%)	22,435,617 (85.69%)
T179	0.4806	0.9459	30851638	15425819	27,039,260 (87.64%)	25,673,983 (83.22%)
T180	0.4798	0.9392	30017060	15008530	26,317,673 (87.68%)	25,209,238 (83.98%)
T181	0.4756	0.9424	32438664	16219332	27,808,981 (85.73%)	26,793,431 (82.60%)
T182	0.4763	0.9394	27282126	13641063	23,799,217 (87.23%)	23,036,589 (84.44%)
T183	0.4807	0.9406	36200990	18100495	31,650,663 (87.43%)	30,133,049 (83.24%)
T184	0.501	0.9474	21027362	10513681	15,325,612 (72.88%)	14,325,433 (68.13%)
Min	0.4693	0.9285	20569336	10284668	0.8605
