# Supplementary material for: Genomics-assisted prediction of salt and alkali tolerances and functional marker development in apple rootstocks
Source: BMC Genomics. 2020 Aug 10;21:550. doi: 10.1186/s12864-020-06961-9 (PMC7430842; doi:10.1186/s12864-020-06961-9)
Supplement: Supplementary file 4 — Additional file 4: Supplementary Table S11. Sample correlation analysis of three biological replicates in RNA-seq. Supplementary Table S12. Differentially expressed genes (DEGs) detected by DESeq2 methods (FDR < 0.05, log2FC > 1 or log2FC < − 1,verticals represent normal genes. Up and down arrows represent up and down) in RNA-seq of salt. Supplementary Table S13. Differentially expressed genes (DEGs) detected by DESeq2 methods (FDR < 0.05, log2FC > 1 or log2FC < − 1, verticals represent normal genes. Up and down arrows represent up and down) in RNA-seq of alkali. Supplementary Table S14. Differentially expressed genes (DEGs) detected by DESeq2 methods (FDR < 0.05, log2FC > 1 or log2FC < − 1,verticals represent normal genes. Up and down arrows represent up and down) in RNA-seq of salt-alkali. Supplementary Table S15. Co-expression network identified by AppleMDO analysis tools in hybrids tolerant or sensitive to salt, alkali, and salt-alkali treatments in hybrids from Malus robusta Rehd. ‘Baleng Crab’ × M. pumila Mill. ‘M9’. Supplementary Table S16. Data for allelic variations of markers using for KASP assay in hybrids from ‘Baleng Crab’ (Malus robusta) × ‘M9’ (M. pumila). Supplementary Table S17. Estimates of marker genotype effects on salt, alkali, and salt-alkali injury indices in hybrids from ‘Baleng Crab’ (Malus robusta) × ‘M9’ (M. pumila). Supplementary Table S18. The marker genotypes, genomics predicted values (GPV), and observed phenotype values (OPV) of alkali injury index in 299 F1 hybrids from ‘Baleng Crab’ (Malus robusta) × ‘M9’ (M. pumila) . Supplementary Table S19. The marker genotypes, genomics predicted values (GPV), and observed phenotype values (OPV) of salt injury index in 285 F1 hybrids from ‘Baleng Crab’ (Malus robusta) × ‘M9’ (M. pumila). Supplementary Table S20. The marker genotypes, genomics predicted values (GPV), and observed phenotype values (OPV) of saline-alkali injury index in 194 F1 hybrids from ‘Baleng Crab’ (Malus robusta) × ‘M9’ (M. p [file 12864_2020_6961_MOESM4_ESM.xlsx]

## Sheet: Table S11
Table S11 Sample correlation analysis of three biological replicates in RNA-seq.
#Sample		AT-0d-1	AT-0d-2	AT-0d-3	AT-2d-1	AT-2d-2	AT-2d-3	AT-4d-1	AT-4d-2	AT-4d-3	AT-6d-1	AT-6d-2	AT-6d-3	ST-0d-1	ST-0d-2	ST-0d-3	ST-2d-1	ST-2d-2	ST-2d-3	ST-4d-1	ST-4d-2	ST-4d-3	ST-6d-1	ST-6d-2	ST-6d-3	SAT-0d-1	SAT-0d-2	SAT-0d-3	SAT-1d-1	SAT-1d-2	SAT-1d-3	SAT-2d-1	SAT-2d-2	SAT-2d-3	SAT-3d-1	SAT-3d-2	SAT-3d-3	AS-0d-1	AS-0d-2	AS-0d-3	AS-2d-1	AS-2d-2	AS-2d-3	AS-4d-1	AS-4d-2	AS-4d-3	AS-6d-1	AS-6d-2	AS-6d-3
		T113	T125	T137	T124	T136	T121	T126	T181	T122	T138	T127	T139	T129	T172	T134	T145	T162	T146	T135	T163	T161	T132	T140	T175	T165	T176	T180	T155	T177	T142	T166	T178	T182	T167	T179	T183	T117	T115	T130	T114	T133	T128	T120	T118	T164	T119	T131	T184
AT-0d-1	T113	1	0.6518	0.6835	0.6353	0.5366	0.3317	0.599	0.6252	0.3916	0.5262	0.4993	0.514	0.5751	0.4318	0.5487	0.5889	0.6446	0.4115	0.4715	0.6711	0.7733	0.6278	0.6543	0.5319	0.6956	0.6772	0.8169	0.6797	0.7444	0.7615	0.4407	0.493	0.5299	0.6656	0.627	0.6957	0.4522	0.6891	0.4444	0.6552	0.5962	0.548	0.2343	0.3326	0.432	0.6217	0.4265	0.2546
AT-0d-2	T125	0.6518	1	0.7043	0.7724	0.6552	0.2579	0.6448	0.7497	0.2739	0.5196	0.692	0.5045	0.6036	0.7485	0.6798	0.7269	0.5049	0.5446	0.4423	0.5838	0.6583	0.7197	0.6766	0.6714	0.7165	0.7212	0.7414	0.6204	0.6066	0.7918	0.4602	0.4794	0.5287	0.6829	0.7362	0.7214	0.6845	0.8924	0.7133	0.5317	0.6785	0.5872	0.5002	0.5947	0.6587	0.6125	0.5535	0.2253
AT-0d-3	T137	0.6835	0.7043	1	0.6059	0.6373	0.3058	0.5039	0.5242	0.3159	0.5455	0.5075	0.5305	0.4928	0.5021	0.5022	0.6349	0.4068	0.3983	0.6107	0.5945	0.8089	0.6103	0.7208	0.5618	0.6191	0.5737	0.6994	0.5037	0.4673	0.6481	0.393	0.4161	0.4644	0.5778	0.5576	0.5565	0.4325	0.7002	0.5544	0.4694	0.6586	0.4578	0.2509	0.353	0.3806	0.5606	0.4155	0.2101
AT-2d-1	T124	0.6353	0.7724	0.6059	1	0.7635	0.5009	0.7707	0.7817	0.3658	0.6057	0.7892	0.6521	0.7572	0.6948	0.6379	0.6124	0.5043	0.3968	0.5857	0.6895	0.6754	0.8036	0.7045	0.7255	0.7236	0.6361	0.7137	0.5624	0.6219	0.7669	0.6778	0.5561	0.6909	0.7777	0.6322	0.7489	0.652	0.7535	0.6455	0.5994	0.6459	0.7232	0.549	0.6261	0.7025	0.6899	0.7945	0.3797
AT-2d-2	T136	0.5366	0.6552	0.6373	0.7635	1	0.3626	0.6471	0.7375	0.4079	0.6444	0.6922	0.7386	0.6946	0.7732	0.606	0.6139	0.4475	0.407	0.6275	0.6789	0.6229	0.749	0.7357	0.7494	0.6617	0.5258	0.6551	0.4741	0.5071	0.6488	0.6888	0.4978	0.6157	0.7557	0.5327	0.7474	0.6232	0.6403	0.6118	0.5502	0.6231	0.7038	0.588	0.6364	0.6855	0.6553	0.7123	0.3128
AT-2d-3	T121	0.3317	0.2579	0.3058	0.5009	0.3626	1	0.3716	0.3003	0.3088	0.3794	0.3101	0.3497	0.3909	0.2172	0.2351	0.2838	0.2626	0.2011	0.4002	0.3645	0.3642	0.3354	0.3798	0.263	0.3767	0.2417	0.3778	0.2485	0.3253	0.3019	0.3667	0.3192	0.4727	0.3297	0.2697	0.3141	0.1827	0.2787	0.1988	0.3314	0.3109	0.341	0.126	0.151	0.2001	0.351	0.4367	0.3411
AT-4d-1	T126	0.599	0.6448	0.5039	0.7707	0.6471	0.3716	1	0.6487	0.3933	0.7529	0.8711	0.763	0.9074	0.5584	0.6222	0.6091	0.4825	0.4094	0.5951	0.7933	0.6085	0.7388	0.6683	0.7462	0.6757	0.7303	0.7411	0.6499	0.5465	0.6927	0.7536	0.7018	0.7331	0.7814	0.7277	0.6891	0.5691	0.6385	0.507	0.6828	0.5178	0.7188	0.4249	0.5452	0.4925	0.8999	0.6853	0.2223
AT-4d-2	T181	0.6252	0.7497	0.5242	0.7817	0.7375	0.3003	0.6487	1	0.3126	0.5904	0.6571	0.6224	0.687	0.7168	0.8009	0.6697	0.623	0.5652	0.4408	0.5902	0.562	0.7702	0.5867	0.6859	0.724	0.6234	0.7244	0.5525	0.713	0.7619	0.6134	0.5242	0.5539	0.8477	0.6761	0.8799	0.7692	0.7094	0.6078	0.6205	0.649	0.7675	0.6181	0.721	0.8483	0.6311	0.6632	0.3344
AT-4d-3	T122	0.3916	0.2739	0.3159	0.3658	0.4079	0.3088	0.3933	0.3126	1	0.4062	0.3528	0.4866	0.402	0.291	0.2803	0.2689	0.4258	0.4811	0.3782	0.4467	0.3515	0.3515	0.4037	0.3659	0.3429	0.2348	0.4235	0.5147	0.4146	0.2795	0.4757	0.2587	0.3839	0.3834	0.2963	0.3846	0.2098	0.2595	0.2303	0.3144	0.2726	0.3361	0.2849	0.2172	0.2768	0.4202	0.43	0.2833
AT-6d-1	T138	0.5262	0.5196	0.5455	0.6057	0.6444	0.3794	0.7529	0.5904	0.4062	1	0.6617	0.8533	0.7485	0.4049	0.5848	0.6141	0.3992	0.4566	0.647	0.6331	0.4959	0.6322	0.5765	0.6015	0.6588	0.4975	0.6687	0.4631	0.4041	0.5695	0.7513	0.7198	0.7141	0.7158	0.5726	0.617	0.4187	0.4307	0.3676	0.637	0.5409	0.64	0.3014	0.3843	0.422	0.8642	0.6104	0.2175
AT-6d-2	T127	0.4993	0.692	0.5075	0.7892	0.6922	0.3101	0.8711	0.6571	0.3528	0.6617	1	0.7382	0.8355	0.6715	0.6512	0.5881	0.413	0.384	0.5651	0.7309	0.559	0.7926	0.6615	0.8196	0.6158	0.6761	0.6414	0.5623	0.4657	0.6264	0.7175	0.5471	0.6322	0.7674	0.6954	0.6453	0.6683	0.6692	0.6443	0.5576	0.5239	0.7004	0.5727	0.7018	0.5742	0.8069	0.7738	0.2228
AT-6d-3	T139	0.514	0.5045	0.5305	0.6521	0.7386	0.3497	0.763	0.6224	0.4866	0.8533	0.7382	1	0.7964	0.4968	0.6385	0.5738	0.4237	0.4291	0.6452	0.6838	0.5079	0.7359	0.5852	0.7507	0.6084	0.4999	0.6491	0.4973	0.4222	0.553	0.8063	0.6133	0.6779	0.8074	0.5764	0.675	0.4892	0.4557	0.4365	0.6038	0.5275	0.683	0.4246	0.5112	0.5026	0.8472	0.6887	0.2735
ST-0d-1	T129	0.5751	0.6036	0.4928	0.7572	0.6946	0.3909	0.9074	0.687	0.402	0.7485	0.8355	0.7964	1	0.6106	0.6679	0.6131	0.4876	0.43	0.5954	0.7767	0.5916	0.7921	0.6668	0.8037	0.6639	0.6842	0.7282	0.6091	0.5423	0.6509	0.7805	0.6664	0.6954	0.8221	0.6995	0.7073	0.6226	0.6207	0.5548	0.6757	0.5426	0.7724	0.5146	0.6235	0.5419	0.8509	0.75	0.273
ST-0d-2	T172	0.4318	0.7485	0.5021	0.6948	0.7732	0.2172	0.5584	0.7168	0.291	0.4049	0.6715	0.4968	0.6106	1	0.6228	0.5593	0.4084	0.4089	0.3859	0.5384	0.5168	0.7302	0.599	0.783	0.5647	0.559	0.55	0.455	0.4703	0.6172	0.4992	0.3302	0.4423	0.643	0.5464	0.646	0.743	0.7281	0.7683	0.4088	0.5779	0.5911	0.7721	0.7586	0.7839	0.4961	0.6658	0.2263
ST-0d-3	T134	0.5487	0.6798	0.5022	0.6379	0.606	0.2351	0.6222	0.8009	0.2803	0.5848	0.6512	0.6385	0.6679	0.6228	1	0.6182	0.5512	0.5588	0.4018	0.5095	0.4664	0.8108	0.5034	0.7532	0.6242	0.611	0.6412	0.5461	0.5297	0.6193	0.5354	0.4662	0.4339	0.8501	0.6825	0.7012	0.6913	0.6201	0.5582	0.5437	0.602	0.6357	0.5033	0.6532	0.6725	0.6548	0.5776	0.2073
ST-2d-1	T145	0.5889	0.7269	0.6349	0.6124	0.6139	0.2838	0.6091	0.6697	0.2689	0.6141	0.5881	0.5738	0.6131	0.5593	0.6182	1	0.6068	0.5709	0.576	0.6673	0.662	0.6522	0.6991	0.5859	0.8271	0.6653	0.7745	0.5315	0.5021	0.5906	0.5185	0.6889	0.4967	0.6703	0.6285	0.6344	0.7047	0.6874	0.698	0.7145	0.7961	0.7469	0.3878	0.5437	0.4856	0.6391	0.5031	0.1834
ST-2d-2	T162	0.6446	0.5049	0.4068	0.5043	0.4475	0.2626	0.4825	0.623	0.4258	0.3992	0.413	0.4237	0.4876	0.4084	0.5512	0.6068	1	0.5102	0.3488	0.5709	0.5605	0.5212	0.5248	0.419	0.6538	0.5828	0.6623	0.6328	0.756	0.5111	0.3901	0.4855	0.3521	0.5779	0.5533	0.6178	0.6057	0.5519	0.4899	0.7039	0.6038	0.6512	0.3405	0.4279	0.4708	0.4702	0.411	0.2741
ST-2d-3	T146	0.4115	0.5446	0.3983	0.3968	0.407	0.2011	0.4094	0.5652	0.4811	0.4566	0.384	0.4291	0.43	0.4089	0.5588	0.5709	0.5102	1	0.3091	0.3934	0.3292	0.4317	0.3934	0.3882	0.487	0.3885	0.5776	0.5911	0.5277	0.4393	0.3966	0.365	0.3473	0.4931	0.569	0.5707	0.421	0.436	0.3381	0.4049	0.4362	0.4298	0.3676	0.3606	0.4308	0.4415	0.3433	0.2481
ST-4d-1	T135	0.4715	0.4423	0.6107	0.5857	0.6275	0.4002	0.5951	0.4408	0.3782	0.647	0.5651	0.6452	0.5954	0.3859	0.4018	0.576	0.3488	0.3091	1	0.6993	0.6282	0.5581	0.7221	0.5102	0.6287	0.3805	0.5526	0.3321	0.3048	0.4369	0.6721	0.6312	0.6231	0.5453	0.3737	0.456	0.3849	0.4174	0.4652	0.5494	0.6084	0.5911	0.2875	0.3466	0.3491	0.668	0.582	0.2291
ST-4d-2	T163	0.6711	0.5838	0.5945	0.6895	0.6789	0.3645	0.7933	0.5902	0.4467	0.6331	0.7309	0.6838	0.7767	0.5384	0.5095	0.6673	0.5709	0.3934	0.6993	1	0.8029	0.6876	0.862	0.671	0.7048	0.6803	0.7809	0.6292	0.5645	0.6305	0.6574	0.6277	0.6824	0.6941	0.6578	0.6483	0.5783	0.6486	0.5793	0.699	0.5756	0.7088	0.3967	0.5115	0.433	0.7599	0.5865	0.2539
ST-4d-3	T161	0.7733	0.6583	0.8089	0.6754	0.6229	0.3642	0.6085	0.562	0.3515	0.4959	0.559	0.5079	0.5916	0.5168	0.4664	0.662	0.5605	0.3292	0.6282	0.8029	1	0.6473	0.862	0.5756	0.7165	0.6586	0.783	0.5804	0.5819	0.6844	0.4598	0.4983	0.518	0.6165	0.5694	0.5978	0.5133	0.7415	0.6154	0.5993	0.679	0.5845	0.2883	0.4046	0.4017	0.5922	0.4692	0.2363
ST-6d-1	T132	0.6278	0.7197	0.6103	0.8036	0.749	0.3354	0.7388	0.7702	0.3515	0.6322	0.7926	0.7359	0.7921	0.7302	0.8108	0.6522	0.5212	0.4317	0.5581	0.6876	0.6473	1	0.6696	0.8807	0.6955	0.6691	0.7273	0.5712	0.5586	0.7115	0.6569	0.5162	0.579	0.8905	0.6949	0.7602	0.7267	0.7154	0.6995	0.6074	0.6862	0.7343	0.5758	0.7048	0.6916	0.7284	0.7327	0.2846
ST-6d-2	T140	0.6543	0.6766	0.7208	0.7045	0.7357	0.3798	0.6683	0.5867	0.4037	0.5765	0.6615	0.5852	0.6668	0.599	0.5034	0.6991	0.5248	0.3934	0.7221	0.862	0.862	0.6696	1	0.6419	0.7422	0.5964	0.7302	0.5504	0.51	0.5943	0.5641	0.5736	0.5791	0.6373	0.5536	0.5924	0.5915	0.6939	0.6831	0.6402	0.6581	0.652	0.3943	0.4977	0.4432	0.6607	0.5768	0.2639
ST-6d-3	T175	0.5319	0.6714	0.5618	0.7255	0.7494	0.263	0.7462	0.6859	0.3659	0.6015	0.8196	0.7507	0.8037	0.783	0.7532	0.5859	0.419	0.3882	0.5102	0.671	0.5756	0.8807	0.6419	1	0.5975	0.6505	0.6353	0.5633	0.4556	0.6254	0.6407	0.4447	0.5169	0.8269	0.6445	0.6589	0.6806	0.6666	0.6933	0.5159	0.5747	0.656	0.6282	0.7455	0.6288	0.7327	0.7172	0.213
SAT-0d-1	T165	0.6956	0.7165	0.6191	0.7236	0.6617	0.3767	0.6757	0.724	0.3429	0.6588	0.6158	0.6084	0.6639	0.5647	0.6242	0.8271	0.6538	0.487	0.6287	0.7048	0.7165	0.6955	0.7422	0.5975	1	0.6458	0.7985	0.571	0.5858	0.6858	0.6424	0.7589	0.644	0.7346	0.5912	0.7006	0.6499	0.6761	0.6586	0.8092	0.8202	0.7831	0.3935	0.4958	0.5643	0.6814	0.6	0.2584
SAT-0d-2	T176	0.6772	0.7212	0.5737	0.6361	0.5258	0.2417	0.7303	0.6234	0.2348	0.4975	0.6761	0.4999	0.6842	0.559	0.611	0.6653	0.5828	0.3885	0.3805	0.6803	0.6586	0.6691	0.5964	0.6505	0.6458	1	0.782	0.7228	0.6428	0.7502	0.4089	0.5455	0.5051	0.6808	0.8458	0.6607	0.6104	0.7999	0.5615	0.6427	0.581	0.6212	0.3402	0.5117	0.4299	0.6569	0.4289	0.1473
SAT-0d-3	T180	0.8169	0.7414	0.6994	0.7137	0.6551	0.3778	0.7411	0.7244	0.4235	0.6687	0.6414	0.6491	0.7282	0.55	0.6412	0.7745	0.6623	0.5776	0.5526	0.7809	0.783	0.7273	0.7302	0.6353	0.7985	0.782	1	0.7834	0.7427	0.8023	0.5668	0.6223	0.6663	0.7672	0.795	0.8014	0.5849	0.7835	0.5352	0.7224	0.656	0.6728	0.3571	0.4762	0.4982	0.741	0.5289	0.2616
SAT-1d-1	T155	0.6797	0.6204	0.5037	0.5624	0.4741	0.2485	0.6499	0.5525	0.5147	0.4631	0.5623	0.4973	0.6091	0.455	0.5461	0.5315	0.6328	0.5911	0.3321	0.6292	0.5804	0.5712	0.5504	0.5633	0.571	0.7228	0.7834	1	0.7259	0.6432	0.4203	0.4239	0.4475	0.6128	0.7714	0.6534	0.4636	0.6797	0.4129	0.5498	0.4127	0.4854	0.3052	0.4056	0.3779	0.6177	0.3931	0.2189
SAT-1d-2	T177	0.7444	0.6066	0.4673	0.6219	0.5071	0.3253	0.5465	0.713	0.4146	0.4041	0.4657	0.4222	0.5423	0.4703	0.5297	0.5021	0.756	0.5277	0.3048	0.5645	0.5819	0.5586	0.51	0.4556	0.5858	0.6428	0.7427	0.7259	1	0.7139	0.396	0.387	0.4654	0.6185	0.6932	0.7534	0.5127	0.6709	0.3923	0.5705	0.4655	0.5701	0.3397	0.4115	0.5375	0.494	0.4244	0.3662
SAT-1d-3	T142	0.7615	0.7918	0.6481	0.7669	0.6488	0.3019	0.6927	0.7619	0.2795	0.5695	0.6264	0.553	0.6509	0.6172	0.6193	0.5906	0.5111	0.4393	0.4369	0.6305	0.6844	0.7115	0.5943	0.6254	0.6858	0.7502	0.8023	0.6432	0.7139	1	0.4921	0.4889	0.6505	0.7382	0.7339	0.8096	0.5196	0.7921	0.4751	0.5759	0.6177	0.5846	0.3793	0.4449	0.6332	0.6524	0.5021	0.2748
SAT-2d-1	T166	0.4407	0.4602	0.393	0.6778	0.6888	0.3667	0.7536	0.6134	0.4757	0.7513	0.7175	0.8063	0.7805	0.4992	0.5354	0.5185	0.3901	0.3966	0.6721	0.6574	0.4598	0.6569	0.5641	0.6407	0.6424	0.4089	0.5668	0.4203	0.396	0.4921	1	0.672	0.7101	0.7293	0.4618	0.6359	0.4907	0.4101	0.4435	0.5951	0.5011	0.7364	0.4818	0.5141	0.5459	0.7713	0.7785	0.264
SAT-2d-2	T178	0.493	0.4794	0.4161	0.5561	0.4978	0.3192	0.7018	0.5242	0.2587	0.7198	0.5471	0.6133	0.6664	0.3302	0.4662	0.6889	0.4855	0.365	0.6312	0.6277	0.4983	0.5162	0.5736	0.4447	0.7589	0.5455	0.6223	0.4239	0.387	0.4889	0.672	1	0.6464	0.6035	0.5129	0.5502	0.4528	0.4236	0.4182	0.8188	0.6181	0.7548	0.228	0.3331	0.3374	0.7197	0.4847	0.1682
SAT-2d-3	T182	0.5299	0.5287	0.4644	0.6909	0.6157	0.4727	0.7331	0.5539	0.3839	0.7141	0.6322	0.6779	0.6954	0.4423	0.4339	0.4967	0.3521	0.3473	0.6231	0.6824	0.518	0.579	0.5791	0.5169	0.644	0.5051	0.6663	0.4475	0.4654	0.6505	0.7101	0.6464	1	0.6191	0.533	0.6316	0.3488	0.4855	0.3414	0.5679	0.4905	0.58	0.2864	0.3148	0.4419	0.7225	0.6084	0.3474
SAT-3d-1	T167	0.6656	0.6829	0.5778	0.7777	0.7557	0.3297	0.7814	0.8477	0.3834	0.7158	0.7674	0.8074	0.8221	0.643	0.8501	0.6703	0.5779	0.4931	0.5453	0.6941	0.6165	0.8905	0.6373	0.8269	0.7346	0.6808	0.7672	0.6128	0.6185	0.7382	0.7293	0.6035	0.6191	1	0.7197	0.833	0.6929	0.6658	0.579	0.6805	0.6506	0.7899	0.5241	0.6695	0.7015	0.7993	0.6969	0.2868
SAT-3d-2	T179	0.627	0.7362	0.5576	0.6322	0.5327	0.2697	0.7277	0.6761	0.2963	0.5726	0.6954	0.5764	0.6995	0.5464	0.6825	0.6285	0.5533	0.569	0.3737	0.6578	0.5694	0.6949	0.5536	0.6445	0.5912	0.8458	0.795	0.7714	0.6932	0.7339	0.4618	0.5129	0.533	0.7197	1	0.7298	0.59	0.7426	0.4776	0.5709	0.4886	0.5738	0.3459	0.5301	0.4531	0.7054	0.4414	0.1928
SAT-3d-3	T183	0.6957	0.7214	0.5565	0.7489	0.7474	0.3141	0.6891	0.8799	0.3846	0.617	0.6453	0.675	0.7073	0.646	0.7012	0.6344	0.6178	0.5707	0.456	0.6483	0.5978	0.7602	0.5924	0.6589	0.7006	0.6607	0.8014	0.6534	0.7534	0.8096	0.6359	0.5502	0.6316	0.833	0.7298	1	0.6465	0.7	0.5034	0.6482	0.6141	0.7278	0.5059	0.5905	0.7171	0.6874	0.5747	0.3125
AS-0d-1	T117	0.4522	0.6845	0.4325	0.652	0.6232	0.1827	0.5691	0.7692	0.2098	0.4187	0.6683	0.4892	0.6226	0.743	0.6913	0.7047	0.6057	0.421	0.3849	0.5783	0.5133	0.7267	0.5915	0.6806	0.6499	0.6104	0.5849	0.4636	0.5127	0.5196	0.4907	0.4528	0.3488	0.6929	0.59	0.6465	1	0.7044	0.8352	0.5833	0.622	0.7492	0.7015	0.8912	0.7066	0.5168	0.6163	0.2062
AS-0d-2	T115	0.6891	0.8924	0.7002	0.7535	0.6403	0.2787	0.6385	0.7094	0.2595	0.4307	0.6692	0.4557	0.6207	0.7281	0.6201	0.6874	0.5519	0.436	0.4174	0.6486	0.7415	0.7154	0.6939	0.6666	0.6761	0.7999	0.7835	0.6797	0.6709	0.7921	0.4101	0.4236	0.4855	0.6658	0.7426	0.7	0.7044	1	0.72	0.5355	0.6222	0.5928	0.4767	0.614	0.5948	0.5682	0.519	0.2249
AS-0d-3	T130	0.4444	0.7133	0.5544	0.6455	0.6118	0.1988	0.507	0.6078	0.2303	0.3676	0.6443	0.4365	0.5548	0.7683	0.5582	0.698	0.4899	0.3381	0.4652	0.5793	0.6154	0.6995	0.6831	0.6933	0.6586	0.5615	0.5352	0.4129	0.3923	0.4751	0.4435	0.4182	0.3414	0.579	0.4776	0.5034	0.8352	0.72	1	0.5104	0.7061	0.6767	0.6413	0.7583	0.6085	0.4644	0.6271	0.1777
AS-2d-1	T114	0.6552	0.5317	0.4694	0.5994	0.5502	0.3314	0.6828	0.6205	0.3144	0.637	0.5576	0.6038	0.6757	0.4088	0.5437	0.7145	0.7039	0.4049	0.5494	0.699	0.5993	0.6074	0.6402	0.5159	0.8092	0.6427	0.7224	0.5498	0.5705	0.5759	0.5951	0.8188	0.5679	0.6805	0.5709	0.6482	0.5833	0.5355	0.5104	1	0.6808	0.8134	0.3102	0.418	0.4254	0.6912	0.5017	0.2605
AS-2d-2	T133	0.5962	0.6785	0.6586	0.6459	0.6231	0.3109	0.5178	0.649	0.2726	0.5409	0.5239	0.5275	0.5426	0.5779	0.602	0.7961	0.6038	0.4362	0.6084	0.5756	0.679	0.6862	0.6581	0.5747	0.8202	0.581	0.656	0.4127	0.4655	0.6177	0.5011	0.6181	0.4905	0.6506	0.4886	0.6141	0.622	0.6222	0.7061	0.6808	1	0.7245	0.3922	0.4766	0.564	0.5484	0.5453	0.251
AS-2d-3	T128	0.548	0.5872	0.4578	0.7232	0.7038	0.341	0.7188	0.7675	0.3361	0.64	0.7004	0.683	0.7724	0.5911	0.6357	0.7469	0.6512	0.4298	0.5911	0.7088	0.5845	0.7343	0.652	0.656	0.7831	0.6212	0.6728	0.4854	0.5701	0.5846	0.7364	0.7548	0.58	0.7899	0.5738	0.7278	0.7492	0.5928	0.6767	0.8134	0.7245	1	0.5368	0.6656	0.6367	0.6806	0.7123	0.2962
AS-4d-1	T120	0.2343	0.5002	0.2509	0.549	0.588	0.126	0.4249	0.6181	0.2849	0.3014	0.5727	0.4246	0.5146	0.7721	0.5033	0.3878	0.3405	0.3676	0.2875	0.3967	0.2883	0.5758	0.3943	0.6282	0.3935	0.3402	0.3571	0.3052	0.3397	0.3793	0.4818	0.228	0.2864	0.5241	0.3459	0.5059	0.7015	0.4767	0.6413	0.3102	0.3922	0.5368	1	0.8283	0.7579	0.364	0.6589	0.2134
AS-4d-2	T118	0.3326	0.5947	0.353	0.6261	0.6364	0.151	0.5452	0.721	0.2172	0.3843	0.7018	0.5112	0.6235	0.7586	0.6532	0.5437	0.4279	0.3606	0.3466	0.5115	0.4046	0.7048	0.4977	0.7455	0.4958	0.5117	0.4762	0.4056	0.4115	0.4449	0.5141	0.3331	0.3148	0.6695	0.5301	0.5905	0.8912	0.614	0.7583	0.418	0.4766	0.6656	0.8283	1	0.7115	0.4906	0.6576	0.182
AS-4d-3	T164	0.432	0.6587	0.3806	0.7025	0.6855	0.2001	0.4925	0.8483	0.2768	0.422	0.5742	0.5026	0.5419	0.7839	0.6725	0.4856	0.4708	0.4308	0.3491	0.433	0.4017	0.6916	0.4432	0.6288	0.5643	0.4299	0.4982	0.3779	0.5375	0.6332	0.5459	0.3374	0.4419	0.7015	0.4531	0.7171	0.7066	0.5948	0.6085	0.4254	0.564	0.6367	0.7579	0.7115	1	0.4604	0.6817	0.3214
AS-6d-1	T119	0.6217	0.6125	0.5606	0.6899	0.6553	0.351	0.8999	0.6311	0.4202	0.8642	0.8069	0.8472	0.8509	0.4961	0.6548	0.6391	0.4702	0.4415	0.668	0.7599	0.5922	0.7284	0.6607	0.7327	0.6814	0.6569	0.741	0.6177	0.494	0.6524	0.7713	0.7197	0.7225	0.7993	0.7054	0.6874	0.5168	0.5682	0.4644	0.6912	0.5484	0.6806	0.364	0.4906	0.4604	1	0.6411	0.207
AS-6d-2	T131	0.4265	0.5535	0.4155	0.7945	0.7123	0.4367	0.6853	0.6632	0.43	0.6104	0.7738	0.6887	0.75	0.6658	0.5776	0.5031	0.411	0.3433	0.582	0.5865	0.4692	0.7327	0.5768	0.7172	0.6	0.4289	0.5289	0.3931	0.4244	0.5021	0.7785	0.4847	0.6084	0.6969	0.4414	0.5747	0.6163	0.519	0.6271	0.5017	0.5453	0.7123	0.6589	0.6576	0.6817	0.6411	1	0.3526
AS-6d-3	T184	0.2546	0.2253	0.2101	0.3797	0.3128	0.3411	0.2223	0.3344	0.2833	0.2175	0.2228	0.2735	0.273	0.2263	0.2073	0.1834	0.2741	0.2481	0.2291	0.2539	0.2363	0.2846	0.2639	0.213	0.2584	0.1473	0.2616	0.2189	0.3662	0.2748	0.264	0.1682	0.3474	0.2868	0.1928	0.3125	0.2062	0.2249	0.1777	0.2605	0.251	0.2962	0.2134	0.182	0.3214	0.207	0.3526	1
SS-0d-1	T149	0.6381	0.3985	0.5116	0.4388	0.4271	0.3437	0.5521	0.4071	0.552	0.518	0.3877	0.4945	0.5472	0.2863	0.3404	0.4312	0.4607	0.5198	0.4528	0.5663	0.5666	0.426	0.5161	0.3971	0.495	0.4547	0.6726	0.6292	0.5628	0.5173	0.438	0.4217	0.4629	0.4831	0.4799	0.5311	0.2507	0.4052	0.2424	0.513	0.417	0.4199	0.2002	0.197	0.2462	0.5494	0.3428	0.2273
SS-0d-2	T123	0.6049	0.4133	0.4595	0.5871	0.5697	0.4133	0.6883	0.4758	0.7191	0.6206	0.5814	0.704	0.6872	0.3812	0.4542	0.4377	0.5034	0.4186	0.6082	0.7118	0.5808	0.5701	0.6233	0.5546	0.5275	0.444	0.6548	0.5907	0.5135	0.5027	0.666	0.5087	0.6164	0.6263	0.5059	0.5602	0.3398	0.4262	0.3315	0.546	0.4239	0.5338	0.312	0.3302	0.3531	0.7293	0.5713	0.2969
SS-0d-3	T152	0.7261	0.6428	0.5167	0.6282	0.504	0.3864	0.5073	0.6411	0.2392	0.447	0.4347	0.4083	0.4697	0.4012	0.5323	0.4894	0.5824	0.3615	0.3534	0.476	0.5373	0.5197	0.5237	0.4113	0.6112	0.5713	0.6463	0.5855	0.6993	0.6747	0.3613	0.4602	0.48	0.573	0.5811	0.652	0.4393	0.6443	0.3722	0.5738	0.4915	0.4969	0.2097	0.3076	0.4516	0.5155	0.3997	0.2719
SS-2d-1	T143	0.5923	0.7556	0.5219	0.7174	0.6906	0.2374	0.7046	0.8568	0.2526	0.5429	0.7071	0.5823	0.7144	0.7395	0.7979	0.614	0.5396	0.5129	0.3646	0.6115	0.5557	0.7719	0.5636	0.7471	0.597	0.762	0.7253	0.629	0.6718	0.801	0.5118	0.4426	0.5288	0.8073	0.8241	0.8042	0.7239	0.7603	0.56	0.5227	0.5408	0.6424	0.5502	0.6903	0.7176	0.6535	0.5631	0.2417
SS-2d-2	T150	0.7528	0.7376	0.5844	0.6669	0.602	0.2477	0.7148	0.7797	0.2708	0.5866	0.6641	0.6012	0.6999	0.5862	0.7895	0.605	0.5748	0.504	0.379	0.6134	0.5963	0.7456	0.5522	0.6971	0.6125	0.8062	0.8022	0.6923	0.7118	0.8081	0.476	0.4669	0.5168	0.8122	0.8581	0.7976	0.5985	0.7322	0.4746	0.5943	0.5442	0.5958	0.4058	0.5375	0.5895	0.7088	0.4959	0.2173
SS-2d-3	T160	0.551	0.4692	0.3782	0.4494	0.4441	0.2472	0.5875	0.4903	0.5213	0.4707	0.434	0.4841	0.5385	0.3819	0.4555	0.5807	0.7564	0.4773	0.4338	0.5944	0.5208	0.4763	0.5575	0.4345	0.6296	0.5275	0.6072	0.5544	0.5452	0.4077	0.4962	0.5982	0.3802	0.5329	0.4782	0.5361	0.5468	0.4265	0.4417	0.7228	0.5726	0.6416	0.3158	0.3663	0.3436	0.5402	0.4107	0.1969
SS-4d-1	T147	0.6106	0.5641	0.5192	0.6401	0.5966	0.3753	0.7911	0.5904	0.5564	0.7768	0.6957	0.775	0.767	0.4442	0.6033	0.674	0.5495	0.5524	0.6314	0.7598	0.5807	0.6647	0.6523	0.6302	0.666	0.6033	0.7744	0.6803	0.5419	0.5918	0.7036	0.6961	0.6999	0.7357	0.6922	0.6519	0.4772	0.5462	0.4191	0.6624	0.5159	0.6463	0.3198	0.4275	0.4113	0.8513	0.5726	0.2306
SS-4d-2	T151	0.5894	0.5459	0.4919	0.6733	0.6282	0.3629	0.8876	0.6225	0.3459	0.8143	0.7436	0.7692	0.8615	0.4557	0.5711	0.6328	0.4456	0.3886	0.6274	0.7774	0.5832	0.6763	0.6357	0.6443	0.6825	0.6427	0.739	0.56	0.4968	0.6398	0.7708	0.7883	0.7482	0.7646	0.6847	0.6749	0.5039	0.5414	0.4214	0.7242	0.5066	0.741	0.3309	0.4535	0.4315	0.8685	0.6078	0.2156
SS-4d-3	T156	0.5629	0.4674	0.4643	0.6563	0.6246	0.4464	0.7518	0.5498	0.5807	0.718	0.6226	0.7552	0.7654	0.4211	0.5115	0.4726	0.4573	0.4549	0.6071	0.657	0.5286	0.6309	0.5622	0.617	0.6226	0.4746	0.6562	0.6004	0.5186	0.6061	0.7596	0.6019	0.7319	0.694	0.5132	0.6457	0.3408	0.4441	0.3361	0.5671	0.4984	0.6075	0.3285	0.3524	0.4403	0.7466	0.6361	0.2799
SS-6d-1	T141	0.5789	0.7164	0.5676	0.7461	0.8133	0.2944	0.6273	0.8641	0.3514	0.6169	0.639	0.6724	0.6667	0.7001	0.7076	0.6089	0.4792	0.5433	0.4576	0.5777	0.5441	0.7472	0.5729	0.6996	0.6187	0.5887	0.6951	0.5391	0.6321	0.7814	0.6206	0.4726	0.5862	0.8104	0.6617	0.8711	0.6051	0.6599	0.5006	0.5233	0.6075	0.6855	0.5506	0.6327	0.7516	0.646	0.6072	0.3208
SS-6d-2	T144	0.6195	0.7603	0.6416	0.6869	0.6642	0.3175	0.7505	0.7022	0.3364	0.743	0.6978	0.7098	0.7273	0.595	0.6625	0.7329	0.42	0.6014	0.5267	0.6662	0.5942	0.7215	0.6047	0.6852	0.6671	0.7053	0.8111	0.6124	0.5423	0.7902	0.5949	0.5859	0.703	0.7651	0.7644	0.7652	0.4993	0.6796	0.4703	0.5682	0.6061	0.6114	0.3983	0.4673	0.539	0.7662	0.5386	0.2248
SS-6d-3	T148	0.6928	0.5765	0.522	0.679	0.5909	0.3396	0.848	0.6291	0.3665	0.6594	0.7095	0.6862	0.8178	0.4751	0.6023	0.5499	0.4883	0.3964	0.49	0.7389	0.6189	0.7106	0.5911	0.673	0.6052	0.764	0.8005	0.693	0.6283	0.7481	0.6095	0.5909	0.6822	0.7842	0.7634	0.7168	0.4614	0.6264	0.3807	0.6339	0.4656	0.6338	0.3188	0.4397	0.4364	0.7855	0.5289	0.223
SAS-0d-1	T174	0.5203	0.5291	0.5426	0.5993	0.5893	0.2657	0.749	0.4757	0.402	0.6588	0.7708	0.733	0.7402	0.4986	0.5841	0.4616	0.3031	0.3195	0.5676	0.699	0.5492	0.7243	0.6017	0.7887	0.4807	0.6193	0.6006	0.5306	0.3578	0.5715	0.6147	0.4632	0.6087	0.7028	0.6274	0.53	0.399	0.5039	0.4296	0.4641	0.4448	0.5002	0.3488	0.4448	0.3746	0.7911	0.5683	0.1568
SAS-0d-2	T168	0.628	0.5493	0.5152	0.6238	0.5453	0.3721	0.8223	0.565	0.3667	0.7271	0.6665	0.682	0.7648	0.4129	0.5279	0.5112	0.4081	0.4002	0.4907	0.6829	0.5528	0.6232	0.5223	0.5778	0.5711	0.7068	0.7576	0.6214	0.5514	0.7175	0.6215	0.6248	0.7535	0.6931	0.7292	0.6982	0.3678	0.5567	0.3097	0.5912	0.4551	0.5848	0.2442	0.3451	0.3698	0.7982	0.4931	0.1945
SAS-0d-3	T171	0.6812	0.5329	0.5937	0.6072	0.6432	0.376	0.6772	0.6362	0.3845	0.7431	0.5723	0.7379	0.7078	0.4457	0.6446	0.6594	0.574	0.4173	0.5827	0.6617	0.625	0.7101	0.6229	0.6306	0.7285	0.6088	0.7603	0.5365	0.5357	0.5997	0.6347	0.6799	0.583	0.7721	0.5977	0.7054	0.5064	0.5139	0.4467	0.7728	0.6626	0.703	0.3143	0.4191	0.4357	0.7564	0.5478	0.2521
SAS-1d-1	T157	0.3171	0.5313	0.2955	0.5835	0.6223	0.1785	0.3752	0.7403	0.2192	0.3615	0.4464	0.4451	0.4337	0.6937	0.5432	0.3579	0.3241	0.3629	0.2773	0.3148	0.2893	0.5765	0.3205	0.5145	0.4274	0.3042	0.3847	0.2463	0.418	0.5574	0.4621	0.2481	0.4057	0.5783	0.3352	0.6492	0.5302	0.4506	0.4426	0.3072	0.4748	0.5104	0.6841	0.5769	0.9029	0.3571	0.5786	0.3191
SAS-1d-2	T170	0.5582	0.6033	0.4333	0.6407	0.6394	0.2637	0.4563	0.8189	0.2538	0.3921	0.4477	0.4272	0.4846	0.5916	0.5601	0.4466	0.5006	0.4155	0.2901	0.4401	0.4703	0.5803	0.4264	0.4793	0.4963	0.5173	0.5995	0.4433	0.7284	0.7363	0.4053	0.3086	0.4723	0.6456	0.554	0.7985	0.5234	0.6095	0.3844	0.417	0.4998	0.5603	0.4574	0.5102	0.7429	0.4302	0.4617	0.3634
SAS-1d-3	T173	0.3354	0.6007	0.3161	0.6203	0.6873	0.1685	0.4649	0.7715	0.2332	0.3571	0.5654	0.4677	0.5371	0.8659	0.635	0.4383	0.3904	0.39	0.2809	0.4109	0.3451	0.6737	0.4068	0.6724	0.4552	0.4348	0.4496	0.3501	0.4603	0.5604	0.4708	0.2633	0.3845	0.64	0.4438	0.6586	0.6961	0.567	0.5972	0.3512	0.4781	0.5747	0.8218	0.7593	0.9046	0.4111	0.6399	0.2623
SAS-2d-1	T158	0.5447	0.512	0.4545	0.6679	0.5789	0.4375	0.7935	0.6046	0.469	0.7881	0.6745	0.7461	0.7772	0.4046	0.5619	0.5202	0.4568	0.46	0.6191	0.661	0.4927	0.6402	0.5536	0.5745	0.6379	0.5198	0.653	0.5376	0.4981	0.5844	0.779	0.7253	0.7466	0.7118	0.6028	0.6852	0.4101	0.4589	0.3457	0.6477	0.4979	0.6574	0.318	0.3904	0.4328	0.8159	0.6146	0.2686
SAS-2d-2	T153	0.5875	0.4184	0.415	0.6379	0.4779	0.5815	0.585	0.5208	0.311	0.5617	0.4271	0.5034	0.5865	0.2687	0.3645	0.4533	0.4469	0.3026	0.5179	0.5903	0.5429	0.4656	0.5348	0.3529	0.5923	0.4235	0.6138	0.4468	0.5645	0.5712	0.55	0.5952	0.6914	0.5453	0.4637	0.5677	0.3017	0.4378	0.2542	0.5965	0.4343	0.5551	0.1579	0.2239	0.3347	0.5686	0.4695	0.4234
SAS-2d-3	T116	0.6153	0.5049	0.5197	0.6653	0.5938	0.4483	0.8497	0.5599	0.3633	0.8017	0.674	0.7655	0.8075	0.3731	0.5211	0.5464	0.4107	0.3466	0.6265	0.7235	0.596	0.6356	0.6029	0.5942	0.6331	0.6029	0.7256	0.5476	0.4943	0.6574	0.7114	0.7321	0.7731	0.7295	0.6428	0.6475	0.3667	0.508	0.3241	0.7098	0.494	0.644	0.2319	0.3247	0.3641	0.8555	0.5618	0.2601
SAS-3d-1	T169	0.4175	0.4553	0.3102	0.5694	0.5523	0.2298	0.3496	0.7098	0.2846	0.3012	0.37	0.3689	0.414	0.4978	0.4103	0.3655	0.4604	0.3884	0.2672	0.3941	0.3893	0.4935	0.3834	0.3701	0.4223	0.3241	0.4636	0.3239	0.65	0.5537	0.4086	0.2645	0.3815	0.5393	0.3886	0.6826	0.4919	0.4599	0.3562	0.3819	0.4281	0.5636	0.4807	0.4649	0.7003	0.3111	0.4599	0.4825
SAS-3d-2	T154	0.4146	0.4434	0.3151	0.5755	0.5498	0.2344	0.3441	0.7106	0.242	0.3104	0.3491	0.3762	0.3941	0.466	0.4103	0.3647	0.4255	0.3375	0.2757	0.3707	0.382	0.4778	0.3556	0.3635	0.4263	0.3102	0.4507	0.3003	0.6089	0.565	0.4007	0.2604	0.3972	0.5405	0.3386	0.6651	0.4506	0.4499	0.3345	0.3531	0.4357	0.5445	0.4331	0.4376	0.7142	0.3105	0.4629	0.4603
SAS-3d-3	T159	0.1017	0.0785	0.0676	0.1863	0.1077	0.3822	0.0829	0.1393	0.1437	0.0882	0.0678	0.0837	0.0944	0.0715	0.0656	0.0714	0.119	0.103	0.0893	0.0898	0.0892	0.0812	0.088	0.0565	0.108	0.0539	0.1075	0.0832	0.2118	0.1107	0.0993	0.0595	0.1636	0.0934	0.0653	0.1136	0.0523	0.0814	0.0487	0.0912	0.0855	0.116	0.0666	0.0442	0.1238	0.067	0.167	0.3841
[truncated: 24 more columns]

## Sheet: Table S12
Table S12 Differentially expressed genes (DEGs) detected by DESeq2 methods (FDR < 0.05, log2FC > 1 or log2FC < -1, verticals represent normal genes. Up and down arrows reprsent up and down) in RNA-seq of salt.
QTL	#ID		Tolerance--0d			Sensitive 0d		Tolerance-2d		Sensitive-2d		Tolerance-4d			Sensitive-4d			Tolerance-6d			Sensitive-6d
			T129_FPKM	T172_FPKM	T134_FPKM	T149_FPKM	T123_FPKM	T145_FPKM	T162_FPKM	T143_FPKM	T150_FPKM	T135_FPKM	T163_FPKM	T161_FPKM	T147_FPKM	T151_FPKM	T156_FPKM	T132_FPKM	T140_FPKM	T175_FPKM	T141_FPKM	T144_FPKM	T148_FPKM	COG_class	COG_class_annotation	GO_annotation	KEGG_annotation	KEGG_pathway_annotation	KOG_class	KOG_class_annotation	Pfam_annotation	Swiss_Prot_annotation	eggNOG_class	eggNOG_class_annotation	NR_annotation	GO_second_level_annotation
S-M11.1	MD11G1059400	↑------	9.04983	6.02429	5.83801	16.54	16.4065	10.1168	10.556	9.2821	4.23241	14.975	10.2233	11.7631	13.1623	9.28754	14.3475	9.38099	9.10889	3.81977	6.6753	6.62568	9.90834	--	--	Molecular Function: transcription factor activity, sequence-specific DNA binding (GO:0003700);; Biological Process: regulation of transcription, DNA-templated (GO:0006355);; Molecular Function: sequence-specific DNA binding (GO:0043565);;	K13424|0|mdm:103447297|K13424 WRKY transcription factor 33 | (RefSeq) probable WRKY transcription factor 26	Plant-pathogen interaction (ko04626)	--	--	WRKY DNA -binding domain	WRKY transcription factor WRKY24 OS=Oryza sativa subsp. indica OX=39946 GN=WRKY24 PE=2 SV=1	K	Transcription	PREDICTED: probable WRKY transcription factor 26 [Malus domestica]	molecular function: nucleic acid binding transcription factor activity (GO:0001071);; biological process: biological regulation (GO:0065007);; molecular function: binding (GO:0005488)
	MD03G1278900	↑------	0	0	0	0.867604	1.21702	0	0	0	0.05814	0	0	0.134518	0.750378	0.698861	0	0	0	0.802602	0	0.813863	0		Signal transduction mechanisms	Biological Process: cytokinesis by cell plate formation (GO:0000911);; Molecular Function: protein serine/threonine kinase activity (GO:0004674);; Molecular Function: ATP binding (GO:0005524);; Cellular Component: nucleus (GO:0005634);; Cellular Component: cytosol (GO:0005829);; Biological Process: protein phosphorylation (GO:0006468);; Biological Process: response to nutrient (GO:0007584);; Cell…	--	--	[T]	Signal transduction mechanisms	Protein kinase domain;; Protein tyrosine kinase;; Kinase-like;; NAF domain	CBL-interacting serine/threonine-protein kinase 23 OS=Arabidopsis thaliana OX=3702 GN=CIPK23 PE=1 SV=1	T	Signal transduction mechanisms	CBL-interacting protein kinase 23-like [Malus domestica]	biological process: cellular process (GO:0009987);; biological process: single-organism process (GO:0044699);; molecular function: catalytic activity (GO:0003824);; biological process: metabolic process (GO:0008152);; molecular function: binding (GO:0005488);; cellular component: cell (GO:0005623);; cellular component: organelle (GO:0043226);; cellular component: cell part (GO:0044464);; biologic…
S-M02.1	MD02G1138600	↑------	17.6797	10.9714	7.38407	37.8885	48.8527	20.4289	15.1741	8.1154	13.3453	34.0668	36.4681	24.8499	41.404	30.3756	22.9817	20.7115	27.5214	10.5993	8.65225	17.5097	46.211	[HR]	Coenzyme transport and metabolism;; General function prediction only	--	--	--	[I]	Lipid transport and metabolism	alpha/beta hydrolase fold;; Alpha/beta hydrolase family;; Serine aminopeptidase, S33;; Alpha/beta hydrolase of unknown function (DUF1100)	--	S	Function unknown	PREDICTED: bifunctional epoxide hydrolase 2-like [Malus domestica]	--
S-BC14.1	MD14G1010400	↑------	0	0	0	1.70344	4.73048	0.071294	0.721093	0.152447	0.146905	0	2.24806	0.90586	0	0.833967	0	0.06778	0.765712	0.104436	0	0.058208	1.12144	--	--	--	--	--	--	--	Homeobox domain	WUSCHEL-related homeobox 11 OS=Arabidopsis thaliana OX=3702 GN=WOX11 PE=2 SV=2	K	Transcription	PREDICTED: WUSCHEL-related homeobox 11-like [Malus domestica]	--
	Malus_domestica_newGene_10316	↑------	0	0	0	6.18772	3.06374	8.35781	3.81302	0	5.56418	0.925246	0	3.79515	5.03587	8.35811	1.96699	3.07367	3.6336	2.74834	2.71073	0	0.601387	--	--	--	--	--	--	--	--	--	--	--	PREDICTED: uncharacterized protein LOC103448790 [Malus domestica]	--
	Malus_domestica_newGene_13262	↑------	0.357668	1.19444	0.858729	2.63987	12.6705	0.822059	3.93203	0.654508	3.49198	0.531727	5.56343	14.6011	0.651027	3.07437	0.202316	0.822743	11.7124	0.668033	0.911051	0.559465	4.22808	--	--	--	--	--	--	--	--	--	S	Function unknown	PREDICTED: uncharacterized protein LOC103423609 [Malus domestica]	--
	Malus_domestica_newGene_15226	↑------	329.332	130.942	99.2486	3760.56	1009.13	8.15329	660.935	40.6712	64.1235	6.81205	112.655	42.54	426.401	38.1294	449.455	3.86141	124.892	89.6617	189.464	344.266	64.7679	--	--	--	--	--	--	--	--	--	S	Function unknown	hypothetical protein TanjilG_27267 [Lupinus angustifolius]	--
	Malus_domestica_newGene_15636	↑------	2.08106	1.2217	1.71197	9.84711	19.7508	0.504083	0.061828	5.62747	12.6106	0.454672	0.063484	0.135913	0.263725	9.93934	2.49545	1.24776	0.35368	0	8.64025	0.354724	5.7753	--	--	--	--	--	--	--	--	--	--	--	PREDICTED: uncharacterized protein LOC103410512 [Malus domestica]	--
	Malus_domestica_newGene_180	↑------	2.24083	1.47888	1.79066	8.09741	9.31018	0	1.76385	0	5.17201	2.5034	4.1188	4.28359	0	6.69576	0	4.2264	1.60495	2.19753	0	0	4.59518	--	--	Cellular Component: intracellular organelle (GO:0043229);; Cellular Component: cytoplasmic part (GO:0044444);;	K11420|2.8613e-15|pxb:103950404|K11420 euchromatic histone-lysine N-methyltransferase [EC:2.1.1.43] | (RefSeq) histone-lysine N-methyltransferase, H3 lysine-9 specific SUVH4-like	Lysine degradation (ko00310)	--	--	--	Histone-lysine N-methyltransferase, H3 lysine-9 specific SUVH4 OS=Arabidopsis thaliana OX=3702 GN=SUVH4 PE=1 SV=2	--	--	PREDICTED: histone-lysine N-methyltransferase, H3 lysine-9 specific SUVH4-like [Pyrus x bretschneideri]	cellular component: cell (GO:0005623);; cellular component: organelle (GO:0043226);; cellular component: cell part (GO:0044464)
	Malus_domestica_newGene_3046	↑------	0.186769	0.597495	0.089558	6.49599	11.3314	0.196067	0.139081	1.23464	8.52927	0.349623	0.60813	0.147976	0.453182	13.1543	2.27143	0.332071	0.313896	0.809119	0.615059	0.625728	12.2433	--	--	--	K05285|1.27886e-06|pxb:103936440|K05285 phosphatidylinositol glycan, class N [EC:2.7.-.-] | (RefSeq) GPI ethanolamine phosphate transferase 1-like	Glycosylphosphatidylinositol(GPI)-anchor biosynthesis (ko00563)	--	--	--	--	--	--	--	--
	Malus_domestica_newGene_3048	↑------	1.05032	0.558746	0.48921	3.357	12.4722	3.77692	3.95556	0.753492	4.63716	0.867718	3.98845	5.28061	4.38151	5.73578	0.720574	1.33782	5.8001	0.61015	0.795741	4.21491	5.38183	--	--	--	--	--	--	--	--	--	--	--	--	--
	Malus_domestica_newGene_3278	↑------	0	0	0	2.57924	5.03214	0.13457	0.349062	0	2.61023	0.052712	0.72858	0.541269	0.190822	3.17408	0	0.397085	0.885937	0.027219	0.012451	0	3.99397	--	--	--	--	--	--	--	--	--	--	--	PREDICTED: uncharacterized protein LOC108170253 isoform X2 [Malus domestica]	--
	Malus_domestica_newGene_3975	↑------	0	0	0	2.64301	3.27013	0	0	0	3.51344	0	0	0	0	2.38306	0	0	0	0	0	0	0	--	--	--	--	--	--	--	--	--	--	--	PREDICTED: uncharacterized protein LOC103410512 [Malus domestica]	--
	MD00G1009200	↑------	1.02795	0.775247	0.466815	11.3587	7.32984	1.76377	0.707275	1.5679	0.542626	4.76758	1.45037	0.169891	1.03323	0.941409	6.18455	0.937475	1.28321	0.698857	0	1.81187	0.928129	--	--	--	--	--	--	--	--	Precursor of CEP14 OS=Arabidopsis thaliana OX=3702 GN=CEP14 PE=2 SV=1	S	Function unknown	PREDICTED: uncharacterized protein LOC103434909 [Malus domestica]	--
	MD00G1047300	↑------	0.294207	0.490286	0.408326	2.4304	3.91692	0.249489	0.540122	0.476984	2.53538	0.292616	0.407778	0.252364	0.227358	5.36393	0.562225	0.655043	0.460788	0.234071	0.451892	0.444307	4.67031	--	--	--	--	--	--	--	--	--	C	Energy production and conversion	PREDICTED: uncharacterized protein LOC108170253 isoform X2 [Malus domestica]	--
	MD00G1097000	↑------	0.286557	0.411198	0.365383	5.68293	4.4717	0.163083	0.043255	0.628305	4.00374	0.257466	0.285921	0.12302	0.177287	3.97604	0.119313	0.515569	0.081205	0.324475	0.415559	0.505209	3.09754	--	--	--	--	--	[O]	Posttranslational modification, protein turnover, chaperones	--	E3 ubiquitin-protein ligase At3g02290 OS=Arabidopsis thaliana OX=3702 GN=At3g02290 PE=2 SV=1	O	Posttranslational modification, protein turnover, chaperones	E3 ubiquitin-protein ligase At3g02290 [Prunus persica]	--
	MD00G1179300	↑------	77.515	44.8354	67.3839	155.191	144.215	75.5083	100.585	45.8734	111.863	84.4589	116.02	97.6664	121.551	199.684	66.3065	57.0796	105.45	55.785	46.0922	76.5769	195.149	--	--	--	--	--	--	--	--	Cytochrome c oxidase subunit 5C-2 OS=Arabidopsis thaliana OX=3702 GN=At3g62400 PE=3 SV=1	O	Posttranslational modification, protein turnover, chaperones	PREDICTED: probable cytochrome c oxidase subunit 5C-1 [Malus domestica]	--
	MD02G1277100	↑------	0	0	0	3.37387	3.7121	0	0	0	4.21981	0	0	0	0	3.40478	0	0.224409	0	0	0	0	5.22621	--	--	--	--	--	[T]	Signal transduction mechanisms	--	Putative disease resistance protein At3g14460 OS=Arabidopsis thaliana OX=3702 GN=At3g14460 PE=3 SV=1	S	Function unknown	putative disease resistance RPP13-like protein 1 [Prunus avium]	--
	MD02G1307300	↑------	3.71002	1.7371	1.96717	9.89817	24.1254	9.95529	2.89824	1.26655	3.2738	5.80511	9.86388	6.09052	13.7334	5.12825	2.49745	5.60618	5.48878	1.11092	1.03827	19.2936	4.48163	--	--	--	--	--	--	--	--	--	S	Function unknown	hypothetical protein PRUPE_2G019800, partial [Prunus persica]	--
	MD02G1317300	↑------	1.31061	0.63184	1.90285	12.9315	10.1479	1.77456	2.54957	1.25656	0.304974	21.8359	0.550549	2.43957	2.535	1.29061	5.0628	14.6952	2.21126	1.63901	0.579304	1.33883	2.95967	--	--	--	--	--	--	--	--	--	--	--	--	--
	MD03G1120400	↑------	0.796277	0.241437	0.403866	8.1189	1.53792	1.95928	4.47883	0.328332	4.19422	1.18875	4.10264	5.68924	0.835171	2.61378	0.128926	0.985834	2.35084	0.27484	0.228709	1.64652	1.6083	[G]	Carbohydrate transport and metabolism	Biological Process: biosynthetic process (GO:0009058);; Molecular Function: transferase activity, transferring glycosyl groups (GO:0016757);;	--	--	--	--	--	--	S	Function unknown	PREDICTED: uncharacterized protein LOC103423066 [Malus domestica]	biological process: metabolic process (GO:0008152);; molecular function: catalytic activity (GO:0003824)
	MD03G1150200	↑------	5.87356	4.2143	5.68211	11.8757	17.4654	19.9244	7.63937	8.66113	9.81281	10.2193	19.1252	22.1332	15.5998	16.8294	15.4598	7.88703	12.2083	6.43461	9.50498	14.6853	9.52083	--	--	--	--	--	--	--	--	F-box protein At2g27310 OS=Arabidopsis thaliana OX=3702 GN=At2g27310 PE=2 SV=1	S	Function unknown	PREDICTED: F-box protein At2g27310-like [Pyrus x bretschneideri]	--
	MD04G1222400	↑------	148.771	71.2517	70.9668	231.528	321.071	90.6643	198.242	125.304	71.2233	145.675	206.423	306.163	135.275	111.779	158.812	65.558	213.205	32.0412	54.0064	91.5411	208.023	--	--	--	--	--	--	--	--	--	S	Function unknown	PREDICTED: uncharacterized protein LOC103434157 [Malus domestica]	--
	MD05G1197000	↑------	4.70789	2.89779	2.62673	9.96069	15.4091	14.8957	4.66077	3.41999	4.72845	3.2867	11.3161	7.86455	17.0875	10.3608	2.2469	3.84487	9.39276	2.84196	1.41386	11.8828	10.4753	--	--	--	--	--	[U]	Intracellular trafficking, secretion, and vesicular transport	--	--	S	Function unknown	PREDICTED: uncharacterized protein LOC103435469 [Malus domestica]	--
	MD05G1210800	↑------	6.04649	3.5438	1.45718	43.2771	54.0764	18.9207	1.95116	0.702685	4.62938	5.06242	11.5059	12.6149	22.9635	32.3633	4.62904	6.0889	20.4068	12.069	2.98515	10.9967	42.5799	--	--	--	--	--	--	--	--	--	--	--	--	--
	MD05G1228600	↑------	0.729754	0.193202	0.689837	4.42542	7.3749	4.63041	3.57589	0.480942	9.32378	0.426981	2.98838	3.84191	4.27362	7.3831	0.032436	0.376786	3.82561	0.426128	0.44925	5.87633	5.94105	[P]	Inorganic ion transport and metabolism	Molecular Function: transferase activity (GO:0016740);;	K01011|3.18383e-95|mdm:103419846|K01011 thiosulfate/3-mercaptopyruvate sulfurtransferase [EC:2.8.1.1 2.8.1.2] | (RefSeq) uncharacterized LOC103419846	Cysteine and methionine metabolism (ko00270);; Sulfur metabolism (ko00920);; Sulfur relay system (ko04122)	[V]	Defense mechanisms	--	Thiosulfate/3-mercaptopyruvate sulfurtransferase 1, mitochondrial OS=Arabidopsis thaliana OX=3702 GN=STR1 PE=1 SV=1	P	Inorganic ion transport and metabolism	PREDICTED: uncharacterized protein LOC103419846 [Malus domestica]	molecular function: catalytic activity (GO:0003824);; biological process: metabolic process (GO:0008152)
	MD05G1258200	↑------	1.54436	1.30431	0.607583	9.99353	19.8253	1.27626	0.674302	0.863644	6.50235	1.25505	0.419896	0.761657	1.24765	22.9434	0.863924	0.71357	0.679087	1.17583	1.79615	1.97006	18.943	--	--	--	--	--	--	--	--	Protein phosphatase PP2A regulatory subunit A (Fragment) OS=Pisum sativum OX=3888 PE=2 SV=1	--	--	--	--
	MD07G1089200	↑------	1.43982	0.662416	0.504297	4.50332	3.85113	0.828601	1.40436	1.5914	3.20764	1.6513	0.912524	0.887913	1.81001	3.15432	1.11541	1.84844	0.428115	1.29146	0.670898	0.812857	3.47697	--	--	--	--	--	--	--	--	--	--	--	--	--
	MD10G1021700	↑------	118.576	62.8898	64.0157	359.571	436.661	63.5071	274.881	65.8879	303.665	233.266	588.498	526.696	90.1411	343.174	101.35	161.216	307.311	202.083	89.5114	54.4107	163.113	--	--	--	--	--	--	--	--	--	--	--	--	--
	MD11G1079300	↑------	0.762064	0.387699	0.494529	5.47889	2.95541	0.490404	2.67543	0.665189	4.90015	1.03638	1.40524	2.36215	0.58474	1.84294	0.082451	1.00828	0.31746	0.449872	0.373169	0.121795	2.37694	--	--	--	--	--	[G]	Carbohydrate transport and metabolism	--	Sodium-dependent phosphate transport protein 1, chloroplastic OS=Arabidopsis thaliana OX=3702 GN=ANTR1 PE=1 SV=1	--	--	PREDICTED: uncharacterized protein LOC103412955 [Malus domestica]	--
	MD11G1103700	↑------	0.003409	0	0	0.857571	2.73675	2.37736	0	0.022694	2.11553	0	0	0	2.52268	2.36769	0	0.040565	0	0.009398	0	2.36199	2.20591	--	--	--	--	--	--	--	--	--	S	Function unknown	PREDICTED: uncharacterized protein LOC103422586 [Malus domestica]	--
	MD11G1104100	↑------	0	0	0	2.20746	3.76163	2.48192	0.447444	0	2.409	0.080759	0.24842	0.97586	3.46243	2.911	0	0.079367	0.356758	0.007426	0.011118	4.062	2.72069	--	--	--	--	--	--	--	--	Histone-lysine N-methyltransferase SUVR5 OS=Arabidopsis thaliana OX=3702 GN=SUVR5 PE=1 SV=3	S	Function unknown	PREDICTED: histone-lysine N-methyltransferase SUVR5 [Pyrus x bretschneideri]	--
	MD11G1105500	↑------	0.214076	0.078596	0.129551	2.22365	3.74615	3.80829	0	0	1.71702	0.040334	0	0	2.46128	2.88948	0.275253	0	0	0.842048	0.098194	3.76996	2.44762	--	--	Biological Process: stem vascular tissue pattern formation (GO:0010222);;	--	--	--	--	--	Protein CONTINUOUS VASCULAR RING 1 OS=Arabidopsis thaliana OX=3702 GN=COV1 PE=1 SV=2	S	Function unknown	hypothetical protein POPTR_006G158100v3 [Populus trichocarpa]	biological process: multicellular organismal process (GO:0032501);; biological process: developmental process (GO:0032502);; biological process: single-organism process (GO:0044699)
	MD13G1136900	↑------	20.2295	10.1379	14.4926	38.5963	33.6292	31.6347	34.3193	17.8298	26.1584	24.9702	42.7866	35.452	18.9676	23.6096	13.1435	22.0599	20.6359	12.7198	16.734	23.5204	16.1288	--	--	--	--	--	--	--	--	--	--	--	PREDICTED: calponin homology domain-containing protein DDB_G0272472-like isoform X1 [Pyrus x bretschneideri]	--
	MD15G1269400	↑------	12.8426	5.41367	6.27303	69.2915	19.6163	11.2955	36.5	7.14219	22.6632	21.7318	33.3474	67.301	15.4728	20.4793	6.47633	14.1192	22.2005	7.36891	3.22646	12.1775	30.7658	--	--	--	--	--	[R]	General function prediction only	--	Calcium uniporter protein 2, mitochondrial OS=Arabidopsis thaliana OX=3702 GN=At2g23790 PE=2 SV=1	S	Function unknown	PREDICTED: calcium uniporter protein 2, mitochondrial-like [Malus domestica]	--
	MD15G1289400	↑------	7.60324	6.26843	8.56512	32.2239	22.2476	6.47062	7.97539	3.22548	2.19715	28.6382	3.89041	5.48477	16.4393	2.55734	6.94568	15.5685	3.98559	2.83001	4.36104	8.45904	6.0287	--	--	--	--	--	--	--	--	--	S	Function unknown	PREDICTED: uncharacterized protein LOC103961606 [Pyrus x bretschneideri]	--
	MD15G1291700	↑------	193.867	96.4721	76.7722	327.808	466.736	137.011	145.53	97.2856	172.394	253.488	469.079	255.667	212.159	232.761	184.412	165.585	247.644	237.006	94.7989	175.128	193.658	--	--	--	--	--	--	--	--	--	--	--	--	--
	MD17G1110200	↑------	16.9581	15.5522	32.2756	56.7683	129.403	17.829	29.3909	28.8221	53.4495	27.6846	46.565	46.0451	88.1509	69.9721	52.793	86.116	32.835	61.555	32.0444	29.9488	118.188	--	--	--	--	--	--	--	--	--	--	--	PREDICTED: translation initiation factor IF-2-like [Malus domestica]	--
	MD17G1179900	↑------	22.4268	5.42272	6.55127	64.8955	96.4239	4.27189	26.1432	41.484	17.4032	11.4253	25.1867	40.732	6.21198	21.7142	44.877	9.11407	23.3154	4.6376	19.6436	9.72744	61.4258	--	--	--	--	--	--	--	--	--	--	--	hypothetical protein PRUPE_3G074000 [Prunus persica]	--
	MD16G1135100	↑------	11.1264	3.09639	8.0199	32.8957	33.2728	3.35873	6.56071	9.16609	2.32969	50.3864	21.3498	13.2349	27.3281	12.2799	18.9088	24.7561	10.2889	7.66401	5.05648	6.11491	12.9765	[V]	Defense mechanisms	--	K05658|0|mdm:103452721|K05658 ATP-binding cassette, subfamily B (MDR/TAP), member 1 [EC:3.6.3.44] | (RefSeq) ABC transporter B family member 11-like	ABC transporters (ko02010)	[Q]	Secondary metabolites biosynthesis, transport and catabolism	ABC transporter transmembrane region;; ABC transporter;; RecF/RecN/SMC N terminal domain;; AAA ATPase domain;; P-loop containing region of AAA domain;; AAA domain;; Zeta toxin;; Predicted ATPase of the ABC class;; AAA domain (dynein-related subfamily)	ABC transporter B family member 11 OS=Arabidopsis thaliana OX=3702 GN=ABCB11 PE=2 SV=1	V	Defense mechanisms	PREDICTED: ABC transporter B family member 11-like [Malus domestica]	--
	MD13G1049400	↑------	2.89027	0.788421	1.17633	5.30544	16.6485	0.990755	2.42712	4.98835	3.4344	2.944	7.54081	1.99492	4.96253	5.2156	3.69273	3.11803	2.78634	3.1698	1.23784	1.7654	6.05607	[V]	Defense mechanisms	Molecular Function: ATP binding (GO:0005524);; Biological Process: obsolete ATP catabolic process (GO:0006200);; Cellular Component: membrane (GO:0016020);; Molecular Function: ATPase activity, coupled to transmembrane movement of substances (GO:0042626);;	--	--	[Q]	Secondary metabolites biosynthesis, transport and catabolism	ABC-2 type transporter;; ABC transporter;; AAA domain, putative AbiEii toxin, Type IV TA system	ABC transporter G family member 21 OS=Arabidopsis thaliana OX=3702 GN=ABCG21 PE=2 SV=2	V	Defense mechanisms	PREDICTED: ABC transporter G family member 21-like [Malus domestica]	molecular function: binding (GO:0005488);; biological process: metabolic process (GO:0008152);; biological process: cellular process (GO:0009987);; biological process: single-organism process (GO:0044699);; cellular component: membrane (GO:0016020);; molecular function: catalytic activity (GO:0003824);; molecular function: transporter activity (GO:0005215);; biological process: localization (GO:0…
	MD01G1195000	↑------	8.83525	5.084	5.58849	22.1157	20.0781	48.4645	8.50493	18.3179	17.0401	8.82906	34.6906	31.1443	13.7778	16.3591	13.5621	4.87416	22.1603	2.78359	7.61423	26.0144	14.4991	[ER]	Amino acid transport and metabolism;; General function prediction only	Molecular Function: L-iditol 2-dehydrogenase activity (GO:0003939);; Molecular Function: zinc ion binding (GO:0008270);; Biological Process: oxidation-reduction process (GO:0055114);;	K00008|6.11037e-63|mdm:103440075|K00008 L-iditol 2-dehydrogenase [EC:1.1.1.14] | (RefSeq) sorbitol dehydrogenase-like	Pentose and glucuronate interconversions (ko00040);; Fructose and mannose metabolism (ko00051)	[Q]	Secondary metabolites biosynthesis, transport and catabolism	Alcohol dehydrogenase GroES-like domain	Sorbitol dehydrogenase OS=Arabidopsis thaliana OX=3702 GN=SDH PE=1 SV=1	E	Amino acid transport and metabolism	PREDICTED: sorbitol dehydrogenase-like [Malus domestica]	molecular function: catalytic activity (GO:0003824);; biological process: metabolic process (GO:0008152);; biological process: single-organism process (GO:0044699);; molecular function: binding (GO:0005488)
	MD14G1111500	↑------	1.2528	0.459192	0.335778	5.00456	4.9288	0.448095	1.78841	0.591274	1.05051	2.51722	1.28399	2.26289	1.50657	1.13705	1.01333	1.4905	1.79396	0.218164	0.431405	1.01043	1.74004	[E]	Amino acid transport and metabolism	Molecular Function: catalytic activity (GO:0003824);; Biological Process: biosynthetic process (GO:0009058);; Molecular Function: pyridoxal phosphate binding (GO:0030170);;	K20772|0|mdm:103411726|K20772 1-aminocyclopropane-1-carboxylate synthase 1/2/6 [EC:4.4.1.14] | (RefSeq) MdACS-5A; 1-aminocyclopropane-1-carboxylate synthase-like	Cysteine and methionine metabolism (ko00270)	[T]	Signal transduction mechanisms	Aminotransferase class I and II	1-aminocyclopropane-1-carboxylate synthase OS=Glycine max OX=3847 GN=ACS1 PE=2 SV=1	E	Amino acid transport and metabolism	1-aminocyclopropane-1-carboxylate synthase-like [Malus domestica]	molecular function: catalytic activity (GO:0003824);; biological process: metabolic process (GO:0008152);; molecular function: binding (GO:0005488)
	MD04G1170100	↑------	19.3848	7.08027	15.2773	42.7887	39.6325	29.8115	41.799	11.6055	41.2395	38.7877	28.6362	22.4734	20.4515	34.806	9.92322	19.8232	17.6099	4.66787	8.8022	16.1538	37.4845	[E]	Amino acid transport and metabolism	--	K00827|0|mdm:103433731|K00827 alanine-glyoxylate transaminase / (R)-3-amino-2-methylpropionate-pyruvate transaminase [EC:2.6.1.44 2.6.1.40] | (RefSeq) alanine--glyoxylate aminotransferase 2 homolog 2, mitochondrial-like	Alanine, aspartate and glutamate metabolism (ko00250);; Glycine, serine and threonine metabolism (ko00260);; Cysteine and methionine metabolism (ko00270);; Valine, leucine and isoleucine degradation (ko00280)	[E]	Amino acid transport and metabolism	Aminotransferase class-III	Alanine--glyoxylate aminotransferase 2 homolog 2, mitochondrial OS=Arabidopsis thaliana OX=3702 GN=AGT3 PE=1 SV=2	E	Amino acid transport and metabolism	PREDICTED: alanine--glyoxylate aminotransferase 2 homolog 2, mitochondrial-like [Malus domestica]	--
	MD06G1079100	↑------	18.0805	9.26589	8.95664	31.5976	47.3629	16.4559	20.2523	11.824	14.7219	30.288	32.8394	23.0655	26.275	22.0411	20.765	17.1605	27.9219	17.535	11.6191	20.6787	20.482	[IQ]	Lipid transport and metabolism;; Secondary metabolites biosynthesis, transport and catabolism	Cellular Component: plasmodesma (GO:0009506);; Cellular Component: chloroplast stroma (GO:0009570);; Biological Process: positive regulation of seed germination (GO:0010030);; Biological Process: response to nitrate (GO:0010167);; Biological Process: seed coat development (GO:0010214);; Biological Process: nitrate transport (GO:0015706);; Molecular Function: AMP binding (GO:0016208);; Biological …	--	--	[I]	Lipid transport and metabolism	AMP-binding enzyme;; AMP-binding enzyme C-terminal domain	Oxalate--CoA ligase OS=Arabidopsis thaliana OX=3702 GN=AAE3 PE=1 SV=1	IQ	Lipid transport and metabolism;; Secondary metabolites biosynthesis, transport and catabolism	PREDICTED: oxalate--CoA ligase-like [Malus domestica]	cellular component: cell junction (GO:0030054);; cellular component: cell (GO:0005623);; cellular component: organelle (GO:0043226);; cellular component: organelle part (GO:0044422);; cellular component: cell part (GO:0044464);; biological process: biological regulation (GO:0065007);; biological process: response to stimulus (GO:0050896);; biological process: reproductive process (GO:0022414);; b…
	MD07G1036200	↑------	0.953274	0.696187	0.864328	5.95064	3.77896	1.73022	4.83935	1.06014	3.83792	1.1747	2.78253	2.02611	1.10115	0.365737	0.280966	1.45289	2.47278	1.00088	0.909762	0.062676	0.79698	--	--	Molecular Function: calcium ion binding (GO:0005509);; Molecular Function: calcium-dependent phospholipid binding (GO:0005544);;	K17099|0|mdm:103428407|K17099 annexin A13 | (RefSeq) annexin-like protein RJ4	--	[U]	Intracellular trafficking, secretion, and vesicular transport	Annexin	Annexin-like protein RJ4 OS=Fragaria ananassa OX=3747 PE=2 SV=2	S	Function unknown	PREDICTED: LOW QUALITY PROTEIN: annexin-like protein RJ4 [Malus domestica]	molecular function: binding (GO:0005488)
	MD05G1198800	↑------	0.410173	0	0.176626	14.5403	13.1575	0.868216	0	0	0.244573	3.60946	2.08936	1.66241	2.15617	0.634474	4.64278	2.29245	0	0.071842	0	0.741533	1.05551	--	--	Biological Process: transcription, DNA-templated (GO:0006351);;	--	--	--	--	AP2 domain	Ethylene-responsive transcription factor ERF098 OS=Arabidopsis thaliana OX=3702 GN=ERF098 PE=1 SV=1	K	Transcription	PREDICTED: ethylene-responsive transcription factor ERF098-like [Pyrus x bretschneideri]	biological process: metabolic process (GO:0008152);; biological process: cellular process (GO:0009987)
	MD15G1286400	↑------	12.0162	6.67971	11.4096	20.9928	27.6679	25.0923	20.3164	11.3612	18.7624	21.2762	26.8736	19.5622	23.1154	19.4289	7.67485	12.547	16.378	13.6211	11.7406	23.3203	15.0588	--	--	Molecular Function: DNA binding (GO:0003677);; Molecular Function: transcription factor activity, sequence-specific DNA binding (GO:0003700);; Cellular Component: nucleus (GO:0005634);; Biological Process: regulation of transcription, DNA-templated (GO:0006355);;	K09284|0|pxb:103961581|K09284 AP2-like factor, euAP2 lineage | (RefSeq) floral homeotic protein APETALA 2-like	--	--	--	AP2 domain	Floral homeotic protein APETALA 2 OS=Arabidopsis thaliana OX=3702 GN=AP2 PE=1 SV=1	K	Transcription	PREDICTED: floral homeotic protein APETALA 2-like isoform X1 [Pyrus x bretschneideri]	molecular function: binding (GO:0005488);; molecular function: nucleic acid binding transcription factor activity (GO:0001071);; biological process: biological regulation (GO:0065007);; cellular component: cell (GO:0005623);; cellular component: organelle (GO:0043226);; cellular component: cell part (GO:0044464)
	MD16G1162900	↑------	10.8177	15.8249	8.66349	44.0762	45.9268	5.60007	14.7095	6.75982	14.7406	4.82738	11.8546	25.1941	23.1827	19.8903	24.4126	3.92026	27.1139	26.161	23.7339	5.23928	10.4331	--	--	Molecular Function: DNA binding (GO:0003677);; Molecular Function: transcription factor activity, sequence-specific DNA binding (GO:0003700);; Cellular Component: nucleus (GO:0005634);; Biological Process: regulation of transcription, DNA-templated (GO:0006355);;	K09286|2.2761e-137|mdm:103403720|K09286 EREBP-like factor | (RefSeq) AP2D15; ethylene-responsive transcription factor RAP2-3	--	--	--	AP2 domain	Ethylene-responsive transcription factor RAP2-3 OS=Arabidopsis thaliana OX=3702 GN=RAP2-3 PE=1 SV=2	K	Transcription	ethylene-responsive transcription factor RAP2-3 [Malus domestica]	molecular function: binding (GO:0005488);; molecular function: nucleic acid binding transcription factor activity (GO:0001071);; biological process: biological regulation (GO:0065007);; cellular component: cell (GO:0005623);; cellular component: organelle (GO:0043226);; cellular component: cell part (GO:0044464)
	MD08G1003400	↑------	3.57964	2.23675	2.66962	26.5893	8.93549	9.34805	5.11471	3.79759	13.3509	7.92286	7.87765	10.0233	4.08596	6.88758	1.66448	3.98477	4.17465	1.92133	1.868	9.70899	7.098	--	--	--	--	--	--	--	Arabidopsis protein of unknown function	--	S	Function unknown	PREDICTED: uncharacterized protein LOC103440206 [Malus domestica]	--
	MD02G1072000	↑------	11.4871	10.3235	8.73118	40.8687	29.7258	17.3422	25.7087	22.1857	51.2369	6.30494	50.0775	51.9518	9.44977	18.3827	8.84679	22.71	19.8633	9.35739	7.93733	10.611	28.8972	--	--	--	--	--	--	--	Arabinogalactan peptide	Arabinogalactan protein 20 OS=Arabidopsis thaliana OX=3702 GN=AGP20 PE=1 SV=1	S	Function unknown	hypothetical protein PRUPE_7G215700 [Prunus persica]	--
	MD16G1029300	↑------	12.1809	7.70215	9.49264	26.4521	22.8919	19.2785	14.4661	8.44127	14.5031	12.3645	18.2622	18.7733	13.41	13.0418	9.00903	9.34623	13.6937	9.4805	9.30923	17.1859	9.4389	[L]	Replication, recombination and repair	--	--	--	[S]	Function unknown	Armadillo/beta-catenin-like repeat;; U-box domain;; Armadillo-like	U-box domain-containing protein 10 OS=Arabidopsis thaliana OX=3702 GN=PUB10 PE=2 SV=1	O	Posttranslational modification, protein turnover, chaperones	PREDICTED: U-box domain-containing protein 11-like [Malus domestica]	--
	MD09G1043900	↑------	4.34429	2.70287	2.86638	11.9896	19.9304	11.5047	3.59779	3.29908	3.78836	15.5339	6.84682	5.67059	11.8907	5.17882	6.2419	6.84291	7.48197	2.439	2.9805	7.01062	5.04231	--	--	--	--	--	[O]	Posttranslational modification, protein turnover, chaperones	ATPase family associated with various cellular activities (AAA)	AAA-ATPase At3g28580 OS=Arabidopsis thaliana OX=3702 GN=At3g28580 PE=2 SV=1	O	Posttranslational modification, protein turnover, chaperones	PREDICTED: AAA-ATPase At3g28510-like [Malus domestica]	--
	MD01G1211300	↑------	13.9596	14.6895	11.8752	29.1959	30.4232	9.42963	11.6434	7.88269	13.3924	25.7568	30.532	20.6696	10.2315	12.7445	21.3762	18.3106	28.7274	21.6591	13.3832	10.7589	11.2597	[MDT]	Cell wall/membrane/envelope biogenesis;; Cell cycle control, cell division, chromosome partitioning;; Signal transduction mechanisms	Molecular Function: ATP binding (GO:0005524);; Molecular Function: microtubule-severing ATPase activity (GO:0008568);;	--	--	[O]	Posttranslational modification, protein turnover, chaperones	ATPase family associated with various cellular activities (AAA);; Holliday junction DNA helicase ruvB N-terminus;; AAA domain (dynein-related subfamily)	ATPase family AAA domain-containing protein FIGL1 OS=Arabidopsis thaliana OX=3702 GN=FIGL1 PE=2 SV=2	O	Posttranslational modification, protein turnover, chaperones	PREDICTED: nuclear valosin-containing protein-like [Pyrus x bretschneideri]	molecular function: binding (GO:0005488);; molecular function: catalytic activity (GO:0003824);; biological process: metabolic process (GO:0008152);; biological process: cellular process (GO:0009987);; biological process: single-organism process (GO:0044699)
	MD07G1282000	↑------	19.4721	20.1253	18.3533	51.8553	44.9581	25.7892	29.1422	23.3737	22.048	36.6511	46.1387	45.5567	22.5475	20.8043	37.0349	24.0444	43.0703	20.9297	18.4983	19.4646	18.5305	[MDT]	Cell wall/membrane/envelope biogenesis;; Cell cycle control, cell division, chromosome partitioning;; Signal transduction mechanisms	Molecular Function: ATP binding (GO:0005524);; Molecular Function: microtubule-severing ATPase activity (GO:0008568);;	--	--	[O]	Posttranslational modification, protein turnover, chaperones	ATPase family associated with various cellular activities (AAA);; Holliday junction DNA helicase ruvB N-terminus;; AAA domain (dynein-related subfamily)	ATPase family AAA domain-containing protein FIGL1 OS=Arabidopsis thaliana OX=3702 GN=FIGL1 PE=2 SV=2	O	Posttranslational modification, protein turnover, chaperones	PREDICTED: uncharacterized protein LOC103439818 [Malus domestica]	molecular function: binding (GO:0005488);; molecular function: catalytic activity (GO:0003824);; biological process: metabolic process (GO:0008152);; biological process: cellular process (GO:0009987);; biological process: single-organism process (GO:0044699)
	MD03G1047400	↑------	0	0	0	0.857302	1.32491	0.312549	0	0	0.231207	1.64847	1.40239	0.751197	0.157216	1.35092	0	0.614962	0.903763	0	0	0.766922	0	--	--	--	--	--	[R]	General function prediction only	Bromodomain	--	S	Function unknown	PREDICTED: uncharacterized protein LOC103963325 [Pyrus x bretschneideri]	--
	MD13G1200600	↑------	1.63231	1.09363	0.680623	12.5819	10.7251	4.26797	4.7153	4.92759	5.90186	7.95361	10.3282	5.44841	3.18302	3.25702	2.49066	1.74546	7.34689	0.597116	0.554724	3.50759	6.3617	--	--	--	--	--	--	--	Chlorophyll A-B binding protein	Early light-induced protein 1, chloroplastic OS=Arabidopsis thaliana OX=3702 GN=ELIP1 PE=1 SV=1	S	Function unknown	PREDICTED: early light-induced protein 1, chloroplastic-like [Pyrus x bretschneideri]	--
	MD10G1022900	↑------	0.485555	0.486411	0.264779	13.2161	18.3332	0	15.4509	0	0.767625	0.736345	9.43603	14.1285	1.13365	18.511	29.8646	2.33818	6.43035	0	0	0	53.3598	--	--	--	--	--	--	--	Cupin;; Cupin domain	Germin-like protein subfamily 1 member 7 OS=Arabidopsis thaliana OX=3702 GN=At3g05950 PE=2 SV=1	--	--	PREDICTED: germin-like protein subfamily 1 member 11 isoform X1 [Malus domestica]	--
	MD05G1092000	↑------	1.12689	0.623395	1.15318	3.47092	4.58127	0.484564	1.56062	0.50598	1.49565	2.36085	3.33656	1.6355	1.06198	3.11185	1.38395	1.31723	1.68724	0.947973	0.293449	1.37968	2.25657	--	--	Biological Process: cell cycle (GO:0007049);;	K06627|0|mdm:103436427|K06627 cyclin A | (RefSeq) cyclin-A3-1-like	--	[D]	Cell cycle control, cell division, chromosome partitioning	Cyclin, N-terminal domain;; Cyclin, C-terminal domain	Cyclin-A3-4 OS=Arabidopsis thaliana OX=3702 GN=CYCA3-4 PE=1 SV=1	D	Cell cycle control, cell division, chromosome partitioning	PREDICTED: cyclin-A3-1-like isoform X1 [Malus domestica]	biological process: cellular process (GO:0009987);; biological process: single-organism process (GO:0044699)
	MD05G1236200	↑------	1.29761	1.12124	1.12611	3.51124	4.35184	2.15013	2.08621	0.891389	3.19649	1.18874	2.14135	2.83536	2.55333	3.89307	2.62578	5.05053	2.53297	2.95273	2.02494	1.5089	2.85283	--	--	--	K05868|5.8956e-120|pxb:103940957|K05868 cyclin B | (RefSeq) putative cyclin-B3-1	--	[D]	Cell cycle control, cell division, chromosome partitioning	Cyclin, N-terminal domain;; Cyclin, C-terminal domain	Putative cyclin-B3-1 OS=Arabidopsis thaliana OX=3702 GN=CYCB3-1 PE=3 SV=2	D	Cell cycle control, cell division, chromosome partitioning	PREDICTED: putative cyclin-B3-1 [Pyrus x bretschneideri]	--
	MD07G1113400	↑------	5.88005	3.90988	3.38768	11.4132	18.2714	6.23755	2.85051	3.11881	7.29919	4.63368	12.1259	5.88303	5.46709	9.10669	4.24033	4.77388	8.1456	3.2189	3.77841	7.64745	6.56758	--	--	Biological Process: regulation of cyclin-dependent protein serine/threonine kinase activity (GO:0000079);; Molecular Function: protein kinase binding (GO:0019901);;	--	--	[R]	General function prediction only	Cyclin;; Cyclin, N-terminal domain	Cyclin-U2-1 OS=Arabidopsis thaliana OX=3702 GN=CYCU2-1 PE=1 SV=1	S	Function unknown	PREDICTED: cyclin-U2-1-like isoform X1 [Pyrus x bretschneideri]	biological process: biological regulation (GO:0065007);; molecular function: binding (GO:0005488)
	MD13G1127000	↑------	1.03809	0.452815	0.348375	3.613	6.23965	0.367969	1.12796	0.447701	0.634217	2.48851	3.85836	1.34059	3.12613	0.553663	1.26468	0.247517	1.60938	0.330778	0.536501	0.796112	4.49213	[C]	Energy production and conversion	Molecular Function: cytochrome-c oxidase activity (GO:0004129);; Molecular Function: iron ion binding (GO:0005506);; Molecular Function: copper ion binding (GO:0005507);; Cellular Component: mitochondrial inner membrane (GO:0005743);; Cellular Component: plasma membrane (GO:0005886);; Biological Process: oxidative phosphorylation (GO:0006119);; Biological Process: transport (GO:0006810);; Molecul…	K02256|5.125e-94|mdm:13630227|K02256 cytochrome c oxidase subunit 1 [EC:1.9.3.1] | (RefSeq) cox1, C3258_p27; cox1	Oxidative phosphorylation (ko00190)	[C]	Energy production and conversion	Cytochrome C and Quinol oxidase polypeptide I	Cytochrome c oxidase subunit 1 OS=Glycine max OX=3847 GN=COX1 PE=3 SV=3	C	Energy production and conversion	cytochrome c oxidase subunit I, partial (mitochondrion) [Rhamnus cathartica]	molecular function: catalytic activity (GO:0003824);; molecular function: transporter activity (GO:0005215);; molecular function: electron carrier activity (GO:0009055);; biological process: metabolic process (GO:0008152);; biological process: cellular process (GO:0009987);; biological process: single-organism process (GO:0044699);; biological process: localization (GO:0051179);; molecular functi…
	MD05G1262600	↑------	21.9806	26.4921	15.9039	61.2233	84.1695	47.1445	45.3409	39.7184	27.0135	24.4954	95.3381	84.2982	47.4937	44.0891	66.1904	8.84847	59.6726	18.2241	37.4513	35.8638	42.2297	[QV]	Secondary metabolites biosynthesis, transport and catabolism;; Defense mechanisms	--	K20667|0|mdm:103450666|K20667 beta-amyrin 28-monooxygenase [EC:1.14.13.201] | (RefSeq) beta-amyrin 28-oxidase-like	--	[QI]	Secondary metabolites biosynthesis, transport and catabolism;; Lipid transport and metabolism	Cytochrome P450	Beta-amyrin 28-oxidase OS=Panax ginseng OX=4054 PE=2 SV=1	Q	Secondary metabolites biosynthesis, transport and catabolism	PREDICTED: beta-amyrin 28-oxidase-like [Malus domestica]	--
	MD06G1164700	↑------	2.9754	0.395188	0.736576	31.2737	4.94979	2.05012	21.832	2.04554	9.48044	1.97928	4.59351	17.3989	0.242223	3.27052	0.552968	2.98582	1.96168	0.18333	0.537527	4.53487	3.91824	[QV]	Secondary metabolites biosynthesis, transport and catabolism;; Defense mechanisms	--	--	--	[Q]	Secondary metabolites biosynthesis, transport and catabolism	Cytochrome P450	Cytochrome P450 71A1 OS=Persea americana OX=3435 GN=CYP71A1 PE=1 SV=2	Q	Secondary metabolites biosynthesis, transport and catabolism	PREDICTED: cytochrome P450 71A1-like [Malus domestica]	--
	MD11G1006100	↑------	3.2262	0.597223	1.93678	32.3637	14.9926	10.0523	40.5827	1.74637	27.9894	3.55451	22.3408	28.5879	8.93674	18.188	0.465131	3.57805	21.7254	1.68098	0.928044	16.0689	27.4016	[QV]	Secondary metabolites biosynthesis, transport and catabolism;; Defense mechanisms	--	K20667|0|pxb:103954090|K20667 beta-amyrin 28-monooxygenase [EC:1.14.13.201] | (RefSeq) beta-amyrin 28-oxidase-like	--	[QI]	Secondary metabolites biosynthesis, transport and catabolism;; Lipid transport and metabolism	Cytochrome P450	Beta-amyrin 28-oxidase OS=Panax ginseng OX=4054 PE=2 SV=1	Q	Secondary metabolites biosynthesis, transport and catabolism	PREDICTED: beta-amyrin 28-oxidase-like [Pyrus x bretschneideri]	--
	MD15G1239400	↑------	0.381652	0.149277	0.225191	5.08376	4.29049	0.111	0.045229	0.971602	2.40222	0.27752	0.039192	0.074331	0.176542	3.69884	0.299034	0.291856	0.085952	0.147337	0.229514	0.347294	3.43687	[M]	Cell wall/membrane/envelope biogenesis	--	--	--	--	--	Di-glucose binding within endoplasmic reticulum;; Protein kinase domain;; Protein tyrosine kinase	Probable LRR receptor-like serine/threonine-protein kinase At1g56130 OS=Arabidopsis thaliana OX=3702 GN=At1g56130 PE=2 SV=2	T	Signal transduction mechanisms	PREDICTED: probable LRR receptor-like serine/threonine-protein kinase At1g56130 [Pyrus x bretschneideri]	--
	MD13G1229900	↑------	0.213575	0.113393	0.300381	1.15217	15.4261	3.45559	4.8887	0.106582	1.6315	0	0.121808	1.1209	6.21938	0	0	0.15406	1.90809	0	0.095826	3.06006	0.252237	--	--	--	--	--	--	--	Dirigent-like protein	Dirigent protein 18 OS=Arabidopsis thaliana OX=3702 GN=DIR18 PE=2 SV=1	S	Function unknown	PREDICTED: dirigent protein 18-like [Pyrus x bretschneideri]	--
	MD10G1178300	↑------	3.54566	3.18312	3.25142	7.22938	8.72394	2.96078	2.58281	4.09809	2.97921	5.227	6.37123	6.88147	4.84337	9.65013	8.8326	6.40122	4.97562	8.22817	4.94213	4.86305	4.52851	--	--	--	K10727|0|mdm:103445594|K10727 chromatin licensing and DNA replication factor 1 | (RefSeq) CDT1-like protein a, chloroplastic	--	[L]	Replication, recombination and repair	DNA replication factor Cdt1 C-terminal domain;; DNA replication factor CDT1 like	CDT1-like protein a, chloroplastic OS=Arabidopsis thaliana OX=3702 GN=CDT1A PE=1 SV=1	L	Replication, recombination and repair	PREDICTED: CDT1-like protein a, chloroplastic [Malus domestica]	--
	MD17G1045600	↑------	9.39492	6.37753	7.55394	20.2416	20.7834	18.4858	15.0834	8.76776	16.3916	18.2731	21.4788	17.8889	16.3762	12.0801	14.8928	7.27372	15.6364	4.58607	4.57847	17.2392	14.0281	[MDT]	Cell wall/membrane/envelope biogenesis;; Cell cycle control, cell division, chromosome partitioning;; Signal transduction mechanisms	Molecular Function: ATP binding (GO:0005524);; Molecular Function: nucleoside-triphosphatase activity (GO:0017111);;	K08900|0|mdm:103416985|K08900 mitochondrial chaperone BCS1 | (RefSeq) AAA-ATPase ASD, mitochondrial-like	--	[O]	Posttranslational modification, protein turnover, chaperones	Domain associated at C-terminal with AAA;; ATPase family associated with various cellular activities (AAA)	AAA-ATPase ASD, mitochondrial OS=Arabidopsis thaliana OX=3702 GN=AATP1 PE=1 SV=1	O	Posttranslational modification, protein turnover, chaperones	PREDICTED: AAA-ATPase ASD, mitochondrial-like [Malus domestica]	molecular function: binding (GO:0005488);; molecular function: catalytic activity (GO:0003824);; biological process: metabolic process (GO:0008152)
	MD09G1043700	↑------	48.2079	27.5517	23.4391	133.289	117.892	66.3558	51.3856	28.1797	46.9	89.7733	76.4949	65.6599	80.4636	59.4445	57.5943	42.1222	78.5717	21.7933	26.2841	44.3027	50.4256	[MDT]	Cell wall/membrane/envelope biogenesis;; Cell cycle control, cell division, chromosome partitioning;; Signal transduction mechanisms	--	--	--	[O]	Posttranslational modification, protein turnover, chaperones	Domain associated at C-terminal with AAA;; ATPase family associated with various cellular activities (AAA);; Holliday junction DNA helicase ruvB N-terminus	AAA-ATPase ASD, mitochondrial OS=Arabidopsis thaliana OX=3702 GN=AATP1 PE=1 SV=1	O	Posttranslational modification, protein turnover, chaperones	PREDICTED: AAA-ATPase At3g28580-like [Malus domestica]	--
	MD05G1314000	↑------	12.2749	5.64392	6.92242	43.6271	41.1294	12.7632	20.9945	6.16484	16.3088	19.9375	32.6762	23.0752	21.9148	29.3889	8.69088	10.8914	17.6924	6.00214	5.29193	10.5418	16.3505	--	--	--	--	--	[L]	Replication, recombination and repair	Domain of unknown function (DUF1771)	Putative nuclear RNA export factor SDE5 OS=Arabidopsis thaliana OX=3702 GN=SDE5 PE=4 SV=1	S	Function unknown	PREDICTED: putative nuclear RNA export factor SDE5 [Malus domestica]	--
	MD12G1168600	↑------	11.3706	6.3628	5.09997	27.7902	36.2134	10.8684	5.1918	6.87102	9.03662	30.3202	23.8329	14.5152	17.4249	15.4207	19.0483	10.9509	16.2961	6.21233	7.79549	8.62413	16.0166	[I]	Lipid transport and metabolism	Biological Process: fatty acid biosynthetic process (GO:0006633);; Biological Process: response to cold (GO:0009409);; Cellular Component: chloroplast envelope (GO:0009941);; Molecular Function: oxidoreductase activity, acting on paired donors, with oxidation of a pair of donors resulting in the reduction of molecular oxygen to two molecules of water (GO:0016717);; Molecular Function: omega-3 fat…	K10257|0|mdm:103430794|K10257 acyl-lipid omega-3 desaturase [EC:1.14.19.25 1.14.19.35 1.14.19.36] | (RefSeq) omega-3 fatty acid desaturase, chloroplastic-like	--	--	--	Domain of unknown function (DUF3474);; Fatty acid desaturase	Omega-3 fatty acid desaturase, chloroplastic OS=Sesamum indicum OX=4182 GN=FAD7 PE=2 SV=1	I	Lipid transport and metabolism	PREDICTED: omega-3 fatty acid desaturase, chloroplastic-like [Pyrus x bretschneideri]	biological process: metabolic process (GO:0008152);; biological process: cellular process (GO:0009987);; biological process: single-organism process (GO:0044699);; biological process: response to stimulus (GO:0050896);; cellular component: cell (GO:0005623);; cellular component: organelle (GO:0043226);; cellular component: organelle part (GO:0044422);; cellular component: cell part (GO:0044464);;…
	MD16G1152300	↑------	4.29704	2.8957	3.39325	35.5719	22.8533	13.586	9.63089	2.70601	11.1305	19.6298	18.3193	18.7693	10.3304	12.9143	5.44892	8.39237	10.293	3.07999	1.60796	17.454	16.4029	--	--	--	K02183|1.83967e-82|pxb:103942054|K02183 calmodulin | (RefSeq) squidulin-like	Phosphatidylinositol signaling system (ko04070);; Plant-pathogen interaction (ko04626)	[T]	Signal transduction mechanisms	EF hand;; EF hand;; EF-hand domain pair;; EF-hand domain;; EF-hand domain pair	Calcium-binding protein CP1 OS=Arabidopsis thaliana OX=3702 GN=CP1 PE=2 SV=1	DTZ	Cell cycle control, cell division, chromosome partitioning;; Signal transduction mechanisms;; Cytoskeleton	PREDICTED: squidulin-like [Pyrus x bretschneideri]	--
	MD14G1241000	↑------	38.576	21.6069	36.5212	78.3572	78.347	46.847	41.5786	48.0284	70.2298	35.6422	51.2774	44.2418	44.7269	69.5842	46.3493	27.0757	35.2759	42.919	31.6391	43.4868	80.9354	[T]	Signal transduction mechanisms	Molecular Function: calcium ion binding (GO:0005509);; Molecular Function: protein binding (GO:0005515);;	K02183|5.51363e-103|pxb:103950535|K02183 calmodulin | (RefSeq) calmodulin	Phosphatidylinositol signaling system (ko04070);; Plant-pathogen interaction (ko04626)	[T]	Signal transduction mechanisms	EF hand;; EF-hand domain pair;; EF-hand domain pair;; EF-hand domain;; EF hand;; EF-hand domain;; Secreted protein acidic and rich in cysteine Ca binding region;; Cytoskeletal-regulatory complex EF hand;; Caleosin related protein	Calmodulin OS=Solanum lycopersicum OX=4081 GN=CALM1 PE=2 SV=2	DTZ	Cell cycle control, cell division, chromosome partitioning;; Signal transduction mechanisms;; Cytoskeleton	PREDICTED: calmodulin [Malus domestica]	molecular function: binding (GO:0005488)
	MD08G1123200	↑------	1.5675	0.85302	0.135186	25.3867	6.73444	2.7473	7.35598	0.729412	9.53053	3.02808	8.51756	7.59687	0.443399	5.84985	0.596307	3.15928	5.27775	0.207093	0.513774	5.47099	5.30437	[T]	Signal transduction mechanisms	--	--	--	[T]	Signal transduction mechanisms	EF hand;; EF-hand domain pair;; EF-hand domain;; EF hand	Probable calcium-binding protein CML43 OS=Arabidopsis thaliana OX=3702 GN=CML43 PE=2 SV=1	DTZ	Cell cycle control, cell division, chromosome partitioning;; Signal transduction mechanisms;; Cytoskeleton	PREDICTED: calmodulin-like protein 3 [Malus domestica]	--
	MD16G1202100	↑------	12.577	3.18054	6.76081	22.223	57.3283	9.13594	12.0867	3.92072	5.39671	25.7419	22.6053	31.5778	24.0987	14.553	9.90112	7.46151	21.6422	2.31132	3.35444	10.8662	15.7738	[T]	Signal transduction mechanisms	--	K13448|5.45358e-102|pxb:103964757|K13448 calcium-binding protein CML | (RefSeq) calmodulin-like protein 11	Plant-pathogen interaction (ko04626)	[T]	Signal transduction mechanisms	EF hand;; EF-hand domain pair;; EF-hand domain;; EF-hand domain pair;; EF hand;; EF-hand domain;; Cytoskeletal-regulatory complex EF hand;; Secreted protein acidic and rich in cysteine Ca binding region;; EF-hand domain	Calmodulin-like protein 11 OS=Arabidopsis thaliana OX=3702 GN=CML11 PE=2 SV=1	DTZ	Cell cycle control, cell division, chromosome partitioning;; Signal transduction mechanisms;; Cytoskeleton	PREDICTED: calmodulin-like protein 11 isoform X2 [Malus domestica]	--
	MD07G1045900	↑------	14.1955	8.30986	10.7203	21.6073	40.9253	20.787	18.5504	13.6321	13.8524	14.6669	33.7607	26.6441	30.5359	23.7141	28.7555	17.4081	28.7103	10.2448	13.8519	19.9168	33.7636	[R]	General function prediction only	Molecular Function: nucleic acid binding (GO:0003676);; Molecular Function: exonuclease activity (GO:0004527);; Molecular Function: zinc ion binding (GO:0008270);;	K18417|0|mdm:103438591|K18417 ERI1 exoribonuclease 2 [EC:3.1.-.-] | (RefSeq) uncharacterized LOC103438591	--	[L]	Replication, recombination and repair	Exonuclease	Uncharacterized exonuclease domain-containing protein At3g15140 OS=Arabidopsis thaliana OX=3702 GN=At3g15140 PE=2 SV=1	S	Function unknown	PREDICTED: uncharacterized protein LOC103438591 isoform X1 [Malus domestica]	molecular function: binding (GO:0005488);; molecular function: catalytic activity (GO:0003824);; biological process: metabolic process (GO:0008152);; biological process: cellular process (GO:0009987)
	MD05G1268100	↑------	0.171763	0.052913	0.06891	1.57113	1.0935	0.234028	0.564658	0.247707	0.574933	0.772644	0.71218	0.894978	0.728251	0.964782	0.254892	0.094717	0.386652	0.156911	0.018124	0.591811	0.19992	[C]	Energy production and conversion	--	--	--	--	--	FAD binding domain;; Berberine and berberine like	Berberine bridge enzyme-like 26 OS=Arabidopsis thaliana OX=3702 GN=At5g44400 PE=2 SV=1	C	Energy production and conversion	PREDICTED: tetrahydrocannabinolic acid synthase-like [Pyrus x bretschneideri]	--
	MD10G1244000	↑------	10.6834	8.22255	5.95791	163.537	71.8503	26.3517	303.958	15.096	52.8582	5.79495	160.297	269.228	3.06251	16.4856	5.66452	16.9567	67.7389	0.360608	8.03003	11.2824	25.1257	[C]	Energy production and conversion	--	--	--	--	--	FAD binding domain;; Berberine and berberine like	Berberine bridge enzyme-like 7 OS=Arabidopsis thaliana OX=3702 GN=FOX5 PE=3 SV=1	C	Energy production and conversion	PREDICTED: flavin-dependent oxidoreductase FOX5-like [Malus domestica]	--
	MD00G1025800	↑------	9.40742	5.70888	6.03595	19.0232	17.6563	11.5799	8.57362	8.04406	9.98137	21.522	12.8387	12.2536	11.1158	12.8961	9.82035	8.30735	12.0537	7.16735	5.74259	12.2145	0.295696	[Q]	Secondary metabolites biosynthesis, transport and catabolism	--	K15397|0|pxb:103939811|K15397 3-ketoacyl-CoA synthase [EC:2.3.1.199] | (RefSeq) 3-ketoacyl-CoA synthase 11-like	Fatty acid elongation (ko00062)	--	--	FAE1/Type III polyketide synthase-like protein;; 3-Oxoacyl-[acyl-carrier-protein (ACP)] synthase III C terminal;; Chalcone and stilbene synthases, C-terminal domain	3-ketoacyl-CoA synthase 11 OS=Arabidopsis thaliana OX=3702 GN=KCS11 PE=1 SV=1	I	Lipid transport and metabolism	PREDICTED: 3-ketoacyl-CoA synthase 11-like [Pyrus x bretschneideri]	--
	MD00G1034800	↑------	4.88179	1.87278	1.47973	8.21346	17.2605	1.10693	7.47736	4.7862	6.34972	1.81866	9.67279	20.0993	1.28432	6.21778	5.5522	2.44426	15.1025	1.68935	9.57301	1.24789	7.88772	--	--	--	--	--	--	--	Family of unknown function (DUF5311)	--	U	Intracellular trafficking, secretion, and vesicular transport	PREDICTED: nuclear pore complex protein NUP160-like [Malus domestica]	--
	MD11G1012300	↑------	18.5405	19.231	10.7762	70.785	53.9307	21.9685	34.3552	12.1843	10.9739	18.8943	20.3971	86.756	16.2011	13.4283	28.2325	15.0257	48.078	10.441	11.712	16.0112	37.7192	--	--	--	--	--	--	--	Family of unknown function (DUF716)	--	S	Function unknown	PREDICTED: transmembrane protein 45A-like [Pyrus x bretschneideri]	--
	MD03G1110700	↑------	1.43268	1.1481	0.919202	4.40265	5.1664	1.74809	1.829	1.14443	1.1568	2.75322	1.39519	2.62333	2.86181	2.99567	4.39366	0.821675	1.97532	0.437589	1.08312	2.54707	2.88355	--	--	--	--	--	--	--	F-box associated domain;; F-box domain;; F-box-like;; F-box associated	F-box protein At1g30790 OS=Arabidopsis thaliana OX=3702 GN=At1g30790 PE=2 SV=2	S	Function unknown	PREDICTED: F-box protein At1g30790-like [Pyrus x bretschneideri]	--
	MD11G1006300	↑------	1.43396	0.424901	1.97801	4.67471	5.38166	4.71333	1.02198	0.770834	3.19446	0.598607	1.57344	1.90123	4.67303	4.32641	1.98948	1.00483	1.46479	1.84175	0.905837	4.74741	4.32607	--	--	--	--	--	--	--	F-box domain	F-box/kelch-repeat protein At3g06240 OS=Arabidopsis thaliana OX=3702 GN=At3g06240 PE=2 SV=1	--	--	PREDICTED: uncharacterized protein LOC103412643 isoform X1 [Malus domestica]	--
	MD07G1112200	↑------	29.8236	14.8224	19.9138	172.232	51.7142	14.0404	79.1892	12.2124	31.7905	57.3207	124.469	127.92	10.2437	51.231	12.2204	53.5253	83.5325	10.4724	11.8167	14.6623	47.6418	--	--	Molecular Function: transcription factor activity, sequence-specific DNA binding (GO:0003700);; Biological Process: regulation of transcription, DNA-templated (GO:0006355);; Molecular Function: zinc ion binding (GO:0008270);; Molecular Function: sequence-specific DNA binding (GO:0043565);;	--	--	[K]	Transcription	GATA zinc finger	GATA transcription factor 4 OS=Arabidopsis thaliana OX=3702 GN=GATA4 PE=2 SV=1	K	Transcription	GATA transcription factor 4-like [Malus domestica]	molecular function: nucleic acid binding transcription factor activity (GO:0001071);; biological process: biological regulation (GO:0065007);; molecular function: binding (GO:0005488)
	MD09G1076000	↑------	7.69217	5.29228	7.31232	14.5197	19.9121	7.14146	4.70737	4.8483	3.40848	32.6258	8.1174	3.66508	13.9219	4.76931	12.2641	20.0206	8.19221	7.73355	5.37502	6.15926	8.00334	--	--	--	--	--	--	--	GDP-fucose protein O-fucosyltransferase	O-fucosyltransferase 27 OS=Arabidopsis thaliana OX=3702 GN=OFUT27 PE=2 SV=1	S	Function unknown	PREDICTED: uncharacterized protein At1g04910-like [Malus domestica]	--
	MD13G1087900	↑------	6.02797	4.49963	3.54565	15.5736	14.9845	4.02592	3.9475	6.58773	9.00694	9.40528	6.27321	6.44367	5.33334	10.6578	7.35396	6.03417	5.54014	7.48489	6.85241	5.45471	9.31505	--	--	Biological Process: response to nitrate (GO:0010167);; Biological Process: xyloglucan metabolic process (GO:0010411);; Biological Process: nitrate transport (GO:0015706);;	--	--	--	--	GDSL/SGNH-like Acyl-Esterase family found in Pmr5 and Cas1p;; PMR5 N terminal Domain	Protein ALTERED XYLOGLUCAN 4 OS=Arabidopsis thaliana OX=3702 GN=AXY4 PE=1 SV=1	S	Function unknown	PREDICTED: protein ALTERED XYLOGLUCAN 4-like [Malus domestica]	biological process: response to stimulus (GO:0050896);; biological process: metabolic process (GO:0008152);; biological process: cellular process (GO:0009987);; biological process: single-organism process (GO:0044699);; biological process: localization (GO:0051179)
	MD02G1132400	↑------	20.2492	11.0006	8.75469	78.5163	64.7101	22.8129	16.836	18.8962	41.1253	29.8117	53.1535	16.2084	53.174	72.9144	53.8766	20.3631	16.0205	30.3159	45.2131	31.2419	28.2353	--	--	--	--	--	--	--	Gibberellin regulated protein	Snakin-2 OS=Solanum tuberosum OX=4113 GN=SN2 PE=1 SV=1	O	Posttranslational modification, protein turnover, chaperones	PREDICTED: snakin-2-like [Malus domestica]	--
	MD17G1039200	↑------	42.327	17.6246	10.6629	135.765	94.6524	31.6901	34.5924	34.014	53.9306	66.8256	109.045	73.6508	20.5959	61.8503	21.3296	29.8938	42.7546	11.1205	19.2508	25.5115	37.9596	--	--	--	--	--	--	--	Gibberellin regulated protein	Gibberellin-regulated protein 14 OS=Arabidopsis thaliana OX=3702 GN=GASA14 PE=1 SV=1	S	Function unknown	PREDICTED: gibberellin-regulated protein 14-like [Malus domestica]	--
	MD17G1041500	↑------	6.64419	4.00562	6.74718	32.1883	14.8647	4.38466	47.6331	2.56926	20.3298	7.25704	14.4206	25.7759	2.90059	12.0424	3.87326	9.59389	9.84361	2.91141	0.710391	3.81744	18.992	--	--	--	--	--	--	--	Gibberellin regulated protein	Gibberellin-regulated protein 4 OS=Arabidopsis thaliana OX=3702 GN=GASA4 PE=1 SV=2	S	Function unknown	PREDICTED: gibberellin-regulated protein 4-like [Pyrus x bretschneideri]	--
	MD03G1254400	↑------	0.416816	0.103456	0.225637	0.57042	10.7564	0.385959	0.405707	0.040289	0.08882	5.77074	1.4274	0.859954	8.13113	0.347942	1.17536	0.177958	1.01592	0.138589	0.05995	1.20657	8.9155	--	--	Molecular Function: glutathione dehydrogenase (ascorbate) activity (GO:0045174);; Biological Process: oxidation-reduction process (GO:0055114);;	--	--	[P]	Inorganic ion transport and metabolism	Glutathione S-transferase, N-terminal domain	Glutathione S-transferase DHAR2 OS=Arabidopsis thaliana OX=3702 GN=DHAR2 PE=1 SV=1	O	Posttranslational modification, protein turnover, chaperones	PREDICTED: LOW QUALITY PROTEIN: glutathione S-transferase DHAR2-like [Malus domestica]	molecular function: catalytic activity (GO:0003824);; molecular function: antioxidant activity (GO:0016209);; biological process: metabolic process (GO:0008152);; biological process: single-organism process (GO:0044699)
	MD05G1211100	↑------	4.24166	2.02301	1.62383	18.5955	54.8736	9.10522	0.148171	0.833162	1.34733	3.34092	7.86278	2.31063	19.3567	28.8757	3.01275	1.2945	3.07143	1.17142	0.543463	8.67971	26.9107	--	--	Molecular Function: glutathione transferase activity (GO:0004364);;	K00799|2.59788e-38|pxb:103945949|K00799 glutathione S-transferase [EC:2.5.1.18] | (RefSeq) probable glutathione S-transferase	Glutathione metabolism (ko00480)	[O]	Posttranslational modification, protein turnover, chaperones	Glutathione S-transferase, N-terminal domain;; Glutathione S-transferase, N-terminal domain;; Glutathione S-transferase, N-terminal domain	Glutathione S-transferase U19 OS=Arabidopsis thaliana OX=3702 GN=GSTU19 PE=1 SV=1	O	Posttranslational modification, protein turnover, chaperones	PREDICTED: probable glutathione S-transferase isoform X4 [Pyrus x bretschneideri]	molecular function: catalytic activity (GO:0003824);; biological process: metabolic process (GO:0008152)
	MD00G1180100	↑------	3.50982	2.93391	2.57779	14.4907	9.19768	4.69051	3.80529	3.29813	8.87735	6.07689	11.0584	4.66608	6.17395	12.7652	3.53678	2.86814	5.1798	3.51592	2.36029	5.77952	7.78361	[G]	Carbohydrate transport and metabolism	Molecular Function: hydrolase activity, hydrolyzing O-glycosyl compounds (GO:0004553);; Cellular Component: cell wall (GO:0005618);; Biological Process: cellular glucan metabolic process (GO:0006073);; Molecular Function: xyloglucan:xyloglucosyl transferase activity (GO:0016762);; Cellular Component: apoplast (GO:0048046);;	K08235|0|mdm:103434536|K08235 xyloglucan:xyloglucosyl transferase [EC:2.4.1.207] | (RefSeq) probable xyloglucan endotransglucosylase/hydrolase protein 8	--	--	--	Glycosyl hydrolases family 16;; Xyloglucan endo-transglycosylase (XET) C-terminus	Probable xyloglucan endotransglucosylase/hydrolase protein 8 OS=Arabidopsis thaliana OX=3702 GN=XTH8 PE=2 SV=2	G	Carbohydrate transport and metabolism	PREDICTED: probable xyloglucan endotransglucosylase/hydrolase protein 8 [Malus domestica]	molecular function: catalytic activity (GO:0003824);; biological process: metabolic process (GO:0008152);; cellular component: cell (GO:0005623);; cellular component: cell part (GO:0044464);; biological process: cellular process (GO:0009987);; cellular component: extracellular region (GO:0005576)
	MD13G1134600	↑------	16.3575	14.4423	13.6251	72.376	35.9807	13.1279	24.8571	22.5901	40.2693	20.307	27.992	30.9122	11.3674	28.4222	36.5522	28.5345	20.2333	32.2758	14.8055	16.079	37.3174	[G]	Carbohydrate transport and metabolism	Molecular Function: hydrolase activity, hydrolyzing O-glycosyl compounds (GO:0004553);; Cellular Component: cell wall (GO:0005618);; Biological Process: cellular glucan metabolic process (GO:0006073);; Molecular Function: xyloglucan:xyloglucosyl transferase activity (GO:0016762);; Cellular Component: apoplast (GO:0048046);;	K08235|0|mdm:103423907|K08235 xyloglucan:xyloglucosyl transferase [EC:2.4.1.207] | (RefSeq) xyloglucan endotransglucosylase/hydrolase protein A-like	--	--	--	Glycosyl hydrolases family 16;; Xyloglucan endo-transglycosylase (XET) C-terminus	Probable xyloglucan endotransglucosylase/hydrolase protein B OS=Phaseolus angularis OX=3914 GN=XTHB PE=2 SV=1	G	Carbohydrate transport and metabolism	xyloglucan endotransglucosylase/hydrolase protein A-like precursor [Malus domestica]	molecular function: catalytic activity (GO:0003824);; biological process: metabolic process (GO:0008152);; cellular component: cell (GO:0005623);; cellular component: cell part (GO:0044464);; biological process: cellular process (GO:0009987);; cellular component: extracellular region (GO:0005576)
	MD16G1145200	↑------	21.1327	8.10437	13.8455	47.6376	63.2136	12.8512	14.5931	16.5068	30.9112	30.1196	20.0007	11.0488	23.8588	32.6765	17.1151	14.699	8.24988	21.7136	8.81255	18.6378	29.7337	[G]	Carbohydrate transport and metabolism	Molecular Function: hydrolase activity, hydrolyzing O-glycosyl compounds (GO:0004553);; Cellular Component: cell wall (GO:0005618);; Biological Process: cellular glucan metabolic process (GO:0006073);; Molecular Function: xyloglucan:xyloglucosyl transferase activity (GO:0016762);; Cellular Component: apoplast (GO:0048046);;	K08235|0|mdm:103433133|K08235 xyloglucan:xyloglucosyl transferase [EC:2.4.1.207] | (RefSeq) XET01; probable xyloglucan endotransglucosylase/hydrolase protein B	--	--	--	Glycosyl hydrolases family 16;; Xyloglucan endo-transglycosylase (XET) C-terminus	Probable xyloglucan endotransglucosylase/hydrolase protein B OS=Phaseolus angularis OX=3914 GN=XTHB PE=2 SV=1	G	Carbohydrate transport and metabolism	PREDICTED: probable xyloglucan endotransglucosylase/hydrolase protein B isoform X1 [Malus domestica]	molecular function: catalytic activity (GO:0003824);; biological process: metabolic process (GO:0008152);; cellular component: cell (GO:0005623);; cellular component: cell part (GO:0044464);; biological process: cellular process (GO:0009987);; cellular component: extracellular region (GO:0005576)
	MD01G1213300	↑------	7.04208	1.11996	4.1699	26.1019	99.4006	6.34147	21.8362	6.70509	6.0981	64.3034	35.7741	22.1013	47.2489	95.3845	104.893	7.11749	26.0802	0.693047	22.0112	6.96387	48.4177	[G]	Carbohydrate transport and metabolism	Molecular Function: hydrolase activity, hydrolyzing O-glycosyl compounds (GO:0004553);; Biological Process: carbohydrate metabolic process (GO:0005975);;	K01183|0|mdm:103417873|K01183 chitinase [EC:3.2.1.14] | (RefSeq) acidic endochitinase SE2-like	Amino sugar and nucleotide sugar metabolism (ko00520)	[M]	Cell wall/membrane/envelope biogenesis	Glycosyl hydrolases family 18	Acidic endochitinase OS=Phaseolus angularis OX=3914 PE=2 SV=1	G	Carbohydrate transport and metabolism	PREDICTED: acidic endochitinase SE2-like [Malus domestica]	molecular function: catalytic activity (GO:0003824);; biological process: metabolic process (GO:0008152)
	MD07G1254500	↑------	1.36004	0.725176	0.289679	8.74491	4.41249	1.01618	1.71988	1.25746	2.92096	3.35564	4.24192	4.11287	0.99133	2.85051	0.736002	1.93986	2.69555	0.694167	0.931019	1.49115	2.8968	[G]	Carbohydrate transport and metabolism	Molecular Function: sucrose alpha-glucosidase activity (GO:0004575);; Biological Process: carbohydrate metabolic process (GO:0005975);;	K01193|0|mdm:103439640|K01193 beta-fructofuranosidase [EC:3.2.1.26] | (RefSeq) beta-fructofuranosidase, soluble isoenzyme I-like	Galactose metabolism (ko00052);; Starch and sucrose metabolism (ko00500)	[G]	Carbohydrate transport and metabolism	Glycosyl hydrolases family 32 N-terminal domain;; Glycosyl hydrolases family 32 C terminal;; Domain of unknown function (DUF3357)	Acid beta-fructofuranosidase 1, vacuolar OS=Rosa hybrid cultivar OX=128735 PE=1 SV=1	G	Carbohydrate transport and metabolism	PREDICTED: beta-fructofuranosidase, soluble isoenzyme I-like [Malus domestica]	molecular function: catalytic activity (GO:0003824);; biological process: metabolic process (GO:0008152)
	MD14G1246200	↑------	28.7125	11.4835	13.4905	54.5442	58.7041	28.2038	17.6294	15.9449	19.7528	26.7183	23.3848	33.5166	34.7759	42.2639	41.3368	19.2698	24.3433	10.2334	16.9098	26.0415	49.8654	--	--	--	--	--	--	--	GRAM domain	Putative GEM-like protein 8 OS=Arabidopsis thaliana OX=3702 GN=At5g23370 PE=3 SV=1	S	Function unknown	PREDICTED: putative GEM-like protein 8 [Malus domestica]	--
	MD17G1009200	↑------	17.2154	10.9579	14.0611	28.6959	30.5071	13.9642	21.5111	23.1486	14.3089	13.6947	14.137	16.2507	13.852	16.9046	24.9397	6.74466	15.3309	7.02366	6.57021	12.5001	22.6653	--	--	--	--	--	--	--	GRAM domain	GEM-like protein 5 OS=Arabidopsis thaliana OX=3702 GN=At5g13200 PE=1 SV=1	S	Function unknown	PREDICTED: GEM-like protein 5 [Pyrus x bretschneideri]	--
	MD06G1190200	↑------	6.75702	2.84728	2.12847	32.9189	16.1203	10.7588	18.6634	6.73126	11.0786	8.78084	27.407	26.475	3.9316	8.85974	3.6638	5.68324	14.564	1.54333	2.68097	9.15886	12.9091	--	--	Molecular Function: protein dimerization activity (GO:0046983);;	--	--	--	--	Helix-loop-helix DNA-binding domain	Transcription factor PRE3 OS=Arabidopsis thaliana OX=3702 GN=PRE3 PE=1 SV=1	K	Transcription	PREDICTED: transcription factor PRE3 [Fragaria vesca subsp. vesca]	molecular function: binding (GO:0005488)
	MD02G1023200	↑------	47.2113	32.0023	9.47686	235.583	124.651	56.982	49.4952	57.7193	125.485	35.7782	6.06265	72.0708	14.2834	74.0545	14.1848	46.4363	33.2715	13.9996	25.7684	41.4475	109.545	--	--	--	--	--	--	--	Hydrophobic seed protein;; Probable lipid transfer	36.4 kDa proline-rich protein OS=Solanum lycopersicum OX=4081 GN=TPRP-F1 PE=2 SV=1	S	Function unknown	PREDICTED: 36.4 kDa proline-rich protein-like [Malus domestica]	--
	MD10G1068900	↑------	0.031989	0	0	3.47773	1.47128	2.19045	0.321853	3.11084	1.59135	0	1.20623	0.768849	1.97641	2.22964	6.10329	0	0.637017	0	3.89115	1.73914	2.24191	[G]	Carbohydrate transport and metabolism	Biological Process: histidine biosynthetic process (GO:0000105);; Molecular Function: histidinol-phosphatase activity (GO:0004401);; Biological Process: sulfur compound metabolic process (GO:0006790);; Molecular Function: 3'(2'),5'-bisphosphate nucleotidase activity (GO:0008441);; Molecular Function: inositol monophosphate 1-phosphatase activity (GO:0008934);; Cellular Component: chloroplast (GO:…	K18649|0|pxb:103939855|K18649 inositol-phosphate phosphatase / L-galactose 1-phosphate phosphatase / histidinol-phosphatase [EC:3.1.3.25 3.1.3.93 3.1.3.15] | (RefSeq) bifunctional phosphatase IMPL2, chloroplastic-like	Ascorbate and aldarate metabolism (ko00053);; Histidine metabolism (ko00340);; Inositol phosphate metabolism (ko00562);; Biosynthesis of amino acids (ko01230);; Phosphatidylinositol signaling system (ko04070)	[G]	Carbohydrate transport and metabolism	Inositol monophosphatase family	Bifunctional phosphatase IMPL2, chloroplastic OS=Arabidopsis thaliana OX=3702 GN=HISN7 PE=1 SV=1	G	Carbohydrate transport and metabolism	PREDICTED: bifunctional phosphatase IMPL2, chloroplastic-like [Pyrus x bretschneideri]	biological process: metabolic process (GO:0008152);; biological process: cellular process (GO:0009987);; biological process: single-organism process (GO:0044699);; molecular function: catalytic activity (GO:0003824);; cellular component: cell (GO:0005623);; cellular component: organelle (GO:0043226);; cellular component: cell part (GO:0044464)
	MD14G1113800	↑------	62.4241	42.6783	35.0184	133.584	134.004	71.2415	59.4009	63.9585	40.7095	38.1666	75.0429	100.547	70.7998	48.891	83.8123	22.1552	85.0911	12.8305	38.1652	64.0692	56.2637	--	--	--	--	--	--	--	Late embryogenesis abundant protein	Late embryogenesis abundant protein At1g64065 OS=Arabidopsis thaliana OX=3702 GN=At1g64065 PE=2 SV=1	--	--	PREDICTED: late embryogenesis abundant protein At1g64065-like [Malus domestica]	--
	MD05G1142600	↑------	0.146078	0.259226	0.090637	11.9959	17.5163	0.041018	0.05991	0.197879	12.8308	0.181403	0.061515	0.199703	0.134261	17.9254	0.203339	0.304267	0.098468	0.24086	0.284329	0.050746	13.4839	[K]	Transcription	--	--	--	--	--	Leucine rich repeat;; Leucine Rich repeats (2 copies);; Leucine Rich Repeat;; Leucine Rich Repeat	Protein SUPPRESSOR OF npr1-1, CONSTITUTIVE 1 OS=Arabidopsis thaliana OX=3702 GN=SNC1 PE=1 SV=5	S	Function unknown	PREDICTED: protein SUPPRESSOR OF npr1-1, CONSTITUTIVE 1-like [Malus domestica]	--
	MD00G1062100	↑------	1.52116	0.749463	0.851346	5.62717	8.23986	2.31835	3.71361	2.87786	4.09988	1.94718	3.85924	2.89175	1.90643	2.97495	3.36335	1.3868	1.64379	0.664371	1.13975	1.5742	3.9483	--	--	--	K15100|0|mdm:103425962|K15100 solute carrier family 25 (mitochondrial citrate transporter), member 1 | (RefSeq) mitochondrial succinate-fumarate transporter 1-like	--	[C]	Energy production and conversion	Mitochondrial carrier protein	Mitochondrial succinate-fumarate transporter 1 OS=Arabidopsis thaliana OX=3702 GN=SFC1 PE=2 SV=1	S	Function unknown	PREDICTED: mitochondrial succinate-fumarate transporter 1-like [Malus domestica]	--
	MD10G1288000	↑------	0.702841	0.474619	0.24661	10.0708	2.62485	1.78293	2.05053	0.240454	2.16593	0.788424	0.92824	3.2355	0.546397	1.74116	0.67781	1.20209	0.74919	0.614506	0	1.85327	2.18686	--	--	Molecular Function: calmodulin binding (GO:0005516);; Biological Process: defense response (GO:0006952);; Biological Process: response to biotic stimulus (GO:0009607);; Cellular Component: integral component of membrane (GO:0016021);;	K08472|0|mdm:103446365|K08472 mlo protein | (RefSeq) MLO-like protein 12	--	--	--	Mlo family	MLO-like protein 12 OS=Arabidopsis thaliana OX=3702 GN=MLO12 PE=2 SV=2	U	Intracellular trafficking, secretion, and vesicular transport	PREDICTED: MLO-like protein 12 [Malus domestica]	molecular function: binding (GO:0005488);; biological process: response to stimulus (GO:0050896);; cellular component: membrane (GO:0016020);; cellular component: membrane part (GO:0044425)
	MD07G1163200	↑------	4.57512	1.06016	2.73184	11.384	16.9326	6.52083	2.51646	1.82985	3.66423	4.68243	4.65005	5.33845	9.00764	5.28813	4.09556	3.0245	2.77856	2.37852	1.55731	5.68413	7.92055	--	--	--	--	--	--	--	No apical meristem (NAM) protein	NAC domain-containing protein 14 OS=Arabidopsis thaliana OX=3702 GN=NAC014 PE=2 SV=1	--	--	PREDICTED: NAC domain-containing protein 79-like [Malus domestica]	--
	MD14G1244200	↑------	0.440743	0.345991	0.610291	5.51816	2.09107	0.741676	0.759506	1.29137	3.23512	0.396863	4.09681	9.09775	0.856759	3.11221	0.059166	0.293254	2.88761	0.771454	0.499858	0.51993	0.982703	--	--	--	--	--	--	--	Nucleotide-diphospho-sugar transferase	Uncharacterized protein At4g15970 OS=Arabidopsis thaliana OX=3702 GN=At4g15970 PE=2 SV=1	S	Function unknown	PREDICTED: uncharacterized protein At4g15970-like isoform X1 [Malus domestica]	--
	MD10G1284100	↑------	5.06411	3.73696	2.76806	14.4566	15.3688	7.96605	13.5446	3.77182	5.75241	2.92293	16.4077	14.5323	10.9864	8.97619	6.28585	2.93659	8.80939	7.98722	2.8096	8.52847	7.69642	[V]	Defense mechanisms	--	K17879|1.53869e-124|mdm:103446342|K17879 peroxisomal coenzyme A diphosphatase NUDT7 [EC:3.6.1.-] | (RefSeq) nudix hydrolase 15, mitochondrial-like	Peroxisome (ko04146)	[L]	Replication, recombination and repair	NUDIX domain	Nudix hydrolase 15, mitochondrial OS=Arabidopsis thaliana OX=3702 GN=NUDT15 PE=1 SV=2	L	Replication, recombination and repair	PREDICTED: nudix hydrolase 15, mitochondrial-like [Malus domestica]	--
	MD10G1142500	↑------	1.09554	1.8661	0.397383	4.97006	13.2759	1.21482	3.66425	3.95034	2.99158	2.3753	3.86021	1.38783	1.6821	3.55345	6.75418	0.643467	0.680363	3.81279	2.34956	2.52157	4.83758	[O]	Posttranslational modification, protein turnover, chaperones	--	K16290|0|mdm:103412131|K16290 xylem cysteine proteinase [EC:3.4.22.-] | (RefSeq) cysteine protease XCP1-like	--	[O]	Posttranslational modification, protein turnover, chaperones	Papain family cysteine protease;; Cathepsin propeptide inhibitor domain (I29)	Cysteine protease XCP2 OS=Arabidopsis thaliana OX=3702 GN=XCP2 PE=1 SV=2	O	Posttranslational modification, protein turnover, chaperones	PREDICTED: cysteine protease XCP1-like [Malus domestica]	--
	MD13G1160900	↑------	8.67116	4.90871	9.98486	23.7227	33.0209	8.83945	17.1108	4.30716	16.2222	4.126	17.0939	20.6262	17.1594	11.1783	10.1813	2.89098	13.3984	1.80767	5.9424	13.8009	8.34589	--	--	Biological Process: defense response (GO:0006952);; Biological Process: response to biotic stimulus (GO:0009607);;	--	--	--	--	Pathogenesis-related protein Bet v I family	Major allergen Mal d 1 OS=Malus domestica OX=3750 PE=1 SV=3	S	Function unknown	PREDICTED: major allergen Mal d 1-like [Pyrus x bretschneideri]	biological process: response to stimulus (GO:0050896)
	MD13G1161100	↑------	31.9663	9.35441	29.0091	84.0902	132.851	33.2489	111.939	9.16865	29.7397	21.8376	127.027	126.473	58.9834	27.7184	43.3594	12.7321	99.1922	5.99843	13.1273	57.0679	25.6691	--	--	Biological Process: defense response (GO:0006952);; Biological Process: response to biotic stimulus (GO:0009607);;	--	--	--	--	Pathogenesis-related protein Bet v I family	Major allergen Mal d 1 OS=Malus domestica OX=3750 PE=1 SV=3	S	Function unknown	PREDICTED: major allergen Mal d 1-like [Malus domestica]	biological process: response to stimulus (GO:0050896)
	MD16G1160500	↑------	75.2152	49.2847	50.1637	235.024	216.557	95.9616	625.463	81.589	253.034	30.3971	250.074	315.528	82.4333	71.9282	95.1768	52.7518	270.445	27.2701	30.5725	91.0885	172.443	--	--	Biological Process: defense response (GO:0006952);; Biological Process: response to biotic stimulus (GO:0009607);;	--	--	--	--	Pathogenesis-related protein Bet v I family	Major allergen Pru ar 1 OS=Prunus armeniaca OX=36596 PE=1 SV=1	S	Function unknown	Mal d 1-like [Malus domestica]	biological process: response to stimulus (GO:0050896)
	MD16G1161100	↑------	420.294	156.531	188.045	942.653	794.828	230.427	1101.55	126.825	495.727	287.918	1131.86	1284.85	443.239	526.388	391.47	254.243	1143.53	173.145	141.496	512.254	581.185	--	--	Biological Process: defense response (GO:0006952);; Biological Process: response to biotic stimulus (GO:0009607);;	--	--	--	--	Pathogenesis-related protein Bet v I family	Major allergen Mal d 1 OS=Malus domestica OX=3750 PE=1 SV=3	S	Function unknown	Mal d 1-like [Malus domestica]	biological process: response to stimulus (GO:0050896)
	MD05G1179500	↑------	2.12584	0.98483	2.93824	11.9947	10.8058	3.76673	4.29303	1.40363	7.47449	2.29284	7.47526	4.62136	1.48252	4.54214	1.26689	2.61456	2.67064	0.688331	0.86268	2.63488	6.79951	[G]	Carbohydrate transport and metabolism	Molecular Function: pectate lyase activity (GO:0030570);;	K01728|0|mdm:103435802|K01728 pectate lyase [EC:4.2.2.2] | (RefSeq) probable pectate lyase 8	Pentose and glucuronate interconversions (ko00040)	--	--	Pectate lyase;; Right handed beta helix region	Probable pectate lyase 15 OS=Arabidopsis thaliana OX=3702 GN=At4g13710 PE=2 SV=1	G	Carbohydrate transport and metabolism	PREDICTED: probable pectate lyase 8 [Malus domestica]	molecular function: catalytic activity (GO:0003824);; biological process: metabolic process (GO:0008152)
	MD03G1190300	↑------	1.81051	0.215144	1.72726	8.70623	12.286	1.27128	4.47222	2.7871	2.89439	1.8087	4.15802	3.6494	2.09873	4.3127	3.28303	1.62278	3.67954	1.21124	1.10872	1.18316	3.8137	[R]	General function prediction only	--	K06911|0|mdm:103407930|K06911 uncharacterized protein | (RefSeq) pirin-like protein	--	--	--	Pirin C-terminal cupin domain;; Pirin	Pirin-like protein OS=Solanum lycopersicum OX=4081 PE=2 SV=1	S	Function unknown	PREDICTED: pirin-like protein [Malus domestica]	--
	MD16G1021400	↑------	12.3066	5.93324	7.79792	45.9956	26.6724	10.0319	26.7759	7.27893	14.2461	13.7822	17.8892	26.6634	17.2961	15.991	13.5845	7.31838	20.0016	3.6345	3.21664	12.2525	25.0771	--	--	--	--	--	--	--	PLAC8 family	Protein PLANT CADMIUM RESISTANCE 2 OS=Arabidopsis thaliana OX=3702 GN=PCR2 PE=1 SV=1	S	Function unknown	PREDICTED: protein PLANT CADMIUM RESISTANCE 2-like isoform X1 [Pyrus x bretschneideri]	--
	MD11G1183800	↑------	31.1	20.2825	21.9505	46.2129	63.6803	26.0099	42.8823	20.6713	40.2323	38.795	54.6913	34.1682	34.049	53.8392	22.9076	29.4734	32.9023	28.1121	21.5313	29.6657	51.4559	--	--	--	--	--	--	--	Plastocyanin-like domain	Blue copper protein OS=Pisum sativum OX=3888 PE=2 SV=1	S	Function unknown	PREDICTED: blue copper protein-like isoform X1 [Malus domestica]	--
	MD14G1124500	↑------	10.0663	4.03475	3.90352	37.4883	29.1558	7.02759	26.5641	8.83697	20.0957	9.12842	30.3137	24.1708	7.93672	23.0698	7.84811	5.98327	19.2145	7.21202	8.09912	7.08017	20.2692	--	--	--	--	--	--	--	Plastocyanin-like domain	Early nodulin-like protein 1 OS=Arabidopsis thaliana OX=3702 GN=At2g25060 PE=1 SV=2	S	Function unknown	PREDICTED: mavicyanin-like [Malus domestica]	--
	MD11G1036800	↑------	22.1123	11.0192	15.0609	39.1324	45.4335	23.1635	24.5636	16.8096	18.1007	25.2248	44.0525	26.369	39.9238	32.6808	29.8479	13.8189	23.0875	13.5142	14.3904	24.4786	27.4386	[H]	Coenzyme transport and metabolism	Molecular Function: dimethylallyltranstransferase activity (GO:0004161);; Molecular Function: geranyltranstransferase activity (GO:0004337);; Biological Process: isoprenoid biosynthetic process (GO:0008299);;	K00787|0|mdm:103447197|K00787 farnesyl diphosphate synthase [EC:2.5.1.1 2.5.1.10] | (RefSeq) farnesyl pyrophosphate synthase 2-like	Terpenoid backbone biosynthesis (ko00900)	[H]	Coenzyme transport and metabolism	Polyprenyl synthetase	Farnesyl pyrophosphate synthase 2 OS=Parthenium argentatum OX=35935 GN=FPS2 PE=2 SV=1	H	Coenzyme transport and metabolism	PREDICTED: farnesyl pyrophosphate synthase 2-like [Malus domestica]	molecular function: catalytic activity (GO:0003824);; biological process: metabolic process (GO:0008152);; biological process: cellular process (GO:0009987);; biological process: single-organism process (GO:0044699)
	MD04G1232500	↑------	1.34356	1.70299	1.14168	11.9577	4.00043	4.34632	6.562	2.44729	6.80587	2.54442	5.91253	10.2459	1.57287	3.75089	2.27267	2.29336	4.37942	1.67104	1.3497	3.15588	4.27499	[K]	Transcription	Molecular Function: protein serine/threonine kinase activity (GO:0004674);; Molecular Function: ATP binding (GO:0005524);; Biological Process: protein phosphorylation (GO:0006468);; Cellular Component: integral component of membrane (GO:0016021);; Molecular Function: oxidoreductase activity (GO:0016491);; Biological Process: oxidation-reduction process (GO:0055114);;	--	--	--	--	Protein kinase domain;; Leucine rich repeat;; Protein tyrosine kinase;; Leucine Rich repeats (2 copies);; Leucine Rich Repeat;; Leucine rich repeat N-terminal domain	Leucine-rich repeat receptor-like protein kinase PXL1 OS=Arabidopsis thaliana OX=3702 GN=PXL1 PE=1 SV=1	S	Function unknown	PREDICTED: leucine-rich repeat receptor-like protein kinase PXL1 [Malus domestica]	molecular function: catalytic activity (GO:0003824);; biological process: metabolic process (GO:0008152);; biological process: cellular process (GO:0009987);; molecular function: binding (GO:0005488);; cellular component: membrane (GO:0016020);; cellular component: membrane part (GO:0044425);; biological process: single-organism process (GO:0044699)
	MD00G1063500	↑------	1.44612	0.725226	0.607139	6.22133	3.70573	3.46829	2.75126	0.88473	0.831639	2.1825	8.63728	5.93159	5.78112	4.89298	2.21068	1.37088	5.70674	0.417779	1.06189	3.49869	3.68249	[T]	Signal transduction mechanisms	Molecular Function: protein serine/threonine kinase activity (GO:0004674);; Molecular Function: ATP binding (GO:0005524);; Biological Process: protein phosphorylation (GO:0006468);;	K04733|0|mdm:103425214|K04733 interleukin-1 receptor-associated kinase 4 [EC:2.7.11.1] | (RefSeq) probable receptor-like protein kinase At1g11050	--	[T]	Signal transduction mechanisms	Protein kinase domain;; Protein tyrosine kinase	Probable receptor-like protein kinase At1g11050 OS=Arabidopsis thaliana OX=3702 GN=At1g11050 PE=2 SV=1	T	Signal transduction mechanisms	PREDICTED: probable receptor-like protein kinase At1g11050 [Malus domestica]	molecular function: catalytic activity (GO:0003824);; biological process: metabolic process (GO:0008152);; biological process: cellular process (GO:0009987);; molecular function: binding (GO:0005488)
	MD05G1261100	↑------	1.27025	2.06234	1.86141	18.8878	22.0474	1.17138	6.69297	1.50809	7.46694	2.48933	8.90722	37.3717	1.30328	8.14585	1.34239	2.71524	18.0304	3.41959	1.15164	1.81317	8.844	[K]	Transcription	--	--	--	--	--	Protein kinase domain;; Protein tyrosine kinase;; Di-glucose binding within endoplasmic reticulum;; Leucine rich repeat;; Leucine Rich repeats (2 copies);; Leucine Rich Repeat	Probable LRR receptor-like serine/threonine-protein kinase At1g56130 OS=Arabidopsis thaliana OX=3702 GN=At1g56130 PE=2 SV=2	T	Signal transduction mechanisms	probable LRR receptor-like serine/threonine-protein kinase At1g56140 [Prunus persica]	--
	MD03G1235500	↑------	2.26769	1.2072	5.76215	19.4192	11.2887	3.92397	7.00061	2.20753	6.10643	8.92517	10.3353	9.63765	4.39241	8.23088	1.59564	5.86446	6.45801	2.0218	2.06883	2.86799	6.99581	--	--	--	--	--	--	--	Protein of unknown function (DUF1685)	--	S	Function unknown	PREDICTED: uncharacterized protein LOC103427337 [Malus domestica]	--
	MD07G1017900	↑------	40.5333	19.7479	26.3595	92.6317	65.6297	21.6875	54.4133	29.4275	45.2359	38.1969	85.7656	60.7368	21.1783	52.0457	27.3621	42.3635	66.3274	37.7426	12.2327	28.8444	54.7575	--	--	Cellular Component: cell wall (GO:0005618);;	--	--	--	--	Protein of unknown function (DUF642)	--	S	Function unknown	PREDICTED: uncharacterized protein LOC103438421 [Malus domestica]	cellular component: cell (GO:0005623);; cellular component: cell part (GO:0044464)
	MD17G1203200	↑------	9.08748	3.8558	2.45895	60.2553	15.8049	11.6053	40.5608	7.38816	32.3908	9.66806	36.3614	37.3393	4.71657	19.3839	3.21726	10.0612	22.0392	3.59823	3.89717	12.3675	27.5664	--	--	--	--	--	--	--	Protein of unknown function (DUF642)	--	S	Function unknown	PREDICTED: uncharacterized protein LOC103440696 [Malus domestica]	--
	MD06G1219600	↑------	6.94904	7.03282	6.0367	15.0494	17.3461	13.9183	5.74614	8.76577	6.58699	11.9317	14.1516	15.8985	17.4359	11.1554	10.5257	15.8855	14.4869	8.92721	8.32009	9.85932	11.9758	--	--	--	--	--	--	--	Protein of unknown function (DUF789)	--	S	Function unknown	PREDICTED: uncharacterized protein LOC103420371 isoform X1 [Malus domestica]	--
	MD05G1272000	↑------	0.944248	0.966514	1.04811	3.64832	6.35443	1.36433	2.70879	0.412536	4.04321	1.86023	3.82942	3.24665	1.06352	4.15482	0.492784	1.38699	2.81567	0.96747	0.465043	1.6256	3.1877	--	--	--	--	--	--	--	Protein SCAI	Probable ADP-ribosylation factor GTPase-activating protein AGD5 OS=Arabidopsis thaliana OX=3702 GN=AGD5 PE=1 SV=1	S	Function unknown	PREDICTED: uncharacterized protein LOC103938869 [Pyrus x bretschneideri]	--
	MD00G1151100	↑------	1.05489	0.891357	1.21044	3.62268	6.51048	2.53188	0.695337	1.27897	3.31054	1.03215	0.789108	0.819589	1.77584	6.0378	0.429996	1.66277	0.822039	1.23868	1.77261	3.27291	3.76172	--	--	--	--	--	--	--	Protein tyrosine kinase;; Protein kinase domain;; PAN-like domain	G-type lectin S-receptor-like serine/threonine-protein kinase SD1-1 OS=Arabidopsis thaliana OX=3702 GN=SD11 PE=1 SV=1	T	Signal transduction mechanisms	PREDICTED: G-type lectin S-receptor-like serine/threonine-protein kinase SD1-1, partial [Malus domestica]	--
	MD10G1307500	↑------	3.83984	1.22182	2.87587	10.2413	9.19289	2.83524	2.2083	1.2229	4.91904	4.21889	3.64854	4.04512	3.49851	6.23694	4.60761	3.21903	1.49129	0.607017	1.21565	2.4556	6.55039	[T]	Signal transduction mechanisms	--	--	--	--	--	Protein tyrosine kinase;; Protein kinase domain;; S-locus glycoprotein domain;; D-mannose binding lectin;; PAN-like domain	G-type lectin S-receptor-like serine/threonine-protein kinase At1g61490 OS=Arabidopsis thaliana OX=3702 GN=At1g61490 PE=3 SV=1	T	Signal transduction mechanisms	PREDICTED: G-type lectin S-receptor-like serine/threonine-protein kinase At1g61490 [Malus domestica]	--
	MD13G1126900	↑------	0.744889	0.024853	0.420864	9.47126	11.562	0.495516	3.60766	0.692425	0.450262	4.59488	4.95242	1.48063	2.74681	0.819271	1.25094	0.490577	1.52449	0.831054	1.19506	0.689266	5.05339	[CP]	Energy production and conversion;; Inorganic ion transport and metabolism	Cellular Component: mitochondrial inner membrane (GO:0005743);; Molecular Function: NADH dehydrogenase (ubiquinone) activity (GO:0008137);; Cellular Component: integral component of membrane (GO:0016021);; Biological Process: ATP synthesis coupled electron transport (GO:0042773);;	K03883|1.12121e-64|bvg:809480|K03883 NADH-ubiquinone oxidoreductase chain 5 [EC:1.6.5.3] | (RefSeq) orf399, BevupMp067; orf399	Oxidative phosphorylation (ko00190)	[C]	Energy production and conversion	Proton-conducting membrane transporter	NADH-ubiquinone oxidoreductase chain 5 OS=Triticum aestivum OX=4565 GN=ND5 PE=3 SV=1	C	Energy production and conversion	NADH dehydrogenase subunit 5, partial (mitochondrion) [Lonicera maackii]	cellular component: cell (GO:0005623);; cellular component: membrane (GO:0016020);; cellular component: organelle (GO:0043226);; cellular component: organelle part (GO:0044422);; cellular component: cell part (GO:0044464);; molecular function: catalytic activity (GO:0003824);; biological process: metabolic process (GO:0008152);; biological process: single-organism process (GO:0044699);; cellular …
	MD00G1191800	↑------	294.207	531.913	952.879	1998.67	3337.2	732.789	5110	318.622	496.443	510.004	916.149	1030.19	2628.03	214.572	2564.1	436.061	156.069	616.593	642.793	214.488	1190.18	[O]	Posttranslational modification, protein turnover, chaperones	Molecular Function: thioredoxin-disulfide reductase activity (GO:0004791);; Molecular Function: enzyme activator activity (GO:0008047);; Cellular Component: chloroplast stroma (GO:0009570);; Biological Process: thylakoid membrane organization (GO:0010027);; Biological Process: regulation of chlorophyll biosynthetic process (GO:0010380);; Biological Process: regulation of starch biosynthetic proce…	K00384|0|mdm:103449765|K00384 thioredoxin reductase (NADPH) [EC:1.8.1.9] | (RefSeq) NADPH-dependent thioredoxin reductase 3	Pyrimidine metabolism (ko00240);; Selenocompound metabolism (ko00450)	[O]	Posttranslational modification, protein turnover, chaperones	Pyridine nucleotide-disulphide oxidoreductase;; Pyridine nucleotide-disulphide oxidoreductase;; Thioredoxin;; Pyridine nucleotide-disulphide oxidoreductase;; FAD binding domain;; Glucose inhibited division protein A;; HI0933-like protein;; FAD dependent oxidoreductase;; Glutaredoxin;; NAD(P)-binding Rossmann-like domain	NADPH-dependent thioredoxin reductase 3 OS=Arabidopsis thaliana OX=3702 GN=NTRC PE=1 SV=2	O	Posttranslational modification, protein turnover, chaperones	PREDICTED: NADPH-dependent thioredoxin reductase 3 [Malus domestica]	molecular function: catalytic activity (GO:0003824);; molecular function: antioxidant activity (GO:0016209);; biological process: metabolic process (GO:0008152);; biological process: single-organism process (GO:0044699);; molecular function: enzyme regulator activity (GO:0030234);; biological process: biological regulation (GO:0065007);; cellular component: cell (GO:0005623);; cellular component:…
	MD11G1113000	↑------	28.2327	17.5635	22.9869	46.2414	54.6445	29.1841	36.289	28.5553	37.778	35.9426	52.7426	41.6715	31.0388	42.1449	24.9955	28.4321	32.8064	22.9776	23.9023	31.3272	39.577	[R]	General function prediction only	Molecular Function: GTP binding (GO:0005525);; Biological Process: small GTPase mediated signal transduction (GO:0007264);; Biological Process: protein transport (GO:0015031);; Molecular Function: hydrolase activity (GO:0016787);;	K07901|1.6497e-119|mdm:103447744|K07901 Ras-related protein Rab-8A | (RefSeq) ras-related protein RABE1c-like	Endocytosis (ko04144)	[TU]	Signal transduction mechanisms;; Intracellular trafficking, secretion, and vesicular transport	Ras family;; Ras of Complex, Roc, domain of DAPkinase;; ADP-ribosylation factor family;; 50S ribosome-binding GTPase;; Gtr1/RagA G protein conserved region	Ras-related protein RABE1c OS=Arabidopsis thaliana OX=3702 GN=RABE1C PE=1 SV=1	S	Function unknown	PREDICTED: ras-related protein RABE1c-like [Malus domestica]	molecular function: binding (GO:0005488);; biological process: cellular process (GO:0009987);; biological process: signaling (GO:0023052);; biological process: single-organism process (GO:0044699);; biological process: response to stimulus (GO:0050896);; biological process: biological regulation (GO:0065007);; biological process: localization (GO:0051179);; molecular function: catalytic activity …
	MD08G1047600	↑------	1.59995	1.88752	1.26348	6.19326	6.61187	1.75362	4.21061	2.38376	2.75892	3.89192	8.71379	6.39137	2.94217	5.37493	2.89037	1.33551	7.39228	1.24571	1.61239	1.87848	7.19681	[ET]	Amino acid transport and metabolism;; Signal transduction mechanisms	Molecular Function: extracellular ligand-gated ion channel activity (GO:0005230);; Biological Process: transport (GO:0006810);; Cellular Component: membrane (GO:0016020);; Biological Process: single-organism process (GO:0044699);;	K05387|0|mdm:103449079|K05387 glutamate receptor, ionotropic, plant | (RefSeq) glutamate receptor 2.7-like	--	[PET]	Inorganic ion transport and metabolism;; Amino acid transport and metabolism;; Signal transduction mechanisms	Receptor family ligand binding region;; Ligand-gated ion channel;; Periplasmic binding protein;; Bacterial extracellular solute-binding proteins, family 3;; Ligated ion channel L-glutamate- and glycine-binding site	Glutamate receptor 2.7 OS=Arabidopsis thaliana OX=3702 GN=GLR2.7 PE=2 SV=3	P	Inorganic ion transport and metabolism	PREDICTED: glutamate receptor 2.7-like [Malus domestica]	molecular function: transporter activity (GO:0005215);; biological process: cellular process (GO:0009987);; biological process: single-organism process (GO:0044699);; biological process: localization (GO:0051179);; cellular component: membrane (GO:0016020)
	MD14G1105700	↑------	0	0.057646	0	1.97238	1.41989	0.116478	0.524529	0.16487	0.427379	0.055319	0.619304	0.37308	0.221887	0.115079	0	0.097738	0.041036	0	0.040022	0.209838	0.583368	[Q]	Secondary metabolites biosynthesis, transport and catabolism	--	K09840|0|pxb:103954827|K09840 9-cis-epoxycarotenoid dioxygenase [EC:1.13.11.51] | (RefSeq) probable carotenoid cleavage dioxygenase 4, chloroplastic	Carotenoid biosynthesis (ko00906)	[Q]	Secondary metabolites biosynthesis, transport and catabolism	Retinal pigment epithelial membrane protein	Probable carotenoid cleavage dioxygenase 4, chloroplastic OS=Arabidopsis thaliana OX=3702 GN=CCD4 PE=1 SV=1	Q	Secondary metabolites biosynthesis, transport and catabolism	PREDICTED: probable carotenoid cleavage dioxygenase 4, chloroplastic [Pyrus x bretschneideri]	--
	MD11G1236700	↑------	0.192433	0	0	4.4681	8.53326	0	0	0	4.69047	0	0	0.090349	0	4.95291	0	0	0.136204	0.056924	0	0	5.04399	--	--	Molecular Function: nucleic acid binding (GO:0003676);; Biological Process: DNA integration (GO:0015074);;	--	--	[R]	General function prediction only	Reverse transcriptase (RNA-dependent DNA polymerase)	Retrovirus-related Pol polyprotein from transposon RE1 OS=Arabidopsis thaliana OX=3702 GN=RE1 PE=2 SV=1	L	Replication, recombination and repair	uncharacterized protein LOC112094619 [Morus notabilis]	molecular function: binding (GO:0005488);; biological process: metabolic process (GO:0008152);; biological process: cellular process (GO:0009987)
	MD05G1228700	↑------	0	0	0	5.84624	7.90461	0.918001	0	0	10.0327	0	0.027972	9.96544	0	2.52686	0	0	0.031055	0.27642	0	0.59226	1.80803	[P]	Inorganic ion transport and metabolism	--	K01011|1.32947e-140|mdm:103427942|K01011 thiosulfate/3-mercaptopyruvate sulfurtransferase [EC:2.8.1.1 2.8.1.2] | (RefSeq) thiosulfate/3-mercaptopyruvate sulfurtransferase 1, mitochondrial-like	Cysteine and methionine metabolism (ko00270);; Sulfur metabolism (ko00920);; Sulfur relay system (ko04122)	[V]	Defense mechanisms	Rhodanese-like domain	Thiosulfate/3-mercaptopyruvate sulfurtransferase 1, mitochondrial OS=Arabidopsis thaliana OX=3702 GN=STR1 PE=1 SV=1	P	Inorganic ion transport and metabolism	PREDICTED: thiosulfate/3-mercaptopyruvate sulfurtransferase 1, mitochondrial-like [Malus domestica]	--
	MD15G1435700	↑------	5.80264	2.23137	5.0472	9.58023	19.5566	5.21774	3.60531	7.8364	5.95578	11.0955	11.2963	8.65434	9.60239	15.8625	7.50955	4.71674	9.26227	4.57463	3.02743	5.7869	10.5204	[J]	Translation, ribosomal structure and biogenesis	Molecular Function: structural constituent of ribosome (GO:0003735);; Cellular Component: ribosome (GO:0005840);; Biological Process: translation (GO:0006412);;	K02925|0|pxb:103944986|K02925 large subunit ribosomal protein L3e | (RefSeq) 60S ribosomal protein L3-2-like	Ribosome (ko03010)	[J]	Translation, ribosomal structure and biogenesis	Ribosomal protein L3	60S ribosomal protein L3-2 OS=Arabidopsis thaliana OX=3702 GN=ARP2 PE=2 SV=4	J	Translation, ribosomal structure and biogenesis	PREDICTED: 60S ribosomal protein L3-2-like [Pyrus x bretschneideri]	molecular function: structural molecule activity (GO:0005198);; cellular component: cell (GO:0005623);; cellular component: macromolecular complex (GO:0032991);; cellular component: organelle (GO:0043226);; cellular component: cell part (GO:0044464);; biological process: metabolic process (GO:0008152);; biological process: cellular process (GO:0009987)
	MD09G1172100	↑------	7.67885	3.97123	6.08376	18.3826	16.1305	4.59088	4.75653	5.95411	3.28925	14.2277	5.59085	8.43672	7.95667	3.45026	15.7001	11.5978	6.78294	8.00161	6.10208	4.98632	5.97632	--	--	Molecular Function: metal ion binding (GO:0046872);;	--	--	[O]	Posttranslational modification, protein turnover, chaperones	Ring finger domain;; RING-like zinc finger;; Zinc finger, C3HC4 type (RING finger);; RING-H2 zinc finger domain;; Zinc finger, C3HC4 type (RING finger)	RING-H2 finger protein ATL3 OS=Arabidopsis thaliana OX=3702 GN=ATL3 PE=2 SV=1	O	Posttranslational modification, protein turnover, chaperones	PREDICTED: RING-H2 finger protein ATL3-like [Malus domestica]	molecular function: binding (GO:0005488)
	MD16G1017500	↑------	0.108663	0.027191	0.113746	3.20405	4.59578	0.217588	0.011568	0.025577	0.172698	0.393507	0.153308	0.271022	0.357592	0.333175	0.285809	0.260378	0.062917	0.117006	0	0.300103	0.218761	--	--	--	K11699|0|mdm:103444586|K11699 RNA-dependent RNA polymerase [EC:2.7.7.48] | (RefSeq) probable RNA-dependent RNA polymerase 1	--	[A]	RNA processing and modification	RNA dependent RNA polymerase	RNA-dependent RNA polymerase 1 OS=Arabidopsis thaliana OX=3702 GN=RDR1 PE=2 SV=1	K	Transcription	PREDICTED: probable RNA-dependent RNA polymerase 1 [Malus domestica]	--
	MD07G1180100	↑------	8.77793	6.92333	2.31819	51.2742	26.8015	12.7287	20.3005	9.36664	20.6327	11.2799	24.5555	32.3045	1.77635	8.98669	3.43718	11.1639	12.0074	2.90623	4.80032	9.24315	8.66816	[J]	Translation, ribosomal structure and biogenesis	--	--	--	[R]	General function prediction only	RNA recognition motif. (a.k.a. RRM, RBD, or RNP domain)	Probable RNA-binding protein ARP1 OS=Arabidopsis thaliana OX=3702 GN=ARP1 PE=2 SV=1	S	Function unknown	PREDICTED: probable RNA-binding protein ARP1 [Malus domestica]	--
	MD03G1114100	↑------	0.827604	0.419623	0.717876	35.7419	2.37391	3.47865	13.1972	0.24033	18.8568	0.548659	4.12391	10.4268	0.727596	6.62979	0.393009	3.68269	2.62135	0.293116	0.115587	2.1188	5.8838	--	--	--	--	--	--	--	Root cap	--	S	Function unknown	PREDICTED: uncharacterized protein LOC103422765 [Malus domestica]	--
	MD11G1133500	↑------	12.7739	8.52953	10.0513	146.573	22.7222	29.0798	66.0557	17.1793	66.0318	20.7116	66.8676	101.132	9.30228	28.6844	4.06575	21.0891	44.2141	7.42939	5.85556	29.4163	29.8327	--	--	--	--	--	--	--	Root cap	--	S	Function unknown	PREDICTED: uncharacterized protein LOC103927858 [Pyrus x bretschneideri]	--
	MD11G1238300	↑------	1.41704	0.58108	1.31293	16.3557	3.3409	1.41626	15.6738	0.475305	13.7638	2.09445	3.74694	8.94472	0.73846	3.5427	0	4.57963	3.37894	1.13489	0.399395	2.22992	5.59929	--	--	--	--	--	--	--	Root cap	--	S	Function unknown	PREDICTED: uncharacterized protein LOC103433942 [Malus domestica]	--
	MD13G1007200	↑------	4.46132	2.33418	4.20561	14.6409	19.895	12.5457	7.50785	3.08307	8.09645	7.82111	13.0805	10.7844	11.0213	8.61166	1.16481	4.39792	12.6477	2.11763	1.37009	14.423	10.503	[I]	Lipid transport and metabolism	Molecular Function: methyltransferase activity (GO:0008168);; Biological Process: methylation (GO:0032259);;	--	--	--	--	SAM dependent carboxyl methyltransferase	Probable S-adenosylmethionine-dependent methyltransferase At5g37970 OS=Arabidopsis thaliana OX=3702 GN=At5g37970 PE=3 SV=1	S	Function unknown	PREDICTED: probable S-adenosylmethionine-dependent methyltransferase At5g37970 [Malus domestica]	molecular function: catalytic activity (GO:0003824);; biological process: metabolic process (GO:0008152)
	MD11G1146500	↑------	30.7546	17.221	29.7771	57.74	117.905	10.9155	25.4496	18.6197	43.6447	51.5474	62.8354	36.0501	25.7912	76.334	24.7367	43.8172	39.3069	60.724	20.4183	15.676	60.6398	[E]	Amino acid transport and metabolism	Molecular Function: serine-type carboxypeptidase activity (GO:0004185);; Biological Process: proteolysis (GO:0006508);;	K16298|0|mdm:103448058|K16298 serine carboxypeptidase-like clade IV [EC:3.4.16.-] | (RefSeq) serine carboxypeptidase-like	--	[OE]	Posttranslational modification, protein turnover, chaperones;; Amino acid transport and metabolism	Serine carboxypeptidase	Serine carboxypeptidase-like 48 OS=Arabidopsis thaliana OX=3702 GN=SCPL48 PE=2 SV=2	E	Amino acid transport and metabolism	PREDICTED: serine carboxypeptidase-like [Malus domestica]	molecular function: catalytic activity (GO:0003824);; biological process: metabolic process (GO:0008152)
	MD04G1209700	↑------	1.10934	0.584537	0.541595	6.5817	3.2413	1.57189	5.51488	0.695084	3.28517	2.22313	4.68312	4.14633	1.45551	2.88186	0.862914	2.24062	2.00341	1.01075	0.457412	2.2952	2.32439	[P]	Inorganic ion transport and metabolism	Biological Process: sodium ion transport (GO:0006814);; Biological Process: regulation of pH (GO:0006885);; Molecular Function: sodium:proton antiporter activity (GO:0015385);; Cellular Component: integral component of membrane (GO:0016021);; Biological Process: transmembrane transport (GO:0055085);;	K14724|0|mdm:103433979|K14724 solute carrier family 9 (sodium/hydrogen exchanger), member 8 | (RefSeq) sodium/hydrogen exchanger 1-like	--	[P]	Inorganic ion transport and metabolism	Sodium/hydrogen exchanger family	Sodium/hydrogen exchanger 2 OS=Arabidopsis thaliana OX=3702 GN=NHX2 PE=2 SV=2	P	Inorganic ion transport and metabolism	PREDICTED: sodium/hydrogen exchanger 1-like [Malus domestica]	biological process: single-organism process (GO:0044699);; biological process: localization (GO:0051179);; biological process: biological regulation (GO:0065007);; molecular function: transporter activity (GO:0005215);; biological process: cellular process (GO:0009987);; cellular component: membrane (GO:0016020);; cellular component: membrane part (GO:0044425)
	MD05G1112000	↑------	26.6437	18.8015	23.5427	46.4906	47.8296	29.5219	31.6377	32.8543	34.2799	38.2165	55.0849	55.259	40.4836	54.4338	33.7388	28.2824	44.2592	22.7564	19.7289	29.7315	55.6535	[HC]	Coenzyme transport and metabolism;; Energy production and conversion	--	K00511|0|pxb:103967039|K00511 squalene monooxygenase [EC:1.14.14.17] | (RefSeq) squalene monooxygenase-like	Steroid biosynthesis (ko00100);; Sesquiterpenoid and triterpenoid biosynthesis (ko00909)	[I]	Lipid transport and metabolism	Squalene epoxidase;; FAD binding domain;; FAD dependent oxidoreductase;; FAD binding domain;; NAD(P)-binding Rossmann-like domain;; Glucose inhibited division protein A	Squalene monooxygenase OS=Panax ginseng OX=4054 PE=2 SV=1	CH	Energy production and conversion;; Coenzyme transport and metabolism	PREDICTED: squalene monooxygenase-like [Pyrus x bretschneideri]	--
	MD09G1167700	↑------	137.598	72.9809	60.2784	245.438	368.032	260.55	185.244	125.447	103.306	188.882	576.36	405.339	386.444	335.096	252.769	112.754	426.93	98.9151	112.433	248.87	450.323	[I]	Lipid transport and metabolism	Biological Process: metabolic process (GO:0008152);; Molecular Function: intramolecular transferase activity (GO:0016866);;	--	--	[I]	Lipid transport and metabolism	Squalene-hopene cyclase C-terminal domain;; Squalene-hopene cyclase N-terminal domain;; Prenyltransferase and squalene oxidase repeat;; Pectic acid lyase	Beta-amyrin synthase OS=Betula platyphylla OX=78630 GN=OSCBPY PE=1 SV=1	I	Lipid transport and metabolism	beta-amyrin synthase [Malus domestica]	biological process: metabolic process (GO:0008152);; molecular function: catalytic activity (GO:0003824)
	MD17G1160500	↑------	85.1743	70.221	75.2005	151.837	175.008	178.733	112.091	104.017	105.752	120.19	159.309	150.68	205.733	146.979	136.548	88.7095	129.524	73.2695	88.4831	147.394	170.767	[I]	Lipid transport and metabolism	Biological Process: metabolic process (GO:0008152);; Molecular Function: intramolecular transferase activity (GO:0016866);;	--	--	[I]	Lipid transport and metabolism	Squalene-hopene cyclase C-terminal domain;; Squalene-hopene cyclase N-terminal domain;; Prenyltransferase and squalene oxidase repeat;; Pectic acid lyase	Beta-amyrin synthase OS=Betula platyphylla OX=78630 GN=OSCBPY PE=1 SV=1	I	Lipid transport and metabolism	beta-amyrin synthase-like [Malus domestica]	biological process: metabolic process (GO:0008152);; molecular function: catalytic activity (GO:0003824)
	MD03G1077500	↑------	5.00381	4.12986	4.85323	17.0337	12.5588	23.4793	12.075	10.0608	16.0642	4.44825	13.6302	12.407	19.6081	17.0361	9.57245	4.39333	12.3377	3.40901	13.4111	18.4152	16.7493	--	--	--	K17362|1.21605e-108|pxb:103963229|K17362 acyl-coenzyme A thioesterase 13 [EC:3.1.2.-] | (RefSeq) acyl-coenzyme A thioesterase 13-like	--	[R]	General function prediction only	Thioesterase superfamily	--	Q	Secondary metabolites biosynthesis, transport and catabolism	PREDICTED: acyl-coenzyme A thioesterase 13-like isoform X1 [Pyrus x bretschneideri]	--
	MD12G1010100	↑------	5.89626	3.43649	5.58566	12.5932	12.7544	10.3282	10.3129	5.48516	7.06169	15.8986	13.7394	11.2309	9.99643	9.45123	7.19604	5.88904	11.7985	4.44349	4.1484	8.00279	8.1995	--	--	--	--	--	--	--	TIR domain;; NB-ARC domain;; TIR domain	TMV resistance protein N OS=Nicotiana glutinosa OX=35889 GN=N PE=1 SV=1	S	Function unknown	PREDICTED: TMV resistance protein N-like [Malus domestica]	--
	MD10G1018900	↑------	0.026018	0.23918	0.791941	2.17574	2.42494	0.66665	3.02023	2.32856	2.90575	0	1.61672	3.64629	0.015512	1.60904	2.98376	0	2.56218	0.215188	4.07271	0.693667	1.57741	[K]	Transcription	--	--	--	--	--	TIR domain;; NB-ARC domain;; TIR domain;; Leucine rich repeat;; Leucine Rich repeats (2 copies)	TMV resistance protein N OS=Nicotiana glutinosa OX=35889 GN=N PE=1 SV=1	S	Function unknown	PREDICTED: TMV resistance protein N-like [Malus domestica]	--
	MD10G1019200	↑------	0	0	0.014273	3.26638	5.60247	0	2.42329	3.83746	3.26106	0	1.80106	1.6948	0	3.86428	2.70243	0	3.04665	0	4.72615	0	2.55295	[K]	Transcription	--	--	--	--	--	TIR domain;; NB-ARC domain;; TIR domain;; Leucine Rich repeats (2 copies);; Leucine rich repeat	TMV resistance protein N OS=Nicotiana glutinosa OX=35889 GN=N PE=1 SV=1	S	Function unknown	PREDICTED: TMV resistance protein N-like [Malus domestica]	--
	MD08G1175900	↑------	3.77802	2.50209	3.3113	6.63218	5.83621	4.49421	3.20255	3.12785	2.14011	6.03616	3.82914	4.92174	3.68157	3.15828	2.81813	4.73062	3.26937	2.93483	2.53436	2.69826	3.95032	[R]	General function prediction only	--	--	--	--	--	TIR domain;; NB-ARC domain;; TIR domain;; Leucine Rich repeats (2 copies);; Leucine rich repeat;; ATPase family associated with various cellular activities (AAA)	TMV resistance protein N OS=Nicotiana glutinosa OX=35889 GN=N PE=1 SV=1	S	Function unknown	PREDICTED: TMV resistance protein N-like [Malus domestica]	--
	MD05G1148300	↑------	1.85762	1.85164	0.892326	3.61232	7.53163	1.32716	1.33284	1.13382	2.9221	1.98498	1.51226	2.05114	1.33928	4.63696	1.98246	3.5987	0.683383	2.71125	1.78812	1.23322	3.0042	--	--	--	--	--	--	--	TIR domain;; TIR domain	TMV resistance protein N OS=Nicotiana glutinosa OX=35889 GN=N PE=1 SV=1	--	--	PREDICTED: toll/interleukin-1 receptor-like protein, partial [Malus domestica]	--
	MD10G1161400	↑------	0.261174	0.099537	0.136755	2.42168	1.64917	0.870588	3.12629	0.99663	1.25883	0.445437	1.46726	2.13121	0.249913	0.449345	0.313191	0.407869	1.27485	0.137493	0.718238	1.18447	0.701532	--	--	--	K13065|0|mdm:103445775|K13065 shikimate O-hydroxycinnamoyltransferase [EC:2.3.1.133] | (RefSeq) vinorine synthase-like	Phenylpropanoid biosynthesis (ko00940);; Flavonoid biosynthesis (ko00941);; Stilbenoid, diarylheptanoid and gingerol biosynthesis (ko00945)	--	--	Transferase family	Vinorine synthase OS=Rauvolfia serpentina OX=4060 GN=ACT PE=1 SV=2	S	Function unknown	PREDICTED: vinorine synthase-like [Malus domestica]	--
	MD02G1121700	↑------	14.8497	8.17214	8.3503	54.0492	73.8495	19.7313	16.2195	11.7845	11.2469	26.6177	24.7498	27.7578	37.4048	21.0059	40.2927	13.1617	20.1478	4.68013	18.2799	23.6371	29.274	--	--	Cellular Component: integral component of membrane (GO:0016021);;	--	--	[E]	Amino acid transport and metabolism	Transmembrane amino acid transporter protein	Lysine histidine transporter-like 8 OS=Arabidopsis thaliana OX=3702 GN=AATL1 PE=1 SV=1	E	Amino acid transport and metabolism	PREDICTED: lysine histidine transporter-like 8 [Malus domestica]	cellular component: membrane (GO:0016020);; cellular component: membrane part (GO:0044425)
	MD15G1235300	↑------	12.3251	5.72077	8.41069	49.4989	34.2319	18.7335	16.2012	7.50791	18.0439	14.2246	20.3956	17.6453	18.0212	14.441	14.1395	12.6715	12.5719	6.42399	7.63931	13.477	17.2527	--	--	Cellular Component: integral component of membrane (GO:0016021);;	--	--	[E]	Amino acid transport and metabolism	Transmembrane amino acid transporter protein	Lysine histidine transporter-like 8 OS=Arabidopsis thaliana OX=3702 GN=AATL1 PE=1 SV=1	E	Amino acid transport and metabolism	PREDICTED: lysine histidine transporter-like 8 [Malus domestica]	cellular component: membrane (GO:0016020);; cellular component: membrane part (GO:0044425)
	MD15G1398700	↑------	103.381	58.9625	63.4479	283.428	231.984	106.436	90.0946	89.7202	143.331	124.187	199.486	119.615	107.823	157.065	131.444	82.8738	90.5719	118.284	85.066	115.134	143.373	--	--	Molecular Function: GTPase activity (GO:0003924);; Molecular Function: structural constituent of cytoskeleton (GO:0005200);; Molecular Function: GTP binding (GO:0005525);; Cellular Component: cytoplasm (GO:0005737);; Cellular Component: microtubule (GO:0005874);; Biological Process: obsolete GTP catabolic process (GO:0006184);; Biological Process: microtubule-based process (GO:0007017);; Biologic…	K07374|0|pxb:103928197|K07374 tubulin alpha | (RefSeq) tubulin alpha chain-like	Phagosome (ko04145)	[Z]	Cytoskeleton	Tubulin/FtsZ family, GTPase domain;; Tubulin C-terminal domain	Tubulin alpha chain OS=Prunus dulcis OX=3755 GN=TUBA PE=2 SV=1	Z	Cytoskeleton	tubulin alpha chain [Prunus persica]	molecular function: catalytic activity (GO:0003824);; biological process: metabolic process (GO:0008152);; molecular function: structural molecule activity (GO:0005198);; molecular function: binding (GO:0005488);; cellular component: cell (GO:0005623);; cellular component: cell part (GO:0044464);; cellular component: macromolecular complex (GO:0032991);; cellular component: organelle (GO:0043226)…
	MD12G1036000	↑------	29.9766	16.025	26.337	68.8278	61.0588	45.2807	27.0904	28.0997	46.3707	47.01	57.4754	30.6217	55.9256	78.0104	46.7031	35.7856	30.1119	17.0374	25.151	40.8645	70.1201	--	--	--	K00419|6.87661e-45|pxb:103929460|K00419 ubiquinol-cytochrome c reductase subunit 9 | (RefSeq) cytochrome b-c1 complex subunit 9-like	Oxidative phosphorylation (ko00190)	[C]	Energy production and conversion	Ubiquinol-cytochrome C reductase, UQCRX/QCR9 like	Cytochrome b-c1 complex subunit 9 OS=Solanum tuberosum OX=4113 PE=1 SV=1	C	Energy production and conversion	PREDICTED: cytochrome b-c1 complex subunit 9-like [Pyrus x bretschneideri]	--
	MD05G1213500	↑------	0	0	0.059016	2.20133	1.95403	0	0	0	1.85133	0	0	0.049485	0.023445	2.20901	0	0	0	0	0	0	1.96192	--	--	Molecular Function: aspartic-type endopeptidase activity (GO:0004190);; Cellular Component: nucleus (GO:0005634);; Cellular Component: cytosol (GO:0005829);; Biological Process: protein glycosylation (GO:0006486);; Biological Process: proteolysis (GO:0006508);;	--	--	--	--	Ubiquitin family	--	O	Posttranslational modification, protein turnover, chaperones	DNA damage-inducible protein 1 [Carica papaya]	molecular function: catalytic activity (GO:0003824);; biological process: metabolic process (GO:0008152);; cellular component: cell (GO:0005623);; cellular component: organelle (GO:0043226);; cellular component: cell part (GO:0044464);; biological process: cellular process (GO:0009987);; biological process: single-organism process (GO:0044699)
	MD01G1210600	↑------	31.8466	16.5948	29.006	72.7353	101.394	48.6379	36.4258	42.5292	38.7976	66.309	111.61	64.3364	55.9093	60.1173	89.2051	25.6518	55.929	30.6482	44.3786	42.2688	54.8715	--	--	--	--	--	[GC]	Carbohydrate transport and metabolism;; Energy production and conversion	UDP-glucoronosyl and UDP-glucosyl transferase	UDP-glycosyltransferase 88A1 OS=Arabidopsis thaliana OX=3702 GN=UGT88A1 PE=2 SV=1	S	Function unknown	PREDICTED: UDP-glycosyltransferase 88A1-like [Malus domestica]	--
	MD11G1022200	↑------	0	0.068731	0	1.78216	2.24887	2.08707	0.026252	0	1.94026	0.011165	0.09544	0.181508	2.35143	1.49592	0	0	0.27779	0.072719	0	2.75366	2.1148	[G]	Carbohydrate transport and metabolism	--	--	--	[GC]	Carbohydrate transport and metabolism;; Energy production and conversion	UDP-glucoronosyl and UDP-glucosyl transferase;; Glycosyltransferase family 28 C-terminal domain	UDP-glycosyltransferase 92A1 OS=Arabidopsis thaliana OX=3702 GN=UGT92A1 PE=2 SV=1	S	Function unknown	PREDICTED: UDP-glycosyltransferase 92A1-like isoform X1 [Malus domestica]	--
	MD14G1159200	↑------	0	0	0	1.44261	1.69405	0	0	0.578481	0.519388	0.132985	0	0	0	1.95647	1.86425	0	0	0	0.976808	0	2.05265	[R]	General function prediction only	--	K14829|1.63912e-159|mdm:103424454|K14829 pre-rRNA-processing protein IPI3 | (RefSeq) protein ROOT INITIATION DEFECTIVE 3-like	--	[R]	General function prediction only	WD domain, G-beta repeat	Protein ROOT INITIATION DEFECTIVE 3 OS=Arabidopsis thaliana OX=3702 GN=RID3 PE=1 SV=1	S	Function unknown	PREDICTED: protein ROOT INITIATION DEFECTIVE 3-like isoform X1 [Malus domestica]	--
	MD11G1213300	↑------	0	0.147444	0.05119	29.3718	17.7672	0.12671	0	0	26.1806	0.227113	0.198831	0	0	20.251	0	0.324603	0.670145	0.672917	0.152748	0.115509	21.6886	[R]	General function prediction only	--	K14963|3.58186e-67|mdm:103446109|K14963 COMPASS component SWD3 | (RefSeq) COMPASS-like H3K4 histone methylase component WDR5A	--	[R]	General function prediction only	WD domain, G-beta repeat;; Anaphase-promoting complex subunit 4 WD40 domain;; Nucleoporin Nup120/160;; Eukaryotic translation initiation factor eIF2A	COMPASS-like H3K4 histone methylase component WDR5A OS=Arabidopsis thaliana OX=3702 GN=WDR5A PE=1 SV=1	S	Function unknown	PREDICTED: COMPASS-like H3K4 histone methylase component WDR5A isoform X2 [Malus domestica]	--
	MD14G1187800	↑------	0	0	0	1.05371	4.04457	0.028422	0	3.69408	2.27231	0	0	0	0	3.47011	2.68061	0	0	0.076068	5.38049	0	3.28065	--	--	--	--	--	--	--	XS domain;; XS zinc finger domain	Protein SUPPRESSOR OF GENE SILENCING 3 OS=Arabidopsis thaliana OX=3702 GN=SGS3 PE=1 SV=1	S	Function unknown	PREDICTED: protein SUPPRESSOR OF GENE SILENCING 3-like [Malus domestica]	--
	MD02G1146300	↑------	0.993433	0.311982	0.094003	4.10013	8.48541	0	0.82851	0.441677	0.199531	0.541132	2.51915	4.03048	0.108321	1.94018	0.322415	1.25866	1.00723	0.222764	0	0	5.64566	--	--	--	--	--	--	--	ZF-HD protein dimerisation region	Zinc-finger homeodomain protein 6 OS=Arabidopsis thaliana OX=3702 GN=ZHD6 PE=1 SV=1	S	Function unknown	PREDICTED: zinc-finger homeodomain protein 6-like [Malus domestica]	--
	MD02G1169800	↑------	7.51883	9.23426	4.41188	41.0541	38.7267	32.089	10.6771	10.9627	18.4617	13.2136	20.1451	25.1823	8.16765	10.7889	4.09758	14.4515	9.38366	6.30403	5.47578	24.3929	11.8326	[QR]	Secondary metabolites biosynthesis, transport and catabolism;; General function prediction only	--	--	--	[R]	General function prediction only	Zinc-binding dehydrogenase;; N-terminal domain of oxidoreductase;; Zinc-binding dehydrogenase	2-alkenal reductase (NADP(+)-dependent) OS=Nicotiana tabacum OX=4097 GN=DBR PE=1 SV=1	S	Function unknown	PREDICTED: 2-alkenal reductase (NADP(+)-dependent)-like [Malus domestica]	--
	MD14G1245300	↑------	0.972941	1.97744	0.226611	9.95656	7.84893	7.21951	3.56528	1.92621	9.47985	7.16959	7.30317	5.53513	8.30947	1.76143	0.822029	8.35148	1.83824	9.68472	8.01131	2.51767	0.98184	--	--	--	K11982|2.70809e-178|mdm:103455703|K11982 E3 ubiquitin-protein ligase RNF115/126 [EC:2.3.2.27] | (RefSeq) E3 ubiquitin-protein ligase RING1-like	--	[O]	Posttranslational modification, protein turnover, chaperones	zinc-ribbon;; Ring finger domain;; Zinc finger, C3HC4 type (RING finger);; RING-like zinc finger;; RING-type zinc-finger;; Zinc finger, C3HC4 type (RING finger)	E3 ubiquitin-protein ligase RING1 OS=Gossypium hirsutum OX=3635 GN=RING1 PE=1 SV=1	O	Posttranslational modification, protein turnover, chaperones	PREDICTED: E3 ubiquitin-protein ligase RING1-like [Malus domestica]	--
S-M02.1	MD02G1137400	--↑----	119.704	115.448	114.957	92.3788	41.0453	15.6514	4.05128	72.3185	115.847	220.045	11.1653	6.22057	28.6386	140.383	116.624	179.569	9.81382	236.485	81.4115	16.491	164.942	[O]	Posttranslational modification, protein turnover, chaperones	Cellular Component: cytoplasm (GO:0005737);; Biological Process: glycerol ether metabolic process (GO:0006662);; Molecular Function: electron carrier activity (GO:0009055);; Molecular Function: protein disulfide oxidoreductase activity (GO:0015035);; Biological Process: electron transport chain (GO:0022900);; Biological Process: cell redox homeostasis (GO:0045454);;	K03671|3.30609e-80|mdm:103426798|K03671 thioredoxin 1 | (RefSeq) thioredoxin H-type	--	[O]	Posttranslational modification, protein turnover, chaperones	Thioredoxin;; Thioredoxin-like;; Thioredoxin	Thioredoxin H-type OS=Ricinus communis OX=3988 PE=3 SV=1	O	Posttranslational modification, protein turnover, chaperones	PREDICTED: thioredoxin H-type [Malus domestica]	cellular component: cell (GO:0005623);; cellular component: cell part (GO:0044464);; biological process: metabolic process (GO:0008152);; biological process: single-organism process (GO:0044699);; molecular function: electron carrier activity (GO:0009055);; molecular function: catalytic activity (GO:0003824);; biological process: cellular process (GO:0009987);; biological process: biological regu…
	Malus_domestica_newGene_12603	--↑----	0	9.24612	0	3.0838	9.35234	0	0	5.32593	5.55519	0	0	0	0	3.92672	5.0244	0	0	10.9595	8.13414	0	4.59849	--	--	--	--	--	--	--	--	--	--	--	--	--
	Malus_domestica_newGene_5537	--↑----	0	11.2456	0	7.04077	0	0	0	13.4648	8.51641	0	0	0	0	12.0837	5.01435	0	0	4.31907	5.01616	0	12.6121	--	--	--	--	--	--	--	--	--	--	--	PREDICTED: uncharacterized protein LOC103407813 isoform X1 [Malus domestica]	--
	MD10G1074700	--↑----	0.057133	0	0	1.9949	6.11282	0.193454	0	2.96135	3.78716	0.263101	0.085613	0.153857	2.99631	1.96934	0.201351	0.994845	0.042952	0.26237	4.17591	3.74203	0.829083		--	K20888|0|mdm:103421788|K20888 xyloglucan galactosyltransferase MUR3 [EC:2.4.1.-] | (RefSeq) probable xyloglucan galactosyltransferase GT14	--	[GMW]	Carbohydrate transport and metabolism;; Cell wall/membrane/envelope biogenesis;; Extracellular structures	Exostosin family	Probable xyloglucan galactosyltransferase GT14 OS=Arabidopsis thaliana OX=3702 GN=GT14 PE=2 SV=1	S	Function unknown	PREDICTED: probable xyloglucan galactosyltransferase GT14 [Malus domestica]
	MD14G1092700	--↑----	223.608	50.6148	33.0284	53.5359	296.023	49.6528	50.0604	194.955	263.167	303.796	64.6718	60.0351	276.038	58.7713	69.5926	239.482	43.9037	48.3273	42.5695	291.395	53.1911	Secondary metabolites biosynthesis, transport and catabolism;; Defense mechanisms	--	K20667|0|pxb:103954090|K20667 beta-amyrin 28-monooxygenase [EC:1.14.13.201] | (RefSeq) beta-amyrin 28-oxidase-like	--	[QI]	Secondary metabolites biosynthesis, transport and catabolism;; Lipid transport and metabolism	Cytochrome P450	Beta-amyrin 28-oxidase OS=Panax ginseng OX=4054 PE=2 SV=1	Q	Secondary metabolites biosynthesis, transport and catabolism	PREDICTED: beta-amyrin 28-oxidase-like [Pyrus x bretschneideri]
	MD15G1073500	--↑----	0.077965	0	0	0.366668	0.108323	0.146165	0	1.6607	1.1589	0	0	0	0.311216	0.841409	1.69004	0	0	0	2.65656	0.700452	0.44777	Secondary metabolites biosynthesis, transport and catabolism;; Defense mechanisms	--	K20667|0|mdm:103450666|K20667 beta-amyrin 28-monooxygenase [EC:1.14.13.201] | (RefSeq) beta-amyrin 28-oxidase-like	--	[QI]	Secondary metabolites biosynthesis, transport and catabolism;; Lipid transport and metabolism	Cytochrome P450	Beta-amyrin 28-oxidase OS=Panax ginseng OX=4054 PE=2 SV=1	Q	Secondary metabolites biosynthesis, transport and catabolism	PREDICTED: beta-amyrin 28-oxidase-like [Malus domestica]
	MD00G1187300	--↑----	5.54061	4.41871	0	2.54143	0	0	0	1.84143	2.72146	0	0.058525	0	0	2.9586	1.01564	0	0	3.23484	4.31561	0	2.75182	--	--	--	--	--	--	--	--	--	--	--	--	--
	MD01G1083500	--↑----	13.2604	28.3134	54.4428	6.48388	8.38763	3.07911	1.82055	17.2483	23.3935	8.77729	0.549999	1.11454	13.8229	11.982	9.0257	31.5298	2.28077	35.2762	22.3875	11.9803	9.31776	--	--	--	--	--	--	--	--	Uncharacterized protein At4g00950 OS=Arabidopsis thaliana OX=3702 GN=At4g00950 PE=2 SV=1	S	Function unknown	PREDICTED: uncharacterized protein At4g00950-like [Malus domestica]	--
	MD02G1208000	--↑----	2.1236	2.18728	0.073782	1.96039	0	0	0	2.68533	2.02351	0.092995	0	0.211429	0	1.74615	1.33368	0.137942	0.058422	2.43396	2.01971	0	1.72574	--	--	--	--	--	--	--	--	--	S	Function unknown	PREDICTED: uncharacterized protein LOC103947968 isoform X2 [Pyrus x bretschneideri]	--
	MD02G1293800	--↑----	35.2471	33.8475	0.527973	24.0193	0.56887	0.42841	0.701911	38.0854	29.1025	0.512855	1.16479	0.601196	0.559485	24.3332	14.7502	0.344099	0.394241	24.7294	33.6455	0.123938	33.0197	--	--	--	--	--	--	--	--	--	--	--	PREDICTED: glutamic acid-rich protein [Pyrus x bretschneideri]	--
	MD02G1305800	--↑----	22.8715	20.1157	0.486424	18.8413	0.060492	0.150075	0.475452	23.4342	28.5967	0.635301	0.098031	0	0.10698	25.7451	25.7703	0.369765	0.076439	28.169	24.5192	0.316867	30.6505	--	--	--	--	--	--	--	--	--	--	--	PREDICTED: uncharacterized protein LOC103412949 [Malus domestica]	--
	MD02G1312300	--↑----	4.04849	2.50827	0.075975	1.61964	0.022585	0	0	4.80728	3.34726	0	0	0	0	2.62658	2.37912	0.044846	0	5.5869	4.34004	0	2.56001	--	--	Molecular Function: metal ion binding (GO:0046872);;	--	--	--	--	--	--	O	Posttranslational modification, protein turnover, chaperones	PREDICTED: E3 ubiquitin-protein ligase At3g02290-like [Pyrus x bretschneideri]	molecular function: binding (GO:0005488)
	MD08G1074300	--↑----	2.39232	3.52758	3.9388	0.864837	3.17611	0	0	3.61245	2.43258	4.37293	0	0.011054	0.195331	1.80786	2.66587	3.56536	0	4.39724	3.65651	0.012656	1.99811	--	--	--	--	--	--	--	--	--	--	--	PREDICTED: uncharacterized protein LOC103400208 isoform X2 [Malus domestica]	--
	MD09G1105300	--↑----	0.194152	0.920401	1.20669	0.18442	0.054115	0.177747	0.187979	3.57864	8.25066	2.27084	0.313963	1.6167	1.22415	0.133481	0.554159	6.19921	2.72574	0.176534	0.395015	0.200447	0.131168	--	--	--	--	--	--	--	--	--	--	--	--	--
	MD10G1022700	--↑----	0.75215	0.739527	0.860487	4.50354	0.805493	0.223971	0.69504	4.79865	4.24817	1.99609	1.24813	1.19833	0.649609	4.13376	3.65827	1.79896	1.70132	1.02946	5.72501	0.81543	4.56877	--	--	Molecular Function: transcription factor activity, sequence-specific DNA binding (GO:0003700);; Cellular Component: nucleus (GO:0005634);; Biological Process: regulation of transcription, DNA-templated (GO:0006355);; Molecular Function: sequence-specific DNA binding (GO:0043565);;	K09338|1.43283e-19|pper:PRUPE_ppa001405mg|K09338 homeobox-leucine zipper protein | (RefSeq) hypothetical protein	--	--	--	--	Homeobox-leucine zipper protein ATHB-15 OS=Arabidopsis thaliana OX=3702 GN=ATHB-15 PE=1 SV=1	K	Transcription	homeobox-leucine zipper protein ATHB-15 [Prunus avium]	molecular function: nucleic acid binding transcription factor activity (GO:0001071);; biological process: biological regulation (GO:0065007);; cellular component: cell (GO:0005623);; cellular component: organelle (GO:0043226);; cellular component: cell part (GO:0044464);; molecular function: binding (GO:0005488)
	MD10G1333900	--↑----	2.35717	1.44848	12.7054	1.38386	2.10479	0.523688	0.768369	8.79153	7.30397	3.24865	0	0.595697	0.806158	2.91263	3.17881	17.6279	1.30321	3.51589	16.0145	1.50439	1.33953	--	--	--	--	--	--	--	--	--	--	--	PREDICTED: uncharacterized protein DDB_G0290685-like isoform X7 [Malus domestica]	--
	MD13G1091400	--↑----	0.926907	4.1e-05	2.3e-05	9.33913	1.3e-05	0.001332	0.348192	8.41915	7.60853	6.6e-05	2.1e-05	3.1e-05	3.8e-05	10.9348	9.36108	2.7e-05	2.5e-05	1.6e-05	14.0864	8.29696	2.15119	--	--	--	K12822|1.30225e-55|mdm:103451960|K12822 RNA-binding protein 25 | (RefSeq) RNA-binding protein 25-like	Spliceosome (ko03040)	--	--	--	--	S	Function unknown	PREDICTED: RNA-binding protein 25-like isoform X1 [Malus domestica]	--
	MD13G1129300	--↑----	1.97539	40.0958	6.1811	1.48703	3.72108	0.672263	0.636813	13.1998	9.69071	1.27331	2.5034	2.0873	1.46896	1.9267	4.84207	4.53743	8.0474	8.3917	24.5361	0.878938	2.13405	[Q]	Secondary metabolites biosynthesis, transport and catabolism	--	--	--	--	--	--	Protein NEOXANTHIN-DEFICIENT 1 OS=Arabidopsis thaliana OX=3702 GN=NDX1 PE=2 SV=1	S	Function unknown	PREDICTED: protein NEOXANTHIN-DEFICIENT 1-like isoform X1 [Malus domestica]	--
	MD13G1230000	--↑----	3.99447	1.12366	7.1664	15.8976	1.05817	3.27039	6.87773	5.79061	12.7981	1.08013	1.50833	5.0766	1.77322	5.0326	0.880836	4.63057	4.08399	2.45912	3.70169	2.74152	9.39944	--	--	--	--	--	--	--	--	--	S	Function unknown	PREDICTED: probable serine incorporator [Pyrus x bretschneideri]	--
	MD14G1191500	--↑----	2.76334	0.198726	3.77852	4.09501	3.07478	0.583289	0.501944	4.55546	3.57154	1.86583	1.5174	2.29495	0.399808	2.37252	1.82385	3.43534	1.29819	0.330242	4.67723	0.103152	3.92908	--	--	--	--	--	--	--	--	--	--	--	PREDICTED: uncharacterized protein LOC103455284 [Malus domestica]	--
	MD15G1420600	--↑----	15.6399	43.3239	139.205	4.94294	26.8702	5.16627	11.4892	98.7175	55.1299	12.223	18.3532	8.93741	16.3476	20.8917	32.1946	52.2653	34.2946	37.9947	126.095	21.8409	10.5085	--	--	--	--	--	--	--	--	--	--	--	PREDICTED: early nodulin-75-like isoform X1 [Pyrus x bretschneideri]	--
	MD16G1011100	--↑----	9.05224	11.4385	24.5625	4.03495	7.6618	2.54067	1.83696	12.6606	12.0086	7.78108	2.85246	4.59624	8.63449	8.9261	18.1933	19.2095	5.98417	23.2755	15.9594	10.5863	6.00714	--	--	--	--	--	--	--	--	Protein XRI1 OS=Arabidopsis thaliana OX=3702 GN=XRI1 PE=1 SV=2	S	Function unknown	PREDICTED: protein XRI1 [Malus domestica]	--
	MD16G1123100	--↑----	2.53064	4.21424	3.11269	0.458256	2.03649	0.679386	0.442953	4.78331	4.6672	0.605958	0.312293	0.086645	1.25296	1.59056	2.10886	4.97152	0.606933	5.69751	4.56063	2.80732	2.65809	--	--	--	--	--	--	--	--	--	S	Function unknown	PREDICTED: uncharacterized protein LOC103403187 [Malus domestica]	--
	MD15G1205100	--↑----	11.9087	320.562	21.1688	7.8238	13.2423	11.1311	5.22237	36.049	61.6991	11.3694	4.97221	31.7592	4.85439	4.87814	15.8288	27.8332	207.029	49.0616	85.124	4.83275	4.91396	[Q]	Secondary metabolites biosynthesis, transport and catabolism	Biological Process: ethylene biosynthetic process (GO:0009693);; Molecular Function: 1-aminocyclopropane-1-carboxylate oxidase activity (GO:0009815);; Biological Process: xylem development (GO:0010089);; Molecular Function: oxidoreductase activity, acting on paired donors, with incorporation or reduction of molecular oxygen, 2-oxoglutarate as one donor, and incorporation of one atom each of oxyge…	K05933|0|mdm:103400792|K05933 aminocyclopropanecarboxylate oxidase [EC:1.14.17.4] | (RefSeq) 1-aminocyclopropane-1-carboxylate oxidase 1	Cysteine and methionine metabolism (ko00270)	[QR]	Secondary metabolites biosynthesis, transport and catabolism;; General function prediction only	2OG-Fe(II) oxygenase superfamily;; non-haem dioxygenase in morphine synthesis N-terminal	1-aminocyclopropane-1-carboxylate oxidase 1 OS=Arabidopsis thaliana OX=3702 GN=ACO1 PE=2 SV=1	S	Function unknown	PREDICTED: 1-aminocyclopropane-1-carboxylate oxidase 1 [Malus domestica]	biological process: metabolic process (GO:0008152);; biological process: cellular process (GO:0009987);; molecular function: catalytic activity (GO:0003824);; biological process: single-organism process (GO:0044699);; biological process: developmental process (GO:0032502)
	MD04G1009100	--↑----	101.841	66.1599	39.2766	119.373	104.241	35.8669	31.964	113.363	144.807	27.1612	75.3427	31.7132	28.9435	145.368	92.7455	37.0553	69.9513	33.9032	31.5818	83.2673	148.759	--	--	--	--	--	--	--	4F5 protein family	--	--	--	--	--
	MD15G1134300	--↑----	0.925118	8.76776	18.6762	4.04836	5.38075	3.32715	3.16349	46.9828	15.8899	1.40806	5.46841	3.78923	0.947264	2.05496	0.978652	2.84769	3.2678	3.72206	11.0086	3.28753	1.18566	[V]	Defense mechanisms	Molecular Function: ATP binding (GO:0005524);; Biological Process: obsolete ATP catabolic process (GO:0006200);; Cellular Component: membrane (GO:0016020);; Molecular Function: ATPase activity (GO:0016887);;	--	--	[Q]	Secondary metabolites biosynthesis, transport and catabolism	ABC-2 type transporter;; ABC transporter	ABC transporter G family member 5 OS=Arabidopsis thaliana OX=3702 GN=ABCG5 PE=2 SV=1	V	Defense mechanisms	PREDICTED: ABC transporter G family member 5-like [Malus domestica]	molecular function: binding (GO:0005488);; biological process: metabolic process (GO:0008152);; biological process: cellular process (GO:0009987);; biological process: single-organism process (GO:0044699);; cellular component: membrane (GO:0016020);; molecular function: catalytic activity (GO:0003824)
	MD02G1113100	--↑----	0	0.914323	0	1.75078	0.00058	0.082646	0.024977	1.12706	1.62928	0	0.028286	0	0.098005	2.32257	1.02812	0	0	1.36012	0.97661	0.062328	2.33867	--	--	--	--	--	[S]	Function unknown	Alpha and gamma adaptin binding protein p34	--	S	Function unknown	PREDICTED: uncharacterized protein LOC103950184 [Pyrus x bretschneideri]	--
	MD13G1078600	--↑----	4.54535	2.99822	7.98257	4.51637	4.61453	1.17223	1.46213	9.38306	7.45651	2.42929	2.75449	1.61065	4.6578	5.59293	6.14489	4.07762	1.69173	5.10351	8.82227	2.52278	4.30004	[G]	Carbohydrate transport and metabolism	Molecular Function: alpha-amylase activity (GO:0004556);; Molecular Function: calcium ion binding (GO:0005509);; Biological Process: carbohydrate metabolic process (GO:0005975);; Molecular Function: glucan 1,4-alpha-maltotetraohydrolase activity (GO:0033910);;	--	--	[G]	Carbohydrate transport and metabolism	Alpha-amylase C-terminal beta-sheet domain;; Alpha amylase, catalytic domain	Alpha-amylase 3, chloroplastic OS=Arabidopsis thaliana OX=3702 GN=AMY3 PE=1 SV=1	G	Carbohydrate transport and metabolism	alpha-amylase 3, chloroplastic-like [Malus domestica]	molecular function: catalytic activity (GO:0003824);; biological process: metabolic process (GO:0008152);; molecular function: binding (GO:0005488)
	MD08G1077100	--↑----	9.45616	4.92672	15.9974	4.06722	7.75725	1.29871	0.89853	7.38384	5.30273	3.58189	1.11536	2.40519	7.69335	7.02852	11.7605	13.2378	2.25431	21.6047	9.24162	4.49857	3.08125	--	--	Biological Process: transcription, DNA-templated (GO:0006351);;	K09285|0|mdm:103443094|K09285 AP2-like factor, ANT lineage | (RefSeq) AP2-like ethylene-responsive transcription factor ANT	--	--	--	AP2 domain	AP2-like ethylene-responsive transcription factor ANT OS=Arabidopsis thaliana OX=3702 GN=ANT PE=1 SV=2	K	Transcription	PREDICTED: AP2-like ethylene-responsive transcription factor ANT [Malus domestica]	biological process: metabolic process (GO:0008152);; biological process: cellular process (GO:0009987)
	MD11G1132400	--↑----	12.2494	16.4707	23.0609	4.09266	7.60448	4.56719	4.09513	22.2901	15.6431	7.35545	3.16467	2.46807	8.02724	9.56971	14.3418	19.0512	3.83188	22.3811	21.6377	7.7367	5.79367	--	--	--	--	--	--	--	Auxin response factor;; B3 DNA binding domain;; AUX/IAA family	Auxin response factor 4 OS=Arabidopsis thaliana OX=3702 GN=ARF4 PE=1 SV=1	K	Transcription	PREDICTED: auxin response factor 4 [Malus domestica]	--
	MD10G1077900	--↑----	2.05888	4.00536	8.87617	2.97027	1.17406	0.630387	1.38433	24.7787	11.3933	1.34229	2.2148	1.28727	1.59422	2.00337	11.7366	5.07778	0.715016	3.47591	21.9705	2.61694	1.45045	--	--	--	--	--	--	--	BURP domain	BURP domain protein USPL1 OS=Arabidopsis thaliana OX=3702 GN=USPL1 PE=2 SV=1	S	Function unknown	PREDICTED: BURP domain protein USPL1-like isoform X1 [Pyrus x bretschneideri]	--
	MD13G1053800	--↑----	18.1626	29.8695	131.276	7.20552	3.05193	15.922	11.8648	83.1991	78.5969	5.51952	2.8557	7.38596	7.55123	17.9558	22.5176	19.3225	8.65571	14.3145	24.3438	15.2911	6.25147	--	--	Molecular Function: transcription factor activity, sequence-specific DNA binding (GO:0003700);; Biological Process: regulation of transcription, DNA-templated (GO:0006355);; Molecular Function: sequence-specific DNA binding (GO:0043565);;	--	--	--	--	bZIP transcription factor;; Basic region leucine zipper	Basic leucine zipper 43 OS=Arabidopsis thaliana OX=3702 GN=BZIP43 PE=1 SV=1	K	Transcription	basic leucine zipper 43-like [Malus domestica]	molecular function: nucleic acid binding transcription factor activity (GO:0001071);; biological process: biological regulation (GO:0065007);; molecular function: binding (GO:0005488)
	MD10G1164000	--↑----	26.5139	13.2955	40.6845	6.20659	10.3755	3.63832	3.92612	23.4748	15.6395	8.14549	5.7338	4.96344	15.6575	12.2389	24.2044	25.2869	6.96767	38.8443	24.2028	11.4499	10.7912	--		Biological Process: activation of MAPKK activity (GO:0000186);; Molecular Function: MAP kinase kinase kinase activity (GO:0004709);; Molecular Function: ATP binding (GO:0005524);; Biological Process: glucuronoxylan metabolic process (GO:0010413);; Biological Process: xylan biosynthetic process (GO:0045492);;	--	--	--	--	Carbohydrate-binding protein of the ER;; Protein kinase domain;; Protein tyrosine kinase;; Leucine Rich repeats (2 copies);; Di-glucose binding within endoplasmic reticulum;; Leucine rich repeat	Probable LRR receptor-like serine/threonine-protein kinase At5g48740 OS=Arabidopsis thaliana OX=3702 GN=At5g48740 PE=2 SV=1	T	Signal transduction mechanisms	PREDICTED: probable LRR receptor-like serine/threonine-protein kinase At5g48740 [Malus domestica]	biological process: biological regulation (GO:0065007);; molecular function: catalytic activity (GO:0003824);; molecular function: molecular transducer activity (GO:0060089);; biological process: metabolic process (GO:0008152);; biological process: cellular process (GO:0009987);; biological process: signaling (GO:0023052);; biological process: single-organism process (GO:0044699);; biological pro…
	MD13G1209200	--↑----	1.874	0.166709	0.277291	0.888328	0.31089	0.097427	0.100389	0.853087	1.80558	0.326626	0.112991	0.162808	0.200114	1.5415	1.2147	0.237081	0.216294	0.156553	1.58775	0.150888	1.15638	--	--	Cellular Component: membrane (GO:0016020);; Molecular Function: transferase activity, transferring glycosyl groups (GO:0016757);;	--	--	--	--	Cellulose synthase	Cellulose synthase-like protein G3 OS=Arabidopsis thaliana OX=3702 GN=CSLG3 PE=2 SV=2	--	--	hypothetical protein VITISV_002996 [Vitis vinifera]	cellular component: membrane (GO:0016020);; molecular function: catalytic activity (GO:0003824);; biological process: metabolic process (GO:0008152)
	MD12G1180600	--↑----	17.9933	33.5717	31.1726	7.95689	12.2646	5.61992	5.91042	22.5854	17.8757	9.80354	10.0809	6.4025	16.6592	12.984	27.2194	23.0343	10.474	60.7403	29.9741	15.0232	11.2743	--	--	--	--	--	[I]	Lipid transport and metabolism	CRAL/TRIO domain;; CRAL/TRIO, N-terminal domain	Patellin-6 OS=Arabidopsis thaliana OX=3702 GN=PATL6 PE=2 SV=1	S	Function unknown	PREDICTED: patellin-6-like [Malus domestica]	--
	MD13G1111200	--↑----	0.059405	0.127187	0.047029	2.65125	0.018281	0.016877	0	3.01452	1.62782	0.04869	0.014444	0	0.020329	0.7808	2.02666	0.017822	0	0.042019	4.20166	0.012984	2.36038	[F]	Nucleotide transport and metabolism	--	--	--	[C]	Energy production and conversion	CTP synthase N-terminus	ATP-citrate synthase beta chain protein 1 OS=Oryza sativa subsp. japonica OX=39947 GN=ACLB-1 PE=2 SV=1	C	Energy production and conversion	PREDICTED: CTP synthase-like [Malus domestica]	--
	MD13G1087200	--↑----	14.9863	12.6237	20.8459	8.17985	13.8356	3.53784	3.61053	13.5733	15.3417	14.1915	9.74426	6.13409	11.526	18.3973	21.3958	23.2275	8.15496	23.5545	26.5801	8.7947	13.2291	--	--	Biological Process: mitotic cell cycle (GO:0000278);; Cellular Component: nucleus (GO:0005634);; Biological Process: stomatal lineage progression (GO:0010440);; Molecular Function: cyclin-dependent protein serine/threonine kinase regulator activity (GO:0016538);; Biological Process: DNA endoreduplication (GO:0042023);; Biological Process: negative regulation of cyclin-dependent protein serine/thr…	K18810|0|mdm:103451925|K18810 cyclin D1/2/4, plant | (RefSeq) cyclin-D1-1-like	--	[D]	Cell cycle control, cell division, chromosome partitioning	Cyclin, N-terminal domain;; Cyclin, C-terminal domain	Cyclin-D1-1 OS=Arabidopsis thaliana OX=3702 GN=CYCD1-1 PE=1 SV=3	D	Cell cycle control, cell division, chromosome partitioning	PREDICTED: cyclin-D1-1-like [Malus domestica]	biological process: cellular process (GO:0009987);; biological process: single-organism process (GO:0044699);; cellular component: cell (GO:0005623);; cellular component: organelle (GO:0043226);; cellular component: cell part (GO:0044464);; biological process: developmental process (GO:0032502);; molecular function: enzyme regulator activity (GO:0030234);; biological process: biological regulatio…
	MD08G1222900	--↑----	29.129	58.9777	161.349	13.6915	14.8528	5.88652	6.24872	56.9123	54.4825	11.7094	5.61864	11.009	20.7297	21.0492	29.6018	71.8459	18.7542	67.5442	52.2094	17.9736	20.6724	[QV]	Secondary metabolites biosynthesis, transport and catabolism;; Defense mechanisms	--	K07408|0|mdm:103445356|K07408 cytochrome P450 family 1 subfamily A polypeptide 1 [EC:1.14.14.1] | (RefSeq) cytochrome P450 71A3-like	Tryptophan metabolism (ko00380)	[Q]	Secondary metabolites biosynthesis, transport and catabolism	Cytochrome P450	Cytochrome P450 71A6 (Fragment) OS=Nepeta racemosa OX=54731 GN=CYP71A6 PE=2 SV=1	Q	Secondary metabolites biosynthesis, transport and catabolism	PREDICTED: cytochrome P450 71A3-like [Malus domestica]	--
	MD08G1223100	--↑----	24.3614	27.2286	95.71	19.4114	4.70832	17.2242	10.2903	45.7504	37.763	11.2335	7.7078	11.016	18.0066	22.4038	18.9558	55.0155	15.7712	35.0788	34.9912	25.6998	21.3523	[QV]	Secondary metabolites biosynthesis, transport and catabolism;; Defense mechanisms	--	K07408|0|mdm:103445356|K07408 cytochrome P450 family 1 subfamily A polypeptide 1 [EC:1.14.14.1] | (RefSeq) cytochrome P450 71A3-like	Tryptophan metabolism (ko00380)	[Q]	Secondary metabolites biosynthesis, transport and catabolism	Cytochrome P450	Cytochrome P450 71A6 (Fragment) OS=Nepeta racemosa OX=54731 GN=CYP71A6 PE=2 SV=1	Q	Secondary metabolites biosynthesis, transport and catabolism	PREDICTED: cytochrome P450 71A3-like [Malus domestica]	--
	MD13G1116100	--↑----	5.33373	0.421916	1.14622	31.9086	4.83085	0.193293	0.569501	27.6915	26.1688	7.14399	3.90789	2.00908	2.41467	45.6925	39.8945	3.88241	2.42137	0.853854	19.7642	0.745218	49.0988	[QV]	Secondary metabolites biosynthesis, transport and catabolism;; Defense mechanisms	--	--	--	[Q]	Secondary metabolites biosynthesis, transport and catabolism	Cytochrome P450	Geraniol 8-hydroxylase OS=Catharanthus roseus OX=4058 GN=CYP76B6 PE=1 SV=1	Q	Secondary metabolites biosynthesis, transport and catabolism	PREDICTED: geraniol 8-hydroxylase-like [Malus domestica]	--
	MD02G1118100	--↑----	42.9645	17.6409	35.0036	13.6259	17.6849	5.66486	4.29541	31.9328	21.9069	23.5314	12.2719	8.82197	14.4411	33.1052	38.3663	28.8602	14.3238	34.3982	27.072	13.1571	32.7003	--	--	--	--	--	--	--	Dirigent-like protein	Dirigent protein 19 OS=Arabidopsis thaliana OX=3702 GN=DIR19 PE=2 SV=1	S	Function unknown	PREDICTED: dirigent protein 19-like [Malus domestica]	--
	MD08G1078600	--↑----	9.32263	3.89317	17.109	2.50043	2.93756	2.14226	1.96831	11.8657	7.88715	3.98971	1.72803	1.64131	5.50881	5.71215	7.6177	8.75006	2.53745	9.78345	8.09042	3.79126	3.81516	--	--	--	--	--	--	--	Domain of unknown function (DUF4378)	--	S	Function unknown	PREDICTED: uncharacterized protein LOC103429223 [Malus domestica]	--
	MD05G1311900	--↑----	74.0423	0.020113	234.392	50.8944	0.874981	1.21378	0.071848	298.507	217.762	0.134061	32.6483	35.1385	0.062886	1.03644	0.040341	220.251	0.402059	86.546	248.295	74.1402	121.142	--	--	Molecular Function: lyase activity (GO:0016829);;	--	--	--	--	Dormancy/auxin associated protein	Auxin-repressed 12.5 kDa protein OS=Fragaria ananassa OX=3747 PE=2 SV=1	S	Function unknown	PREDICTED: auxin-repressed 12.5 kDa protein-like isoform X1 [Malus domestica]	molecular function: catalytic activity (GO:0003824);; biological process: metabolic process (GO:0008152)
	MD02G1282900	--↑----	16.544	13.6016	17.7129	22.4012	44.016	0.697315	1.94335	17.6206	26.3592	1.64138	1.15856	1.14738	0.45426	49.5154	17.6269	16.7314	0.906804	35.3767	20.592	1.67786	32.666	--	--	--	--	--	[UR]	Intracellular trafficking, secretion, and vesicular transport;; General function prediction only	Dynamin central region;; Dynamin family;; Dynamin GTPase effector domain	Dynamin-related protein 4C OS=Arabidopsis thaliana OX=3702 GN=DRP4C PE=2 SV=1	S	Function unknown	PREDICTED: dynamin-related protein 4C-like [Pyrus x bretschneideri]	--
	MD15G1176400	--↑----	17.4495	195.914	19.1828	5.31299	24.7623	6.62801	4.98224	136.636	24.002	9.60748	1.48348	7.86699	1.97816	3.76503	17.0243	18.9058	124.812	58.1891	59.2325	1.41541	7.74991	--	--	--	--	--	--	--	Early nodulin 93 ENOD93 protein	Early nodulin-93 OS=Glycine max OX=3847 PE=2 SV=1	S	Function unknown	PREDICTED: early nodulin-93-like [Pyrus x bretschneideri]	--
	MD17G1109300	--↑----	0.829865	333.868	14.9367	1.12589	14.4914	0.246651	0.439441	16.7174	18.4852	23.704	0	8.71745	0.205805	0	41.1962	18.5404	290.204	40.4162	186.962	0.69144	0.639351	--	--	--	--	--	--	--	EF-hand domain pair;; EF hand;; EF hand;; EF-hand domain	--	S	Function unknown	PREDICTED: uncharacterized protein LOC103417183 [Malus domestica]	--
	MD02G1310400	--↑----	3.10334	2.85217	0	1.5055	0.552094	0.203516	0.076477	3.53109	1.89277	0	0	0	0.16696	2.27363	2.95527	0.062235	0	3.57845	2.50078	0	2.14788	[J]	Translation, ribosomal structure and biogenesis	--	K03267|0|mdm:103414076|K03267 peptide chain release factor subunit 3 | (RefSeq) eukaryotic peptide chain release factor GTP-binding subunit-like	mRNA surveillance pathway (ko03015)	[J]	Translation, ribosomal structure and biogenesis	Elongation factor Tu GTP binding domain	Elongation factor 1-alpha OS=Blastocystis hominis OX=12968 PE=2 SV=1	J	Translation, ribosomal structure and biogenesis	PREDICTED: eukaryotic peptide chain release factor GTP-binding subunit-like isoform X1 [Malus domestica]	--
	MD11G1093900	--↑----	9.23635	12.9634	25.2922	1.85385	11.8776	0.707597	1.72759	15.0153	15.0246	2.6229	2.45091	1.56565	3.59737	5.07959	8.66169	14.3173	1.58065	35.1212	23.3847	3.08462	4.24182	[IQR]	Lipid transport and metabolism;; Secondary metabolites biosynthesis, transport and catabolism;; General function prediction only	--	K08081|0|pxb:103964709|K08081 tropinone reductase I [EC:1.1.1.206] | (RefSeq) tropinone reductase homolog At1g07440-like	Tropane, piperidine and pyridine alkaloid biosynthesis (ko00960)	[R]	General function prediction only	Enoyl-(Acyl carrier protein) reductase;; short chain dehydrogenase;; KR domain	Tropinone reductase homolog At1g07440 OS=Arabidopsis thaliana OX=3702 GN=At1g07440 PE=1 SV=1	S	Function unknown	PREDICTED: tropinone reductase homolog At1g07440-like isoform X2 [Pyrus x bretschneideri]	--
	MD10G1014800	--↑----	44.3827	925.721	49.6498	13.4905	68.1149	10.4958	4.17811	85.1608	65.2333	33.9536	13.963	17.1338	6.23071	7.02871	77.6563	58.9712	402.154	267.814	252.898	12.6679	13.0198	[F]	Nucleotide transport and metabolism	Biological Process: fatty acid biosynthetic process (GO:0006633);; Cellular Component: chloroplast (GO:0009507);; Molecular Function: acyl-[acyl-carrier-protein] desaturase activity (GO:0045300);; Molecular Function: transition metal ion binding (GO:0046914);; Biological Process: oxidation-reduction process (GO:0055114);;	K03921|0|mdm:103408191|K03921 acyl-[acyl-carrier-protein] desaturase [EC:1.14.19.2 1.14.19.11 1.14.19.26] | (RefSeq) stearoyl-[acyl-carrier-protein] 9-desaturase 6, chloroplastic-like	Fatty acid biosynthesis (ko00061);; Biosynthesis of unsaturated fatty acids (ko01040);; Fatty acid metabolism (ko01212)	--	--	Fatty acid desaturase	Stearoyl-[acyl-carrier-protein] 9-desaturase 6, chloroplastic OS=Arabidopsis thaliana OX=3702 GN=S-ACP-DES6 PE=2 SV=2	I	Lipid transport and metabolism	PREDICTED: stearoyl-[acyl-carrier-protein] 9-desaturase 6, chloroplastic-like [Malus domestica]	biological process: metabolic process (GO:0008152);; biological process: cellular process (GO:0009987);; biological process: single-organism process (GO:0044699);; cellular component: cell (GO:0005623);; cellular component: organelle (GO:0043226);; cellular component: cell part (GO:0044464);; molecular function: catalytic activity (GO:0003824);; molecular function: binding (GO:0005488)
	MD02G1269100	--↑----	3.32374	3.13444	0	3.71765	0	0.036392	0.008161	2.25078	2.91557	0	0	0	0	3.10887	1.85349	0	0	3.07306	2.48846	0	2.99741	--	--	--	--	--	--	--	F-box domain;; FBD;; F-box-like	F-box/FBD/LRR-repeat protein At5g22700 OS=Arabidopsis thaliana OX=3702 GN=At5g22700 PE=2 SV=2	S	Function unknown	PREDICTED: F-box/FBD/LRR-repeat protein At5g22700-like [Malus domestica]	--
	MD00G1070100	--↑----	17.6422	14.8829	0.337739	22.2834	19.6914	4.12631	2.55035	15.6213	27.3746	2.52132	4.84927	4.16024	2.51275	26.8435	16.1038	2.14948	2.9879	9.79054	15.1602	4.47142	14.9481	--	--	--	--	--	--	--	F-box domain;; F-box-like;; F-box associated domain	F-box protein CPR1 OS=Arabidopsis thaliana OX=3702 GN=CPR1 PE=1 SV=2	S	Function unknown	PREDICTED: F-box protein CPR30-like [Malus domestica]	--
	MD09G1038100	--↑----	16.2831	12.4592	26.1882	0.84425	17.0232	0.260959	0.123927	27.5946	5.46093	5.2116	1.1257	0.220068	12.4237	15.1612	62.1889	14.481	0.412293	91.4986	37.6446	2.7756	2.29237	--	--	--	--	--	--	--	Gibberellin regulated protein	Gibberellin-regulated protein 14 OS=Arabidopsis thaliana OX=3702 GN=GASA14 PE=1 SV=1	S	Function unknown	PREDICTED: xyloglucan glycosyltransferase 4-like [Malus domestica]	--
	MD00G1018800	--↑----	6.87458	30.5663	34.3286	10.4542	17.8454	3.87324	0.574284	27.1232	46.3517	4.37868	2.95672	4.49336	2.52	21.937	3.33115	7.52886	9.02435	11.3793	8.09454	2.08477	10.3571	[C]	Energy production and conversion	Molecular Function: iron ion binding (GO:0005506);; Cellular Component: cell wall (GO:0005618);; Cellular Component: plasma membrane (GO:0005886);; Biological Process: oxygen transport (GO:0015671);; Molecular Function: oxygen binding (GO:0019825);; Molecular Function: heme binding (GO:0020037);;	--	--	[C]	Energy production and conversion	Globin	Non-symbiotic hemoglobin 1 OS=Gossypium hirsutum OX=3635 GN=HB1 PE=2 SV=1	C	Energy production and conversion	PREDICTED: hemoglobin-2-like [Malus domestica]	molecular function: binding (GO:0005488);; cellular component: cell (GO:0005623);; cellular component: cell part (GO:0044464);; cellular component: membrane (GO:0016020);; biological process: single-organism process (GO:0044699);; biological process: localization (GO:0051179)
	MD13G1111300	--↑----	0.109706	0.065089	0.201831	533.739	0	0	0.321664	130.162	213.179	0.519513	0	0.104437	0.209392	425.097	381.656	0.540164	0.038693	0.080379	198.905	0	630.054	[G]	Carbohydrate transport and metabolism	--	--	--	[G]	Carbohydrate transport and metabolism	Glyceraldehyde 3-phosphate dehydrogenase, NAD binding domain	Glyceraldehyde-3-phosphate dehydrogenase, cytosolic OS=Magnolia liliiflora OX=3403 GN=GAPC PE=2 SV=1	G	Carbohydrate transport and metabolism	PREDICTED: glyceraldehyde-3-phosphate dehydrogenase, cytosolic-like isoform X1 [Malus domestica]	--
	MD15G1303500	--↑----	10.8692	43.5141	61.101	7.31787	4.25463	1.79335	1.02724	33.5016	32.8035	11.1834	0.607227	0.583734	0	6.9935	12.4159	44.4979	0.831593	22.5476	68.2304	5.08694	3.78857	[G]	Carbohydrate transport and metabolism	Cellular Component: cell wall (GO:0005618);; Biological Process: cellular glucan metabolic process (GO:0006073);; Molecular Function: xyloglucan:xyloglucosyl transferase activity (GO:0016762);; Molecular Function: xyloglucan-specific endo-beta-1,4-glucanase activity (GO:0033946);; Cellular Component: apoplast (GO:0048046);;	K08235|0|pxb:103945749|K08235 xyloglucan:xyloglucosyl transferase [EC:2.4.1.207] | (RefSeq) probable xyloglucan endotransglucosylase/hydrolase protein 6	--	--	--	Glycosyl hydrolases family 16;; Xyloglucan endo-transglycosylase (XET) C-terminus	Probable xyloglucan endotransglucosylase/hydrolase protein 6 OS=Arabidopsis thaliana OX=3702 GN=XTH6 PE=2 SV=2	G	Carbohydrate transport and metabolism	PREDICTED: probable xyloglucan endotransglucosylase/hydrolase protein 6 [Pyrus x bretschneideri]	cellular component: cell (GO:0005623);; cellular component: cell part (GO:0044464);; biological process: metabolic process (GO:0008152);; biological process: cellular process (GO:0009987);; molecular function: catalytic activity (GO:0003824);; cellular component: extracellular region (GO:0005576)
	MD06G1006900	--↑----	9.13619	9.45067	19.6446	18.8098	14.4913	3.11209	2.38182	12.6483	11.0891	7.5833	6.80586	4.27615	7.46143	11.8773	25.4661	12.2815	2.1714	38.7486	8.57638	7.7626	9.63747	--	--	Biological Process: carbohydrate metabolic process (GO:0005975);; Molecular Function: glucan endo-1,3-beta-D-glucosidase activity (GO:0042973);;	--	--	--	--	Glycosyl hydrolases family 17;; X8 domain	Glucan endo-1,3-beta-glucosidase 12 OS=Arabidopsis thaliana OX=3702 GN=At4g29360 PE=1 SV=1	S	Function unknown	PREDICTED: glucan endo-1,3-beta-D-glucosidase-like [Malus domestica]	biological process: metabolic process (GO:0008152);; molecular function: catalytic activity (GO:0003824)
	MD16G1095000	--↑----	10.804	14.747	13.6871	4.69711	4.88691	1.79487	0.880028	11.6544	8.81562	12.2899	0.3137	1.04522	2.85124	6.78917	8.19597	21.1158	1.14928	15.8297	13.9795	6.83862	6.91231	[M]	Cell wall/membrane/envelope biogenesis	Molecular Function: inositol 3-alpha-galactosyltransferase activity (GO:0047216);;	K18819|0|mdm:103403023|K18819 inositol 3-alpha-galactosyltransferase [EC:2.4.1.123] | (RefSeq) galactinol synthase 1-like	Galactose metabolism (ko00052)	[G]	Carbohydrate transport and metabolism	Glycosyl transferase family 8	Galactinol synthase 1 OS=Ajuga reptans OX=38596 GN=GOLS1 PE=1 SV=1	O	Posttranslational modification, protein turnover, chaperones	PREDICTED: galactinol synthase 1-like [Malus domestica]	molecular function: catalytic activity (GO:0003824);; biological process: metabolic process (GO:0008152)
	MD13G1002900	--↑----	28.938	93.5604	53.584	45.2358	22.0003	21.8255	18.1051	32.0398	53.2781	40.8027	32.5029	58.9289	39.7771	36.5302	21.3762	58.7257	47.6128	33.9207	44.354	25.5956	21.0903	--	--	--	--	--	--	--	GRAM domain	GEM-like protein 4 OS=Arabidopsis thaliana OX=3702 GN=At5g08350 PE=2 SV=1	S	Function unknown	PREDICTED: GEM-like protein 4 [Malus domestica]	--
	Malus_domestica_newGene_11794	--↑----	10.7812	0	0	5.79477	0	0	0	11.4588	7.54596	0	0	0	0	11.0651	6.31799	0	0	0	9.67106	0	9.89841	--	--	Molecular Function: transcription factor activity, transcription factor binding (GO:0000989);; Cellular Component: nucleus (GO:0005634);; Biological Process: regulation of transcription, DNA-templated (GO:0006355);;	--	--	--	--	GRAS domain family	DELLA protein RGA OS=Arabidopsis thaliana OX=3702 GN=RGA PE=1 SV=1	K	Transcription	RGL2-2, partial [Pyrus pyrifolia]	molecular function: protein binding transcription factor activity (GO:0000988);; biological process: biological regulation (GO:0065007);; cellular component: cell (GO:0005623);; cellular component: organelle (GO:0043226);; cellular component: cell part (GO:0044464)
	MD13G1157700	--↑----	4.66383	2.81548	4.0159	15.8153	5.82715	5.22504	3.87369	21.876	19.0804	4.36116	3.99172	3.97761	5.44233	21.8537	13.0946	3.6275	3.62477	3.20402	21.2595	4.82981	21.5469	[O]	Posttranslational modification, protein turnover, chaperones	--	K11866|0|mdm:103452792|K11866 STAM-binding protein [EC:3.4.19.12] | (RefSeq) AMSH-like ubiquitin thioesterase 3	Endocytosis (ko04144)	[T]	Signal transduction mechanisms	JAB1/Mov34/MPN/PAD-1 ubiquitin protease;; USP8 dimerisation domain	AMSH-like ubiquitin thioesterase 3 OS=Arabidopsis thaliana OX=3702 GN=AMSH3 PE=1 SV=2	S	Function unknown	PREDICTED: AMSH-like ubiquitin thioesterase 3 [Malus domestica]	--
	MD15G1426800	--↑----	10.7022	5.14055	6.5657	4.04113	5.51426	0.255279	0.543822	5.35642	3.89826	18.0686	0.77824	0.185507	0.152819	4.56725	3.01001	12.8704	0.372159	7.13011	4.78666	0.500336	3.83369	--	--	--	--	--	[Z]	Cytoskeleton	Kinesin motor domain	Kinesin-like protein KIN-14Q OS=Arabidopsis thaliana OX=3702 GN=KIN14Q PE=3 SV=1	Z	Cytoskeleton	PREDICTED: kinesin-like protein KIFC3 isoform X3 [Malus domestica]	--
	MD15G1062700	--↑----	9.0397	11.6834	17.7428	1.79525	7.84676	0.454419	0.803803	7.19789	7.73259	3.85319	0.443903	0.721602	2.13992	4.93503	11.32	13.8749	0.741481	20.7407	10.2693	1.45977	4.18417	--	--	Molecular Function: transcription factor activity, sequence-specific DNA binding (GO:0003700);; Cellular Component: nucleus (GO:0005634);; Biological Process: regulation of transcription, DNA-templated (GO:0006355);; Molecular Function: sequence-specific DNA binding (GO:0043565);;	--	--	[K]	Transcription	KNOX2 domain;; KNOX1 domain	Homeobox protein knotted-1-like 2 OS=Malus domestica OX=3750 PE=2 SV=1	K	Transcription	homeobox protein knotted-1-like 2 [Malus domestica]	molecular function: nucleic acid binding transcription factor activity (GO:0001071);; biological process: biological regulation (GO:0065007);; cellular component: cell (GO:0005623);; cellular component: organelle (GO:0043226);; cellular component: cell part (GO:0044464);; molecular function: binding (GO:0005488)
	MD02G1211800	--↑----	2.61771	2.14714	0	1.81187	0	0	0	2.4669	2.39968	0	0	0	0	3.08819	3.3816	0	0	2.91695	3.8581	0	2.52194	--	--	Molecular Function: methyltransferase activity (GO:0008168);; Biological Process: methylation (GO:0032259);; Biological Process: photoperiodism, flowering (GO:0048573);;	K15451|0|mdm:103407349|K15451 tRNA wybutosine-synthesizing protein 4 [EC:2.1.1.290 2.3.1.231] | (RefSeq) leucine carboxyl methyltransferase 1-like	--	[O]	Posttranslational modification, protein turnover, chaperones	Leucine carboxyl methyltransferase	Leucine carboxyl methyltransferase 1 homolog OS=Arabidopsis thaliana OX=3702 GN=LCMT1 PE=1 SV=1	S	Function unknown	PREDICTED: leucine carboxyl methyltransferase 1-like [Malus domestica]	molecular function: catalytic activity (GO:0003824);; biological process: metabolic process (GO:0008152);; biological process: response to stimulus (GO:0050896)
	MD02G1010500	--↑----	20.574	17.2242	21.6403	6.34349	13.6031	8.7072	4.35931	34.257	25.3615	13.8238	1.1325	1.02799	13.4052	11.347	19.7556	21.5601	1.04896	23.5375	29.9278	14.9626	10.7025	[M]	Cell wall/membrane/envelope biogenesis	Molecular Function: transporter activity (GO:0005215);; Biological Process: transport (GO:0006810);;	K03098|2.21371e-122|mdm:103451145|K03098 apolipoprotein D and lipocalin family protein | (RefSeq) temperature-induced lipocalin-1-like	--	[M]	Cell wall/membrane/envelope biogenesis	Lipocalin-like domain;; Lipocalin / cytosolic fatty-acid binding protein family	Temperature-induced lipocalin-1 OS=Arabidopsis thaliana OX=3702 GN=TIL PE=1 SV=1	M	Cell wall/membrane/envelope biogenesis	PREDICTED: temperature-induced lipocalin-1-like [Malus domestica]	molecular function: transporter activity (GO:0005215);; biological process: localization (GO:0051179)
	MD11G1109200	--↑----	3082.99	3596.83	3179.34	2823.85	2224.82	463.633	159.343	6025.53	6133.57	97.344	2641.59	2816.26	2561.03	2547.96	2590.84	3087.44	1311.71	4567.52	3649.06	4738.44	5889.63	--	--	Molecular Function: copper ion binding (GO:0005507);;	--	--	--	--	Metallothionein	Metallothionein-like protein type 2 OS=Actinidia deliciosa OX=3627 GN=pKIWI504 PE=2 SV=1	S	Function unknown	metallothionein protein, partial [Malus domestica]	molecular function: binding (GO:0005488)
	MD00G1190700	--↑----	18.9443	16.1989	15.5848	5.58329	10.2833	1.44155	0.812935	8.09369	6.11964	11.8179	0.362384	0.676037	5.70349	9.48088	12.6476	28.9927	0.831637	34.0167	11.3093	5.70467	8.47732	[DPM]	Cell cycle control, cell division, chromosome partitioning;; Inorganic ion transport and metabolism;; Cell wall/membrane/envelope biogenesis	--	K05909|0|pxb:103946137|K05909 laccase [EC:1.10.3.2] | (RefSeq) putative laccase-9	--	[Q]	Secondary metabolites biosynthesis, transport and catabolism	Multicopper oxidase;; Multicopper oxidase;; Multicopper oxidase	Putative laccase-9 OS=Oryza sativa subsp. japonica OX=39947 GN=LAC9 PE=3 SV=1	Q	Secondary metabolites biosynthesis, transport and catabolism	PREDICTED: putative laccase-9 [Pyrus x bretschneideri]	--
	MD15G1276700	--↑----	21.9444	21.3414	37.5327	35.9836	43.1585	10.3665	6.79601	27.0889	24.8882	24.7374	18.7268	15.101	24.1781	33.2117	47.8456	20.2919	13.514	70.641	17.2346	18.3093	24.2338	[DPM]	Cell cycle control, cell division, chromosome partitioning;; Inorganic ion transport and metabolism;; Cell wall/membrane/envelope biogenesis	Molecular Function: copper ion binding (GO:0005507);; Cellular Component: plant-type cell wall (GO:0009505);; Molecular Function: oxidoreductase activity (GO:0016491);; Biological Process: oxidation-reduction process (GO:0055114);;	--	--	[Q]	Secondary metabolites biosynthesis, transport and catabolism	Multicopper oxidase;; Multicopper oxidase;; Multicopper oxidase	L-ascorbate oxidase homolog OS=Brassica napus OX=3708 GN=Bp10 PE=2 SV=1	Q	Secondary metabolites biosynthesis, transport and catabolism	PREDICTED: L-ascorbate oxidase homolog [Malus domestica]	molecular function: binding (GO:0005488);; cellular component: cell (GO:0005623);; cellular component: cell part (GO:0044464);; molecular function: catalytic activity (GO:0003824);; biological process: metabolic process (GO:0008152);; biological process: single-organism process (GO:0044699)
	MD02G1087700	--↑----	7.01913	3.29456	6.80955	1.66049	4.70182	0.206346	0.458317	4.73501	5.88209	1.80241	1.92929	0.385115	4.03236	4.75856	6.54049	7.98761	0.903772	7.5586	8.37912	2.20975	4.07691	--	--	Molecular Function: binding (GO:0005488);;	K09422|0|pxb:103951921|K09422 myb proto-oncogene protein, plant | (RefSeq) transcription repressor MYB5-like	--	[K]	Transcription	Myb-like DNA-binding domain;; Myb-like DNA-binding domain	Transcription factor TT2 OS=Arabidopsis thaliana OX=3702 GN=TT2 PE=1 SV=1	K	Transcription	PREDICTED: transcription repressor MYB5-like [Pyrus x bretschneideri]	molecular function: binding (GO:0005488)
	MD05G1286400	--↑----	3.4536	2.15374	3.79058	30.0033	3.87253	0.10883	0.257021	10.787	32.9144	3.53213	8.53361	0.000379	3.31867	6.66721	2.05083	7.45603	2.59252	2.15983	6.13989	7.16314	10.3143	[R]	General function prediction only	--	--	--	[G]	Carbohydrate transport and metabolism	NAD(P)H-binding;; NmrA-like family;; NAD dependent epimerase/dehydratase family;; 3-beta hydroxysteroid dehydrogenase/isomerase family;; GDP-mannose 4,6 dehydratase;; Male sterility protein	Uncharacterized protein At2g34460, chloroplastic OS=Arabidopsis thaliana OX=3702 GN=At2g34460 PE=1 SV=1	GM	Carbohydrate transport and metabolism;; Cell wall/membrane/envelope biogenesis	PREDICTED: uncharacterized protein At2g34460, chloroplastic [Pyrus x bretschneideri]	--
	MD09G1073000	--↑----	4.53142	137.44	15.4074	1.22704	29.8901	1.59499	1.10873	21.5826	36.8472	12.8739	1.87348	19.8274	1.54106	2.62045	21.3553	24.8779	214.88	52.7707	107.015	0.136569	4.17383	--	--	--	--	--	--	--	NADH-ubiquinone reductase complex 1 MLRQ subunit	--	S	Function unknown	PREDICTED: uncharacterized protein LOC103962745 [Pyrus x bretschneideri]	--
	MD15G1198700	--↑----	3.83803	3.37147	0	2.42304	2.79255	0	0	4.72576	3.90368	0	0	0	0	4.70217	2.02894	0	0	2.50217	4.22876	0	2.39277	--	--	--	--	--	[S]	Function unknown	Ndr family	Protein NDL1 OS=Arabidopsis thaliana OX=3702 GN=NDL1 PE=1 SV=1	S	Function unknown	PREDICTED: pollen-specific protein SF21 isoform X2 [Pyrus x bretschneideri]	--
	MD01G1149300	--↑----	20.0481	20.4412	284.591	0.335724	2.60769	0	0.254276	47.4294	44.5689	5.09142	0.063357	1.16805	0.322192	1.63983	18.2776	115.344	2.84449	15.8357	61.88	2.61777	0.700068	[K]	Transcription	Molecular Function: O-methyltransferase activity (GO:0008171);; Biological Process: methylation (GO:0032259);; Molecular Function: protein dimerization activity (GO:0046983);;	--	--	[R]	General function prediction only	O-methyltransferase;; Dimerisation domain	Probable O-methyltransferase 3 OS=Humulus lupulus OX=3486 GN=OMT3 PE=2 SV=1	S	Function unknown	PREDICTED: trans-resveratrol di-O-methyltransferase-like isoform X1 [Malus domestica]	molecular function: catalytic activity (GO:0003824);; biological process: metabolic process (GO:0008152);; molecular function: binding (GO:0005488)
	MD08G1021600	--↑----	8.08124	17.4104	22.9232	32.8328	26.8353	9.56344	7.17485	31.9697	42.9349	24.6882	11.5469	7.05512	12.9994	29.683	17.4898	18.5015	6.96964	27.9499	20.6835	14.5536	46.7968	[O]	Posttranslational modification, protein turnover, chaperones	Cellular Component: vacuole (GO:0005773);; Biological Process: proteolysis (GO:0006508);; Molecular Function: cysteine-type peptidase activity (GO:0008234);;	K01373|0|mdm:103450429|K01373 cathepsin F [EC:3.4.22.41] | (RefSeq) probable cysteine protease RD19C	--	[O]	Posttranslational modification, protein turnover, chaperones	Papain family cysteine protease;; Cathepsin propeptide inhibitor domain (I29)	Cysteine proteinase 15A OS=Pisum sativum OX=3888 PE=2 SV=1	O	Posttranslational modification, protein turnover, chaperones	PREDICTED: probable cysteine protease RD19C [Malus domestica]	cellular component: cell (GO:0005623);; cellular component: organelle (GO:0043226);; cellular component: cell part (GO:0044464);; biological process: metabolic process (GO:0008152);; molecular function: catalytic activity (GO:0003824)
	MD12G1009100	--↑----	2.73523	100.386	5.18426	0.754075	10.1788	0.588098	0.224046	5.77259	11.4968	4.09166	0.201406	1.96908	0.292323	0.616186	18.3915	6.24345	64.4018	17.8474	84.2229	0.107811	0.954446	--	--	--	K10712|0|mdm:103449336|K10712 cysteamine dioxygenase [EC:1.13.11.19] | (RefSeq) plant cysteine oxidase 2-like	Taurine and hypotaurine metabolism (ko00430)	[S]	Function unknown	PCO_ADO	Plant cysteine oxidase 2 OS=Arabidopsis thaliana OX=3702 GN=PCO2 PE=1 SV=1	S	Function unknown	PREDICTED: plant cysteine oxidase 2-like [Malus domestica]	--
	MD17G1180600	--↑----	12.5215	139.434	18.1162	2.82718	12.1565	4.26013	1.89648	19.8102	23.4299	14.4464	2.53262	4.07721	5.27889	2.60145	17.2218	15.7879	32.4798	32.0333	85.0908	12.409	4.65366	[G]	Carbohydrate transport and metabolism	--	K00850|0|mdm:103439065|K00850 6-phosphofructokinase 1 [EC:2.7.1.11] | (RefSeq) ATP-dependent 6-phosphofructokinase 6-like	Glycolysis / Gluconeogenesis (ko00010);; Pentose phosphate pathway (ko00030);; Fructose and mannose metabolism (ko00051);; Galactose metabolism (ko00052);; Carbon metabolism (ko01200);; Biosynthesis of amino acids (ko01230);; RNA degradation (ko03018)	[G]	Carbohydrate transport and metabolism	Phosphofructokinase	ATP-dependent 6-phosphofructokinase 3 OS=Arabidopsis thaliana OX=3702 GN=PFK3 PE=1 SV=1	G	Carbohydrate transport and metabolism	PREDICTED: ATP-dependent 6-phosphofructokinase 6-like [Malus domestica]	--
	MD00G1013600	--↑----	15.5383	34.7476	100.636	6.40307	8.32881	4.09316	4.39	58.5628	20.1756	10.7792	2.06079	4.55439	17.7513	12.5117	60.1327	57.3355	3.07241	157.619	41.2893	28.5765	20.8532	--	--	Cellular Component: extracellular region (GO:0005576);; Biological Process: plant-type cell wall organization (GO:0009664);; Cellular Component: membrane (GO:0016020);;	--	--	--	--	Pollen allergen;; Lytic transglycolase	Expansin-A4 OS=Arabidopsis thaliana OX=3702 GN=EXPA4 PE=1 SV=1	G	Carbohydrate transport and metabolism	PREDICTED: expansin-A4 [Malus domestica]	cellular component: extracellular region (GO:0005576);; biological process: cellular process (GO:0009987);; biological process: cellular component organization or biogenesis (GO:0071840);; cellular component: membrane (GO:0016020)
	MD10G1293100	--↑----	130.92	139.007	298.408	98.1727	98.4697	22.57	46.6313	203.038	161.407	60.6617	41.7179	57.8907	97.5186	94.7937	260.769	182.508	40.4427	401.197	217.68	63.9408	85.2462	--	--	Molecular Function: structural constituent of cell wall (GO:0005199);;	--	--	--	--	Pollen proteins Ole e I like	Non-classical arabinogalactan protein 31 OS=Arabidopsis thaliana OX=3702 GN=AGP31 PE=1 SV=1	S	Function unknown	PREDICTED: non-classical arabinogalactan protein 31 [Malus domestica]	molecular function: structural molecule activity (GO:0005198)
	MD15G1173800	--↑----	52.692	40.111	12.8557	5.59276	12.1101	6.14902	4.17904	66.9461	30.7247	15.3518	1.73287	6.33789	8.18166	21.3307	47.228	59.5438	6.81598	24.3009	117.514	15.62	13.1544	[E]	Amino acid transport and metabolism	--	K14638|0|mdm:103415744|K14638 solute carrier family 15 (peptide/histidine transporter), member 3/4 | (RefSeq) protein NRT1/ PTR FAMILY 6.2-like	--	[E]	Amino acid transport and metabolism	POT family	Protein NRT1/ PTR FAMILY 6.2 OS=Arabidopsis thaliana OX=3702 GN=NPF6.2 PE=1 SV=1	E	Amino acid transport and metabolism	PREDICTED: protein NRT1/ PTR FAMILY 6.2-like [Malus domestica]	--
	MD05G1026300	--↑----	8.13544	7.15406	4.94643	4.31933	0.000163	0.075977	0.042918	6.3171	3.52211	0.073936	4.49212	4.4606	0.054261	4.92422	0.061896	0.073777	6.11025	7.55096	7.60258	6.23778	4.32084	--	--	--	--	--	[R]	General function prediction only	PPR repeat family;; PPR repeat;; PPR repeat;; Pentatricopeptide repeat domain;; Pentacotripeptide-repeat region of PRORP	Pentatricopeptide repeat-containing protein At1g77360, mitochondrial OS=Arabidopsis thaliana OX=3702 GN=At1g77360 PE=2 SV=2	S	Function unknown	PREDICTED: pentatricopeptide repeat-containing protein At1g77360, mitochondrial [Malus domestica]	--
	MD06G1219800	--↑----	93.9977	99.8033	371.456	43.0225	88.0864	10.9096	27.754	231.517	151.866	39.9217	36.2653	16.8543	65.8846	98.5775	166.741	148.605	31.9375	394.347	206.591	46.133	126.776	--	--	--	--	--	--	--	Probable lipid transfer	Non-specific lipid-transfer protein 2 OS=Apium graveolens var. rapaceum OX=278110 PE=1 SV=1	U	Intracellular trafficking, secretion, and vesicular transport	PREDICTED: non-specific lipid-transfer protein 2 [Malus domestica]	--
	MD09G1032000	--↑----	7.60339	6.51006	10.2502	1.09542	6.76316	0	0.001794	4.0563	6.90635	8.76891	2.88204	0.082509	0	7.62388	3.18912	5.63426	0.054471	3.75047	7.62786	10.466	7.53235	[M]	Cell wall/membrane/envelope biogenesis	--	K08835|0|pxb:103926931|K08835 serine/threonine-protein kinase OSR1/STK39 [EC:2.7.11.1] | (RefSeq) serine/threonine-protein kinase BLUS1	--	[T]	Signal transduction mechanisms	Protein kinase domain;; Protein tyrosine kinase	Serine/threonine-protein kinase BLUS1 OS=Arabidopsis thaliana OX=3702 GN=BLUS1 PE=1 SV=1	T	Signal transduction mechanisms	PREDICTED: serine/threonine-protein kinase BLUS1 [Pyrus x bretschneideri]	--
	MD10G1334300	--↑----	27.7457	34.0437	89.8787	7.28641	12.5268	5.18549	7.39245	32.3921	53.5821	26.2283	3.30969	5.18678	7.7332	16.0484	21.016	127.908	10.524	66.1946	63.4146	12.1811	8.49589	[T]	Signal transduction mechanisms	--	K04733|0|mdm:103422488|K04733 interleukin-1 receptor-associated kinase 4 [EC:2.7.11.1] | (RefSeq) probable LRR receptor-like serine/threonine-protein kinase At1g53440	--	--	--	Protein kinase domain;; Protein tyrosine kinase	Probable LRR receptor-like serine/threonine-protein kinase At1g53430 OS=Arabidopsis thaliana OX=3702 GN=At1g53430 PE=1 SV=1	T	Signal transduction mechanisms	PREDICTED: probable LRR receptor-like serine/threonine-protein kinase At1g53440 isoform X2 [Malus domestica]	--
	MD15G1304600	--↑----	8.03585	13.3293	13.6947	7.56768	6.68616	0.172152	0.207446	4.22544	8.26041	10.0038	0.877928	0.669722	1.66422	9.83417	6.09494	14.0032	1.21905	20.2479	7.34384	1.12637	7.43488	[K]	Transcription	Biological Process: MAPK cascade (GO:0000165);; Molecular Function: nucleotide binding (GO:0000166);; Molecular Function: protein serine/threonine kinase activity (GO:0004674);; Biological Process: protein phosphorylation (GO:0006468);; Cellular Component: membrane (GO:0016020);; Molecular Function: oxidoreductase activity (GO:0016491);;	--	--	--	--	Protein kinase domain;; Protein tyrosine kinase;; Leucine rich repeat;; Leucine Rich repeats (2 copies);; Leucine rich repeat N-terminal domain;; Leucine Rich Repeat	LRR receptor-like serine/threonine-protein kinase HSL2 OS=Arabidopsis thaliana OX=3702 GN=HSL2 PE=2 SV=1	S	Function unknown	PREDICTED: LRR receptor-like serine/threonine-protein kinase HSL2 [Pyrus x bretschneideri]	biological process: metabolic process (GO:0008152);; biological process: cellular process (GO:0009987);; biological process: signaling (GO:0023052);; biological process: single-organism process (GO:0044699);; biological process: response to stimulus (GO:0050896);; biological process: biological regulation (GO:0065007);; molecular function: binding (GO:0005488);; molecular function: catalytic acti…
	MD04G1147100	--↑----	25.2164	35.3086	57.6648	17.0745	13.8023	11.8548	11.4907	36.5501	34.0444	15.3355	12.7116	15.4661	17.0182	21.3594	27.3374	35.1375	14.0305	60.4823	36.2373	24.4311	13.8854	--	--	--	--	--	--	--	Protein of unknown function (DUF740)	UPF0503 protein At3g09070, chloroplastic OS=Arabidopsis thaliana OX=3702 GN=At3g09070 PE=1 SV=1	S	Function unknown	PREDICTED: LOW QUALITY PROTEIN: UPF0503 protein At3g09070, chloroplastic [Malus domestica]	--
	MD17G1087900	--↑----	3.61809	6.88057	11.0966	0.555811	2.71102	1.09539	1.02765	4.86807	5.24581	3.32673	1.85652	2.09873	2.05453	2.64126	3.67286	9.10114	3.19036	11.9858	6.54673	2.39859	1.06353	[W]	Extracellular structures	--	--	--	--	--	Protein tyrosine kinase;; Protein kinase domain;; D-mannose binding lectin;; S-locus glycoprotein domain;; PAN-like domain;; Wall-associated receptor kinase galacturonan-binding;; Domain of unknown function (DUF3403)	G-type lectin S-receptor-like serine/threonine-protein kinase At4g03230 OS=Arabidopsis thaliana OX=3702 GN=At4g03230 PE=3 SV=3	T	Signal transduction mechanisms	PREDICTED: G-type lectin S-receptor-like serine/threonine-protein kinase At4g03230 [Malus domestica]	--
	MD07G1120700	--↑----	8.05523	14.7721	10.3704	1.57075	7.04329	1.38855	0.700515	14.3382	5.19316	4.40878	4.05903	1.31223	4.94884	6.07423	13.965	18.3429	1.96387	20.7905	18.9275	3.97668	2.3846	[K]	Transcription	Molecular Function: protein serine/threonine kinase activity (GO:0004674);; Molecular Function: ATP binding (GO:0005524);; Biological Process: protein phosphorylation (GO:0006468);; Biological Process: transmembrane receptor protein tyrosine kinase signaling pathway (GO:0007169);; Biological Process: regulation of meristem growth (GO:0010075);; Cellular Component: integral component of membrane (…	--	--	--	--	Protein tyrosine kinase;; Protein kinase domain;; Leucine rich repeat;; Leucine Rich repeats (2 copies);; Leucine rich repeat N-terminal domain;; Leucine Rich Repeat	Leucine-rich repeat receptor protein kinase EMS1 OS=Arabidopsis thaliana OX=3702 GN=EMS1 PE=1 SV=1	S	Function unknown	PREDICTED: probable leucine-rich repeat receptor-like protein kinase At5g63930 [Malus domestica]	molecular function: catalytic activity (GO:0003824);; biological process: metabolic process (GO:0008152);; biological process: cellular process (GO:0009987);; molecular function: binding (GO:0005488);; biological process: signaling (GO:0023052);; biological process: single-organism process (GO:0044699);; biological process: response to stimulus (GO:0050896);; biological process: biological regula…
	MD00G1165700	--↑----	0	0.512621	0	7.38216	0.089855	0	0	11.5123	13.0279	0.131428	0.359576	0	0	13.2347	12.1136	0	0	0.10217	12.7105	0	17.5854	[T]	Signal transduction mechanisms	Molecular Function: phosphorelay response regulator activity (GO:0000156);; Biological Process: phosphorelay signal transduction system (GO:0000160);; Molecular Function: DNA binding (GO:0003677);; Molecular Function: chromatin binding (GO:0003682);; Biological Process: regulation of transcription, DNA-templated (GO:0006355);; Biological Process: response to cytokinin (GO:0009735);; Molecular Fun…	K14491|4.77785e-98|mdm:103414463|K14491 two-component response regulator ARR-B family | (RefSeq) two-component response regulator ARR11-like	Plant hormone signal transduction (ko04075)	[K]	Transcription	Response regulator receiver domain	Two-component response regulator ORR26 OS=Oryza sativa subsp. japonica OX=39947 GN=RR26 PE=3 SV=2	T	Signal transduction mechanisms	PREDICTED: two-component response regulator ARR11-like [Malus domestica]	molecular function: molecular transducer activity (GO:0060089);; biological process: cellular process (GO:0009987);; biological process: signaling (GO:0023052);; biological process: single-organism process (GO:0044699);; biological process: response to stimulus (GO:0050896);; biological process: biological regulation (GO:0065007);; molecular function: binding (GO:0005488);; molecular function: ca…
	Malus_domestica_newGene_12569	--↑----	0	2.47235	3.04502	4.61264	2.96314	0	0	3.57009	2.56467	2.68033	0	0	0	3.19763	2.94551	2.39623	0	5.09669	3.38346	0	2.65415	--	--	--	--	--	[R]	General function prediction only	Retrotransposon gag protein	--	L	Replication, recombination and repair	PREDICTED: LOW QUALITY PROTEIN: uncharacterized protein LOC103404019 [Malus domestica]	--
	Malus_domestica_newGene_6446	--↑----	0.059405	5.38381	6.76695	4.40878	0.187061	0.079188	0.052093	2.43469	2.19575	3.42904	0.123681	0.113832	0.064655	2.09698	0.26823	4.03234	0.088398	7.16803	3.77412	0.05263	2.56438	--	--	--	--	--	[R]	General function prediction only	Retrotransposon gag protein	--	L	Replication, recombination and repair	PREDICTED: uncharacterized protein LOC103407864 [Malus domestica]	--
	MD10G1241700	--↑----	44.117	0.010696	47.4743	55.8112	0.012424	0	0.10013	38.8152	27.4657	22.9056	33.7319	32.2198	0.142821	21.3019	56.894	22.4641	35.7706	13.339	23.7663	0.636458	11.938	[J]	Translation, ribosomal structure and biogenesis	Molecular Function: structural constituent of ribosome (GO:0003735);; Cellular Component: ribosome (GO:0005840);; Biological Process: translation (GO:0006412);;	K02938|8.2722e-103|pper:PRUPE_ppa010183mg|K02938 large subunit ribosomal protein L8e | (RefSeq) hypothetical protein	Ribosome (ko03010)	[J]	Translation, ribosomal structure and biogenesis	Ribosomal Proteins L2, RNA binding domain;; Ribosomal Proteins L2, C-terminal domain	60S ribosomal protein L8-3 OS=Arabidopsis thaliana OX=3702 GN=RPL8C PE=2 SV=2	J	Translation, ribosomal structure and biogenesis	60S ribosomal protein L8-3 [Prunus persica]	molecular function: structural molecule activity (GO:0005198);; cellular component: cell (GO:0005623);; cellular component: macromolecular complex (GO:0032991);; cellular component: organelle (GO:0043226);; cellular component: cell part (GO:0044464);; biological process: metabolic process (GO:0008152);; biological process: cellular process (GO:0009987)
	MD13G1019300	--↑----	14.2048	11.8161	25.4931	6.38303	11.5796	8.647	7.53484	26.4213	17.5895	10.3582	9.21777	8.84969	11.2921	12.6614	15.063	23.2317	8.50638	10.8461	19.2022	13.2694	17.941	--	--	Molecular Function: nucleotide binding (GO:0000166);; Molecular Function: nucleic acid binding (GO:0003676);; Molecular Function: RNA-directed 5'-3' RNA polymerase activity (GO:0003968);; Biological Process: response to virus (GO:0009615);; Biological Process: response to salicylic acid (GO:0009751);; Biological Process: positive regulation of posttranscriptional gene silencing (GO:0060148);;	K11699|0|mdm:103451530|K11699 RNA-dependent RNA polymerase [EC:2.7.7.48] | (RefSeq) probable RNA-dependent RNA polymerase 1	--	[A]	RNA processing and modification	RNA dependent RNA polymerase	RNA-dependent RNA polymerase 1 OS=Arabidopsis thaliana OX=3702 GN=RDR1 PE=2 SV=1	K	Transcription	PREDICTED: probable RNA-dependent RNA polymerase 1 [Malus domestica]	molecular function: binding (GO:0005488);; molecular function: catalytic activity (GO:0003824);; biological process: metabolic process (GO:0008152);; biological process: response to stimulus (GO:0050896);; biological process: multi-organism process (GO:0051704);; biological process: biological regulation (GO:0065007)
	MD02G1256200	--↑----	4.11984	2.59166	0.04258	2.65075	3.64205	0.116104	0.684627	5.9357	3.87908	0.100133	0.579946	0.182491	0.427137	2.77361	3.25225	0.685353	0.53048	2.89408	7.12336	0.736846	2.70461	--	--	--	K14347|2.2878e-69|pxb:103947016|K14347 solute carrier family 10 (sodium/bile acid cotransporter), member 7 | (RefSeq) probable sodium/metabolite cotransporter BASS4, chloroplastic	--	[R]	General function prediction only	SBF-like CPA transporter family (DUF4137)	Probable sodium/metabolite cotransporter BASS4, chloroplastic OS=Arabidopsis thaliana OX=3702 GN=BASS4 PE=3 SV=1	S	Function unknown	PREDICTED: probable sodium/metabolite cotransporter BASS4, chloroplastic [Pyrus x bretschneideri]	--
	MD02G1199900	--↑----	7.56162	6.58326	0.095431	8.40989	0.130554	0.05822	0	10.344	6.93849	0.25062	0.01885	0.041121	0.263773	10.874	4.62348	0.128718	0	6.13971	7.47062	0.204974	10.1722	[T]	Signal transduction mechanisms	--	K01054|1.0478e-83|mdm:103455552|K01054 acylglycerol lipase [EC:3.1.1.23] | (RefSeq) monoglyceride lipase-like	Glycerolipid metabolism (ko00561)	[I]	Lipid transport and metabolism	Serine aminopeptidase, S33;; alpha/beta hydrolase fold;; Alpha/beta hydrolase family;; Putative esterase	--	I	Lipid transport and metabolism	PREDICTED: monoglyceride lipase-like [Malus domestica]	--
	Malus_domestica_newGene_17046	--↑----	2.88935	3.66432	0	0.136132	0	0	0	5.20514	3.41604	0.64419	0	0	0	1.74263	0.187948	0	0	1.5016	0.272073	0.315921	0.101679	--	--	--	--	--	--	--	SRF-type transcription factor (DNA-binding and dimerisation domain)	--	--	--	PREDICTED: uncharacterized protein LOC103407555 isoform X1 [Malus domestica]	--
	MD02G1093500	--↑----	144.15	146.203	155.867	128.516	88.1153	53.8479	48.6992	142.08	122.258	107.22	114.209	76.4769	102.157	135.007	210.766	156.918	103.638	353.108	162.92	103.851	119.479	[O]	Posttranslational modification, protein turnover, chaperones	Biological Process: RNA splicing, via endonucleolytic cleavage and ligation (GO:0000394);; Molecular Function: serine-type endopeptidase activity (GO:0004252);; Cellular Component: extracellular region (GO:0005576);; Cellular Component: Golgi apparatus (GO:0005794);; Biological Process: proteolysis (GO:0006508);; Biological Process: methionine biosynthetic process (GO:0009086);; Cellular Componen…	--	--	--	--	Subtilase family;; Peptidase inhibitor I9;; PA domain	Subtilisin-like protease SBT1.8 OS=Arabidopsis thaliana OX=3702 GN=SBT1.8 PE=1 SV=1	O	Posttranslational modification, protein turnover, chaperones	PREDICTED: subtilisin-like protease SBT1.8 [Malus domestica]	biological process: metabolic process (GO:0008152);; biological process: cellular process (GO:0009987);; molecular function: catalytic activity (GO:0003824);; cellular component: extracellular region (GO:0005576);; cellular component: cell (GO:0005623);; cellular component: organelle (GO:0043226);; cellular component: cell part (GO:0044464);; biological process: single-organism process (GO:004469…
	MD11G1078900	--↑----	8.68384	8.09169	4.30208	2.30752	2.43377	0.850229	0.651198	4.84988	4.04509	2.78864	1.3922	2.55283	0.666192	1.80822	1.46536	4.3221	1.04429	12.4023	8.59586	1.91356	0.81976	[O]	Posttranslational modification, protein turnover, chaperones	--	--	--	--	--	Tetratricopeptide repeat	--	S	Function unknown	PREDICTED: uncharacterized protein LOC103447430 [Malus domestica]	--
	MD16G1025100	--↑----	31.8881	45.6557	144.291	23.7396	27.2981	10.5792	16.2718	64.0263	119.261	16.0752	16.6987	15.2769	10.4094	11.9835	61.7678	93.2631	5.92864	71.8814	108.98	12.7489	24.1195	[T]	Signal transduction mechanisms	Molecular Function: protein tyrosine phosphatase activity (GO:0004725);; Biological Process: peptidyl-tyrosine dephosphorylation (GO:0035335);;	K18045|5.29983e-141|mdm:103412605|K18045 tyrosine-protein phosphatase SIW14 [EC:3.1.3.48] | (RefSeq) probable tyrosine-protein phosphatase At1g05000	--	[V]	Defense mechanisms	Tyrosine phosphatase family;; Tyrosine phosphatase family	Tyrosine-protein phosphatase DSP3 OS=Arabidopsis thaliana OX=3702 GN=DSP3 PE=1 SV=1	T	Signal transduction mechanisms	PREDICTED: probable tyrosine-protein phosphatase At1g05000 [Malus domestica]	molecular function: catalytic activity (GO:0003824);; biological process: metabolic process (GO:0008152);; biological process: cellular process (GO:0009987)
	MD02G1153200	--↑----	6.38016	9.46542	5.8168	7.16641	5.04328	2.54001	1.31405	9.09788	11.3966	5.64593	0	0.13396	4.81552	17.8287	1.51948	9.57427	0.139298	8.52268	12.166	2.31262	13.6449	--	--	Molecular Function: transferase activity, transferring glycosyl groups (GO:0016757);;	K12356|0|pxb:103941286|K12356 coniferyl-alcohol glucosyltransferase [EC:2.4.1.111] | (RefSeq) anthocyanidin 3-O-glucosyltransferase 5-like	Phenylpropanoid biosynthesis (ko00940)	[GC]	Carbohydrate transport and metabolism;; Energy production and conversion	UDP-glucoronosyl and UDP-glucosyl transferase	Anthocyanidin 3-O-glucosyltransferase 5 OS=Manihot esculenta OX=3983 GN=GT5 PE=2 SV=1	S	Function unknown	PREDICTED: anthocyanidin 3-O-glucosyltransferase 5-like [Pyrus x bretschneideri]	molecular function: catalytic activity (GO:0003824);; biological process: metabolic process (GO:0008152)
	MD15G1267300	--↑----	61.9996	113.674	99.3996	63.1365	38.9348	45.8925	45.7291	141.351	121.094	69.3841	36.9022	33.3193	43.4097	112.937	57.8686	119.576	33.1977	85.8389	141.463	38.6144	105.074	[G]	Carbohydrate transport and metabolism	--	K12356|0|mdm:103455522|K12356 coniferyl-alcohol glucosyltransferase [EC:2.4.1.111] | (RefSeq) anthocyanidin 3-O-glucosyltransferase 5-like	Phenylpropanoid biosynthesis (ko00940)	[GC]	Carbohydrate transport and metabolism;; Energy production and conversion	UDP-glucoronosyl and UDP-glucosyl transferase	Anthocyanidin 3-O-glucosyltransferase 5 OS=Manihot esculenta OX=3983 GN=GT5 PE=2 SV=1	S	Function unknown	PREDICTED: anthocyanidin 3-O-glucosyltransferase 5-like isoform X2 [Malus domestica]	--
	MD11G1310900	--↑----	1.6604	95.4932	17.9101	0.454516	4.36399	0.941705	0.324189	29.6616	9.61316	0.9882	1.43838	2.3916	0.213888	1.0942	11.1725	6.84229	87.1144	11.2038	39.3398	0	0.543112	[T]	Signal transduction mechanisms	Biological Process: response to stress (GO:0006950);;	--	--	--	--	Universal stress protein family	Universal stress protein A-like protein OS=Arabidopsis thaliana OX=3702 GN=At3g01520 PE=1 SV=2	T	Signal transduction mechanisms	PREDICTED: universal stress protein PHOS34-like [Malus domestica]	biological process: response to stimulus (GO:0050896)
	MD01G1082200	--↑----	70.6173	43.511	115.944	21.4727	35.0876	13.6011	17.7477	70.7075	54.213	26.9336	35.8048	22.7247	40.6273	52.4007	91.28	52.2669	24.7813	126.958	49.8168	41.4822	29.333	--	--	Molecular Function: aspartic-type endopeptidase activity (GO:0004190);; Biological Process: proteolysis (GO:0006508);;	--	--	[O]	Posttranslational modification, protein turnover, chaperones	Xylanase inhibitor N-terminal;; Xylanase inhibitor C-terminal;; Eukaryotic aspartyl protease	Aspartyl protease family protein 2 OS=Arabidopsis thaliana OX=3702 GN=APF2 PE=2 SV=1	O	Posttranslational modification, protein turnover, chaperones	PREDICTED: aspartyl protease family protein 2-like [Malus domestica]	molecular function: catalytic activity (GO:0003824);; biological process: metabolic process (GO:0008152)
	MD13G1108100	--↑----	2.70036	1.96684	3.72661	3.39431	1.83894	0.183013	0.557021	7.40506	6.41469	3.51002	0.862989	0.498842	1.55515	6.08188	6.29121	3.95205	0.265933	1.23334	10.9889	0.427637	6.91596	--	--	Molecular Function: zinc ion binding (GO:0008270);;	--	--	[O]	Posttranslational modification, protein turnover, chaperones	Zinc finger, C3HC4 type (RING finger);; Ring finger domain;; Prokaryotic RING finger family 4;; Zinc finger, C3HC4 type (RING finger)	E3 ubiquitin-protein ligase AIRP2 OS=Arabidopsis thaliana OX=3702 GN=AIRP2 PE=1 SV=1	S	Function unknown	PREDICTED: E3 ubiquitin-protein ligase RNF8-B-like [Malus domestica]	molecular function: binding (GO:0005488)
S-BC15.1	MD15G1050600	----↑--	9.38202	8.13099	5.38608	6.87812	0.731452	76.4975	0.127976	51.1261	25.3979	2.93279	1.82919	1.11243	24.9438	11.799	7.6903	3.04723	5.30692	1.59139	39.1888	27.7608	1.78463	[QV]	Secondary metabolites biosynthesis, transport and catabolism;; Defense mechanisms	Molecular Function: oxidoreductase activity (GO:0016491);; Molecular Function: metal ion binding (GO:0046872);;	--	--	[QI]	Secondary metabolites biosynthesis, transport and catabolism;; Lipid transport and metabolism	Cytochrome P450	Cytochrome P450 CYP72A219 OS=Panax ginseng OX=4054 PE=2 SV=1	Q	Secondary metabolites biosynthesis, transport and catabolism	PREDICTED: cytochrome P450 CYP72A219-like [Malus domestica]	molecular function: catalytic activity (GO:0003824);; biological process: metabolic process (GO:0008152);; molecular function: binding (GO:0005488)
	Malus_domestica_newGene_12996	----↑--	2.64446	3.23789	0.063374	0.947798	0	3.60957	0	3.28802	2.56898	0	0	0	2.9291	1.96953	1.63783	0	0	2.65165	2.01246	1.7049	1.19684	--	--	--	K20781|3.39347e-10|nnu:104592984|K20781 peptidyl serine alpha-galactosyltransferase [EC:2.4.1.-] | (RefSeq) uncharacterized LOC104592984	--	--	--	--	Peptidyl serine alpha-galactosyltransferase OS=Arabidopsis thaliana OX=3702 GN=SERGT1 PE=2 SV=1	S	Function unknown	peptidyl serine alpha-galactosyltransferase [Prunus avium]	--
	Malus_domestica_newGene_14156	----↑--	3.32766	0.424476	0	0.00168	0.932314	0.408223	0	0.318006	0	0	0	0.007252	1.33108	1.00631	2.01067	0.000497	0	1.30512	1.68845	1.29276	0	--	--	--	--	--	--	--	--	--	--	--	--	--
	Malus_domestica_newGene_15861	----↑--	0.695746	0.201418	2.67056	2.63437	4.11517	2.37218	0	3.47387	10.1339	0.893452	0.057894	0.126082	4.4446	8.63608	7.17031	3.30461	0	3.28311	4.22973	7.71797	4.76531	--	--	--	--	--	--	--	--	--	--	--	--	--
	Malus_domestica_newGene_5905	----↑--	1.84139	1.17736	0.354064	1.25139	1.99104	4.01761	0.308617	2.35171	1.22649	0.286427	0.122322	0.134349	4.56704	1.83469	1.39679	0.196361	0.528658	2.18766	2.17175	1.56915	0.595534	--	--	--	--	--	--	--	--	--	--	--	PREDICTED: uncharacterized protein LOC103959325 [Pyrus x bretschneideri]	--
	Malus_domestica_newGene_6034	----↑--	2.63717	3.19661	0	1.11849	0	4.33346	0	4.66165	2.93911	0	0	0	3.94123	2.03218	1.92107	0	0	2.97296	5.49758	2.76639	2.95172	--	--	Cellular Component: membrane (GO:0016020);;	K20781|4.88638e-09|pxb:103932932|K20781 peptidyl serine alpha-galactosyltransferase [EC:2.4.1.-] | (RefSeq) uncharacterized LOC103932932	--	--	--	--	Peptidyl serine alpha-galactosyltransferase OS=Arabidopsis thaliana OX=3702 GN=SERGT1 PE=2 SV=1	S	Function unknown	peptidyl serine alpha-galactosyltransferase [Prunus avium]	cellular component: membrane (GO:0016020)
	MD02G1174300	----↑--	1.14824	0.243114	0.031222	0.734752	1.36006	0.349494	0.12825	0.592828	0.686845	0.04936	0.094862	0.014995	0.464896	1.5149	0.747641	0.122704	0.044741	0.125501	0.955425	0.940314	0.867951	--	--	--	--	--	--	--	--	--	--	--	hypothetical protein [Malus domestica]	--
	MD04G1047600	----↑--	4.56255	0.024537	0.014091	0.281727	0.0527	0.038738	3.05019	0.038426	0.026614	0.048095	0.031248	0.306177	3.91802	1.54851	3.17678	0.021354	0.008454	0.042739	0.010868	0.335732	0.008478	--	--	--	--	--	--	--	--	Transcription factor bHLH143 OS=Arabidopsis thaliana OX=3702 GN=BHLH143 PE=1 SV=1	K	Transcription	PREDICTED: transcription factor bHLH143-like [Pyrus x bretschneideri]	--
	MD05G1112300	----↑--	3.59236	0.932919	2.07854	2.57027	0.781925	1.13508	1.32922	0.810572	1.53151	0.865407	1.02857	0.920514	2.85467	2.68529	2.54976	1.02666	0.945969	1.65153	0.725813	0.882113	1.64345	--	--	--	--	--	--	--	--	--	S	Function unknown	PREDICTED: myb-like protein X [Malus domestica]	--
	MD08G1029700	----↑--	25.8757	71.6836	50.1679	4.73564	16.6995	17.0952	3.43631	88.4876	43.9742	5.97332	2.25606	3.88577	12.5519	15.3844	23.1974	20.473	14.992	48.5714	87.0176	25.1729	11.1251	--	--	--	--	--	--	--	--	--	S	Function unknown	PREDICTED: uncharacterized protein LOC103955387 isoform X2 [Pyrus x bretschneideri]	--
	MD08G1059200	----↑--	16.6332	18.0726	40.3951	6.1521	10.9529	12.3131	5.60762	24.4052	14.9751	9.97934	9.37234	6.99064	18.1976	23.3259	28.5231	29.9715	5.81	28.6233	27.7067	22.5455	10.5532	--	--	Molecular Function: transcription factor activity, sequence-specific DNA binding (GO:0003700);; Cellular Component: nucleus (GO:0005634);; Biological Process: regulation of transcription, DNA-templated (GO:0006355);; Molecular Function: metal ion binding (GO:0046872);;	--	--	--	--	--	Zinc finger protein 3 OS=Arabidopsis thaliana OX=3702 GN=ZFP3 PE=1 SV=1	S	Function unknown	PREDICTED: zinc finger protein 1-like [Malus domestica]	molecular function: nucleic acid binding transcription factor activity (GO:0001071);; biological process: biological regulation (GO:0065007);; cellular component: cell (GO:0005623);; cellular component: organelle (GO:0043226);; cellular component: cell part (GO:0044464);; molecular function: binding (GO:0005488)
	MD08G1087700	----↑--	18.1713	10.502	20.9906	23.1267	16.1091	24.8704	0.056292	13.9797	24.3792	2.57057	1.49263	0.050444	24.045	29.5045	24.6146	0.042969	18.1346	18.0755	14.7341	25.3971	28.584	--	--	--	--	--	--	--	--	--	--	--	PREDICTED: uncharacterized protein LOC103945286 isoform X1 [Pyrus x bretschneideri]	--
	MD10G1289700	----↑--	184.427	99.1027	179.549	103.891	98.5564	39.8829	55.3206	169.421	132.679	117.553	82.9843	83.602	193.476	183.423	279.715	217.079	82.1744	383.88	162.696	149.539	141.546	--	--	Cellular Component: extracellular region (GO:0005576);; Cellular Component: cell wall (GO:0005618);; Molecular Function: kinase activity (GO:0016301);; Biological Process: phosphorylation (GO:0016310);;	--	--	--	--	--	Protein E6 OS=Gossypium hirsutum OX=3635 GN=E6 PE=2 SV=1	S	Function unknown	PREDICTED: protein E6 [Pyrus x bretschneideri]	cellular component: extracellular region (GO:0005576);; cellular component: cell (GO:0005623);; cellular component: cell part (GO:0044464);; molecular function: catalytic activity (GO:0003824);; biological process: metabolic process (GO:0008152);; biological process: cellular process (GO:0009987)
	MD10G1330900	----↑--	35.6915	38.0277	66.596	13.883	36.4928	7.43726	12.6459	53.8695	30.4767	11.0325	6.99294	5.37425	34.809	36.2303	38.9208	48.4512	12.224	147.489	43.7059	31.8735	29.658	--	--	Molecular Function: copper ion binding (GO:0005507);; Molecular Function: electron carrier activity (GO:0009055);;	--	--	--	--	--	--	S	Function unknown	PREDICTED: early nodulin-like protein 2 [Malus domestica]	molecular function: binding (GO:0005488);; molecular function: electron carrier activity (GO:0009055)
	MD11G1085600	----↑--	0.037585	1.92857	0.02372	7.5957	10.4151	9.63554	0.573737	1.10272	5.9141	0.250307	0.227312	0.147238	9.34495	8.93697	2.47412	0.078285	1.42075	1.60974	1.96141	10.5748	7.79136	--	--	--	--	--	--	--	--	--	--	--	--	--
	MD13G1016900	----↑--	11.7604	9.48932	16.5574	4.17564	6.19548	6.9333	6.68706	6.30266	5.81034	3.89514	4.10482	2.46822	10.3553	7.966	10.8952	7.58372	3.80815	3.99181	7.82212	9.97859	9.18034	--	--	Molecular Function: metal ion binding (GO:0046872);;	--	--	--	--	--	Zinc finger protein 4 OS=Arabidopsis thaliana OX=3702 GN=ZFP4 PE=2 SV=2	S	Function unknown	PREDICTED: zinc finger protein 4-like [Malus domestica]	molecular function: binding (GO:0005488)
	MD14G1231400	----↑--	28.0288	61.6142	36.1431	17.2513	49.0747	45.4642	11.551	20.4032	22.5128	12.4939	12.5371	11.0493	55.5912	61.8973	24.1921	26.0349	12.3569	76.4159	64.4459	54.7585	55.1712	--	--	Molecular Function: iron ion binding (GO:0005506);; Molecular Function: oxidoreductase activity, acting on paired donors, with incorporation or reduction of molecular oxygen, 2-oxoglutarate as one donor, and incorporation of one atom each of oxygen into both donors (GO:0016706);; Molecular Function: L-ascorbic acid binding (GO:0031418);; Biological Process: oxidation-reduction process (GO:0055114…	--	--	[O]	Posttranslational modification, protein turnover, chaperones	--	Uncharacterized PKHD-type hydroxylase At1g22950 OS=Arabidopsis thaliana OX=3702 GN=At1g22950 PE=2 SV=2	O	Posttranslational modification, protein turnover, chaperones	PREDICTED: uncharacterized PKHD-type hydroxylase At1g22950 [Pyrus x bretschneideri]	molecular function: binding (GO:0005488);; molecular function: catalytic activity (GO:0003824);; biological process: metabolic process (GO:0008152);; biological process: single-organism process (GO:0044699)
	MD15G1073300	----↑--	141.79	105.494	45.9449	86.498	148.245	151.355	44.4647	164.246	156.445	57.9187	69.0139	40.7183	136.353	142.702	156.377	61.2994	47.9683	82.9018	209.27	146.235	150.056	[M]	Cell wall/membrane/envelope biogenesis	--	--	--	--	--	--	3-oxo-Delta(4,5)-steroid 5-beta-reductase OS=Arabidopsis thaliana OX=3702 GN=VEP1 PE=1 SV=1	S	Function unknown	PREDICTED: 3-oxo-Delta(4,5)-steroid 5-beta-reductase-like [Malus domestica]	--
	MD15G1160100	----↑--	2.13578	0.827952	5.25937	1.7918	0.931128	0.797331	2.64907	2.3812	2.51519	0.495102	0.302229	0.419105	2.34552	1.60693	2.69623	1.08614	0.801555	2.2364	0.647426	1.1482	1.6604	--	--	--	--	--	--	--	--	--	S	Function unknown	PREDICTED: uncharacterized protein LOC103400034 [Malus domestica]	--
	MD15G1217200	----↑--	25.2187	11.442	34.0536	21.2336	17.158	7.58012	16.6436	29.2708	23.6292	11.4033	10.2431	10.8936	35.2265	34.102	53.0695	16.4104	7.8423	32.7875	13.1452	8.70324	19.3661	--	--	--	--	--	--	--	--	--	S	Function unknown	PREDICTED: uncharacterized protein LOC103400941 [Malus domestica]	--
	MD16G1224700	----↑--	1.33554	1.35769	4.5297	1.97155	1.34381	0.133935	1.77784	2.2507	2.63526	0.625613	0.458657	0.443499	3.34603	2.71902	3.23884	1.24571	0.359468	1.14472	0.53031	0.189452	1.18151	--	--	--	--	--	--	--	--	--	S	Function unknown	PREDICTED: histone-lysine N-methyltransferase SETD1B-like [Pyrus x bretschneideri]	--
	MD09G1150200	----↑--	1.52048	0.055605	0	0	0.375673	0.233179	2.02775	0	0	0	0.326887	0	1.83845	2.89514	1.84184	0.341836	2.11445	0.116912	0.255077	0	0	--	--	--	K11000|0|mdm:103443182|K11000 callose synthase [EC:2.4.1.-] | (RefSeq) callose synthase 7-like	--	[M]	Cell wall/membrane/envelope biogenesis	1,3-beta-glucan synthase component	Callose synthase 7 OS=Arabidopsis thaliana OX=3702 GN=CALS7 PE=3 SV=3	S	Function unknown	PREDICTED: callose synthase 7-like [Malus domestica]	--
	MD16G1101500	----↑--	12.1477	6.06733	11.345	9.87864	14.7471	8.57487	4.36286	9.56183	12.4325	8.48304	4.84715	3.79696	16.1811	18.0792	13.7183	10.3033	5.60042	8.6599	12.103	12.8744	19.2077	[Q]	Secondary metabolites biosynthesis, transport and catabolism	Molecular Function: oxidoreductase activity (GO:0016491);; Biological Process: oxidation-reduction process (GO:0055114);;	--	--	[R]	General function prediction only	Aldo/keto reductase family	Non-functional NADPH-dependent codeinone reductase 2 OS=Papaver somniferum OX=3469 GN=COR2 PE=1 SV=1	S	Function unknown	PREDICTED: non-functional NADPH-dependent codeinone reductase 2-like [Malus domestica]	molecular function: catalytic activity (GO:0003824);; biological process: metabolic process (GO:0008152);; biological process: single-organism process (GO:0044699)
	MD15G1016300	----↑--	104.6	11.0226	87.9317	79.8467	18.0539	68.8269	68.2559	95.1143	22.3671	11.3811	17.0455	15.7812	79.6337	106.073	104.209	5.9545	3.56485	17.9383	77.8521	20.7477	32.3391	--	--	Molecular Function: hydrogen ion transmembrane transporter activity (GO:0015078);; Biological Process: ATP hydrolysis coupled proton transport (GO:0015991);; Cellular Component: integral component of membrane (GO:0016021);; Cellular Component: proton-transporting V-type ATPase, V0 domain (GO:0033179);;	K02155|3.53267e-74|pper:PRUPE_ppa012519mg|K02155 V-type H+-transporting ATPase 16kDa proteolipid subunit | (RefSeq) hypothetical protein	Oxidative phosphorylation (ko00190);; Phagosome (ko04145)	[C]	Energy production and conversion	ATP synthase subunit C	V-type proton ATPase 16 kDa proteolipid subunit OS=Kalanchoe daigremontiana OX=23013 PE=2 SV=1	C	Energy production and conversion	V-type proton ATPase 16 kDa proteolipid subunit [Prunus persica]	molecular function: transporter activity (GO:0005215);; biological process: cellular process (GO:0009987);; biological process: single-organism process (GO:0044699);; biological process: localization (GO:0051179);; cellular component: membrane (GO:0016020);; cellular component: membrane part (GO:0044425);; cellular component: macromolecular complex (GO:0032991)
	MD15G1156000	----↑--	10.4407	10.0982	7.03199	4.93425	26.6264	4.80593	4.07008	11.6097	5.04735	6.68514	9.27207	4.77365	15.4402	17.012	23.3033	5.0543	13.3463	6.80015	9.16678	7.13643	14.3883	[T]	Signal transduction mechanisms	--	--	--	--	--	Calcineurin-like phosphoesterase	--	S	Function unknown	PREDICTED: uncharacterized protein LOC103400018 [Malus domestica]	--
	MD16G1104600	----↑--	15.2717	13.998	18.0076	18.6805	7.99899	25.5639	16.8513	26.5933	53.1229	8.35584	6.24362	7.47321	19.1768	23.4518	15.8254	14.4274	7.26697	15.714	23.0525	29.3461	23.1335	[G]	Carbohydrate transport and metabolism	Molecular Function: hydrolase activity, hydrolyzing O-glycosyl compounds (GO:0004553);; Biological Process: carbohydrate metabolic process (GO:0005975);;	--	--	--	--	Cellulase (glycosyl hydrolase family 5)	--	G	Carbohydrate transport and metabolism	PREDICTED: uncharacterized protein LOC103949843 [Pyrus x bretschneideri]	molecular function: catalytic activity (GO:0003824);; biological process: metabolic process (GO:0008152)
	MD02G1200700	----↑--	4.34434	4.35471	4.76055	1.98736	0.472781	9.70397	1.17452	9.01579	5.65774	2.1931	2.33519	1.88679	5.95293	7.25488	5.69782	1.57269	2.52847	2.87826	8.6414	5.9775	4.01143	[QV]	Secondary metabolites biosynthesis, transport and catabolism;; Defense mechanisms	--	--	--	[QI]	Secondary metabolites biosynthesis, transport and catabolism;; Lipid transport and metabolism	Cytochrome P450	Cytochrome P450 704C1 OS=Pinus taeda OX=3352 GN=CYP704C1 PE=2 SV=1	Q	Secondary metabolites biosynthesis, transport and catabolism	PREDICTED: cytochrome P450 704C1 [Malus domestica]	--
	MD11G1115200	----↑--	1.05321	14.4031	4.65955	2.56968	1.56345	9.98532	1.43258	27.1116	8.42488	0.244062	0.758481	1.23667	11.742	4.62542	16.1262	7.89013	0.731044	21.1692	19.7509	11.961	3.26961	[QV]	Secondary metabolites biosynthesis, transport and catabolism;; Defense mechanisms	--	--	--	[Q]	Secondary metabolites biosynthesis, transport and catabolism	Cytochrome P450	Licodione synthase OS=Glycyrrhiza echinata OX=46348 GN=CYP93B1 PE=1 SV=2	Q	Secondary metabolites biosynthesis, transport and catabolism	PREDICTED: LOW QUALITY PROTEIN: licodione synthase-like [Malus domestica]	--
	MD01G1222200	----↑--	0.889206	5.63615	0.630447	32.3451	36.983	7.51029	0.205064	0.262897	7.45712	0.896986	0.600708	1.47302	6.55988	10.536	4.58673	0.223859	1.19381	0.649793	1.67226	7.17352	16.3002	--	--	Molecular Function: binding (GO:0005488);;	--	--	--	--	Domain of unknown function (DUF4219)	--	S	Function unknown	PREDICTED: uncharacterized protein LOC103408827 [Malus domestica]	molecular function: binding (GO:0005488)
	MD00G1058300	----↑--	57.7631	47.3811	92.633	38.0442	33.7935	27.8516	28.6114	64.9618	75.9217	33.2496	16.7315	21.0273	58.3734	61.3871	51.0855	56.8129	27.4451	98.7148	83.4835	50.1921	55.3544	--	--	Cellular Component: plasma membrane (GO:0005886);; Cellular Component: integral component of membrane (GO:0016021);;	--	--	--	--	Domain of unknown function (DUF588)	CASP-like protein 2B1 OS=Vitis vinifera OX=29760 GN=GSVIVT00013502001 PE=2 SV=1	S	Function unknown	PREDICTED: CASP-like protein 2B1 [Malus domestica]	cellular component: cell (GO:0005623);; cellular component: membrane (GO:0016020);; cellular component: cell part (GO:0044464);; cellular component: membrane part (GO:0044425)
	MD15G1031300	----↑--	32.7319	13.4847	41.4545	57.3031	23.3976	39.2283	19.4999	46.7971	42.56	22.8683	7.18857	14.3251	40.9618	69.7193	71.8789	47.506	11.491	65.4192	33.3284	69.4485	38.7062	[FV]	Nucleotide transport and metabolism;; Defense mechanisms	--	K01520|1.05537e-121|mdm:103440429|K01520 dUTP pyrophosphatase [EC:3.6.1.23] | (RefSeq) deoxyuridine 5'-triphosphate nucleotidohydrolase	Pyrimidine metabolism (ko00240)	[F]	Nucleotide transport and metabolism	dUTPase	Deoxyuridine 5&apos;-triphosphate nucleotidohydrolase OS=Arabidopsis thaliana OX=3702 GN=DUT PE=1 SV=1	F	Nucleotide transport and metabolism	PREDICTED: deoxyuridine 5&apos;-triphosphate nucleotidohydrolase [Malus domestica]	--
	MD08G1022400	----↑--	44.708	36.0244	59.6858	30.0554	28.354	10.5292	12.3612	50.6207	27.7477	17.2732	15.7818	20.3293	54.0868	37.8652	68.2393	62.3219	17.8746	97.7772	45.0528	39.3135	31.0184	--	--	Cellular Component: membrane (GO:0016020);;	--	--	--	--	EamA-like transporter family	Protein WALLS ARE THIN 1 OS=Arabidopsis thaliana OX=3702 GN=WAT1 PE=1 SV=1	S	Function unknown	PREDICTED: protein WALLS ARE THIN 1-like [Malus domestica]	cellular component: membrane (GO:0016020)
	MD11G1133200	----↑--	129.797	70.897	50.4941	67.7656	52.5381	23.2157	31.6877	75.4742	54.797	48.4249	28.7307	27.0177	82.3141	84.8252	135.972	91.5693	24.1759	211.76	113.929	67.0755	77.17	--	--	--	--	--	--	--	Fasciclin domain	Fasciclin-like arabinogalactan protein 12 OS=Arabidopsis thaliana OX=3702 GN=FLA12 PE=2 SV=2	--	--	PREDICTED: fasciclin-like arabinogalactan protein 12 [Malus domestica]	--
	MD15G1147100	----↑--	15.5135	13.3891	9.99612	6.75461	6.70736	1.43877	4.21958	12.8415	11.4147	3.07918	2.27253	1.54592	4.34516	9.86926	11.6548	12.4109	1.16548	23.6513	16.8283	4.71774	7.80586	--	--	--	--	--	[TZ]	Signal transduction mechanisms;; Cytoskeleton	Formin Homology 2 Domain	Formin-like protein 1 OS=Arabidopsis thaliana OX=3702 GN=FH1 PE=1 SV=1	U	Intracellular trafficking, secretion, and vesicular transport	PREDICTED: formin-like protein 1, partial [Malus domestica]	--
	MD16G1043700	----↑--	9.10087	5.65888	12.2642	3.97629	8.10952	2.17715	2.12229	12.7123	5.56271	3.91303	2.81198	1.571	8.19953	7.04992	14.4284	7.81355	2.61156	9.08741	11.3673	6.51136	4.87674	[G]	Carbohydrate transport and metabolism	Molecular Function: xylan 1,4-beta-xylosidase activity (GO:0009044);; Cellular Component: plant-type cell wall (GO:0009505);; Cellular Component: chloroplast (GO:0009507);; Biological Process: xyloglucan metabolic process (GO:0010411);; Molecular Function: carbohydrate binding (GO:0030246);; Molecular Function: maltose alpha-glucosidase activity (GO:0032450);; Biological Process: xylan catabolic …	K15925|0|mdm:103431821|K15925 alpha-D-xyloside xylohydrolase [EC:3.2.1.177] | (RefSeq) alpha-xylosidase 1-like	--	[G]	Carbohydrate transport and metabolism	Glycosyl hydrolases family 31;; N-terminal barrel of NtMGAM and CtMGAM, maltase-glucoamylase;; Galactose mutarotase-like	Alpha-xylosidase 1 OS=Arabidopsis thaliana OX=3702 GN=XYL1 PE=1 SV=1	G	Carbohydrate transport and metabolism	PREDICTED: alpha-xylosidase 1-like [Malus domestica]	molecular function: catalytic activity (GO:0003824);; biological process: metabolic process (GO:0008152);; cellular component: cell (GO:0005623);; cellular component: cell part (GO:0044464);; cellular component: organelle (GO:0043226);; biological process: cellular process (GO:0009987);; molecular function: binding (GO:0005488);; biological process: response to stimulus (GO:0050896);; cellular co…
	MD08G1096300	----↑--	17.2202	15.2458	23.1554	4.94812	17.2739	2.35557	6.40581	14.8642	16.8217	9.21529	4.25153	4.31131	15.7306	19.0829	25.6786	26.4048	5.7822	56.0731	24.1563	14.6546	13.4677	--	--	Molecular Function: transcription factor activity, sequence-specific DNA binding (GO:0003700);; Cellular Component: nucleus (GO:0005634);; Biological Process: regulation of transcription, DNA-templated (GO:0006355);; Molecular Function: sequence-specific DNA binding (GO:0043565);;	--	--	--	--	Homeobox domain	WUSCHEL-related homeobox 4 OS=Arabidopsis thaliana OX=3702 GN=WOX4 PE=1 SV=1	K	Transcription	PREDICTED: WUSCHEL-related homeobox 4 [Malus domestica]	molecular function: nucleic acid binding transcription factor activity (GO:0001071);; biological process: biological regulation (GO:0065007);; cellular component: cell (GO:0005623);; cellular component: organelle (GO:0043226);; cellular component: cell part (GO:0044464);; molecular function: binding (GO:0005488)
	MD14G1024700	----↑--	90.8246	15.7942	61.5147	28.5374	36.1869	44.3445	11.7614	48.3866	31.7062	13.3649	20.594	18.5247	74.7415	53.9828	71.622	27.6493	19.4709	62.2236	80.5207	65.7425	46.848	[O]	Posttranslational modification, protein turnover, chaperones	--	K03283|0|mdm:103414883|K03283 heat shock 70kDa protein 1/8 | (RefSeq) heat shock 70 kDa protein 18-like	Spliceosome (ko03040);; Protein processing in endoplasmic reticulum (ko04141);; Endocytosis (ko04144)	[O]	Posttranslational modification, protein turnover, chaperones	Hsp70 protein;; MreB/Mbl protein	Probable mediator of RNA polymerase II transcription subunit 37c OS=Arabidopsis thaliana OX=3702 GN=MED37C PE=1 SV=1	O	Posttranslational modification, protein turnover, chaperones	PREDICTED: heat shock 70 kDa protein 18-like [Malus domestica]	--
	MD05G1299700	----↑--	0.61758	1.44098	0	1.84701	0	0.712215	0	1.24098	0.933878	0	0	0	0.848364	1.63134	0.769659	0	0	0.54595	0.597424	1.11379	1.84545	[T]	Signal transduction mechanisms	--	K05391|0|mdm:103434888|K05391 cyclic nucleotide gated channel, other eukaryote | (RefSeq) cyclic nucleotide-gated ion channel 1-like	--	[PT]	Inorganic ion transport and metabolism;; Signal transduction mechanisms	Ion transport protein	Cyclic nucleotide-gated ion channel 1 OS=Arabidopsis thaliana OX=3702 GN=CNGC1 PE=1 SV=1	U	Intracellular trafficking, secretion, and vesicular transport	PREDICTED: cyclic nucleotide-gated ion channel 1-like isoform X1 [Malus domestica]	--
	MD05G1213600	----↑--	2.34018	0.469617	2.61741	2.52561	1.66099	0.48052	1.23013	1.1451	1.48063	0.445491	0.273666	0.269926	1.57641	2.84464	1.67868	1.23359	0.524632	0.393376	1.85114	0.206027	1.17821	--	--	--	K10406|0|pxb:103946060|K10406 kinesin family member C2/C3 | (RefSeq) kinesin-2-like	--	[Z]	Cytoskeleton	Kinesin motor domain;; Microtubule binding	Kinesin-like protein KIN-14Q OS=Arabidopsis thaliana OX=3702 GN=KIN14Q PE=3 SV=1	Z	Cytoskeleton	PREDICTED: kinesin KP1 isoform X1 [Malus domestica]	--
	MD15G1068200	----↑--	36.1433	13.3087	30.1888	27.9296	28.7805	15.2878	19.7356	31.7091	36.4545	15.1199	15.9398	16.2314	30.7404	38.6206	50.4461	21.579	8.64278	39.4783	31.4428	18.4792	25.8323	--	--	Molecular Function: transcription factor activity, sequence-specific DNA binding (GO:0003700);; Cellular Component: plasma membrane (GO:0005886);; Biological Process: regulation of transcription, DNA-templated (GO:0006355);; Biological Process: membrane fusion (GO:0006944);; Molecular Function: zinc ion binding (GO:0008270);; Molecular Function: actin filament binding (GO:0051015);; Biological Pr…	K09377|1.44508e-144|mdm:103415412|K09377 cysteine and glycine-rich protein | (RefSeq) LIM domain-containing protein WLIM1-like	--	[TZ]	Signal transduction mechanisms;; Cytoskeleton	LIM domain	LIM domain-containing protein WLIM1 OS=Arabidopsis thaliana OX=3702 GN=WLIM1 PE=1 SV=1	S	Function unknown	PREDICTED: LIM domain-containing protein WLIM1-like [Malus domestica]	molecular function: nucleic acid binding transcription factor activity (GO:0001071);; biological process: biological regulation (GO:0065007);; cellular component: cell (GO:0005623);; cellular component: membrane (GO:0016020);; cellular component: cell part (GO:0044464);; molecular function: binding (GO:0005488);; biological process: cellular process (GO:0009987);; biological process: single-organ…
	MD15G1081200	----↑--	6.32615	3.06597	3.53231	1.57784	7.92554	2.13431	0.992878	4.63159	5.88101	2.10065	2.13146	1.39233	6.08446	6.23874	4.58124	3.84444	3.63355	2.34416	5.57546	5.28549	7.48606	[I]	Lipid transport and metabolism	Molecular Function: hydrolase activity (GO:0016787);;	--	--	[I]	Lipid transport and metabolism	Lipase (class 3);; Protein of unknown function (DUF2974)	--	S	Function unknown	PREDICTED: uncharacterized protein LOC103455962 [Malus domestica]	molecular function: catalytic activity (GO:0003824);; biological process: metabolic process (GO:0008152)
	MD10G1311100	----↑--	39.2991	28.7553	61.9148	22.9946	16.9649	21.0799	22.8098	54.3348	60.6477	12.2074	9.03829	7.49039	37.4789	32.2096	25.1393	36.6797	10.0528	90.7515	55.5056	59.8572	31.1542	[M]	Cell wall/membrane/envelope biogenesis	Molecular Function: nucleotide binding (GO:0000166);; Biological Process: negative regulation of flavonoid biosynthetic process (GO:0009964);; Molecular Function: anthocyanidin reductase activity (GO:0033729);; Biological Process: cellular metabolic process (GO:0044237);; Molecular Function: coenzyme binding (GO:0050662);; Biological Process: oxidation-reduction process (GO:0055114);;	K08695|0|mdm:103434638|K08695 anthocyanidin reductase [EC:1.3.1.77] | (RefSeq) ANR2a, ANR2b; anthocyanidin reductase	Flavonoid biosynthesis (ko00941)	[V]	Defense mechanisms	NAD dependent epimerase/dehydratase family;; 3-beta hydroxysteroid dehydrogenase/isomerase family;; Male sterility protein;; NAD(P)H-binding;; GDP-mannose 4,6 dehydratase;; NmrA-like family	Anthocyanidin reductase ((2S)-flavan-3-ol-forming) OS=Vitis vinifera OX=29760 GN=ANR PE=3 SV=1	M	Cell wall/membrane/envelope biogenesis	anthocyanidin reductase [Malus domestica]	molecular function: binding (GO:0005488);; biological process: biological regulation (GO:0065007);; molecular function: catalytic activity (GO:0003824);; biological process: metabolic process (GO:0008152);; biological process: single-organism process (GO:0044699);; biological process: cellular process (GO:0009987)
	MD14G1024500	----↑--	18.4263	17.3503	66.6039	16.1244	6.54969	24.5989	8.43107	23.1844	16.765	13.103	11.8996	7.9462	32.8079	29.6947	41.967	25.6674	7.25559	77.6007	47.6848	34.0272	19.869	[O]	Posttranslational modification, protein turnover, chaperones	--	K03283|0|mdm:103430956|K03283 heat shock 70kDa protein 1/8 | (RefSeq) heat shock cognate 70 kDa protein-like	Spliceosome (ko03040);; Protein processing in endoplasmic reticulum (ko04141);; Endocytosis (ko04144)	[O]	Posttranslational modification, protein turnover, chaperones	NAD-specific glutamate dehydrogenase	Heat shock cognate 70 kDa protein OS=Petunia hybrida OX=4102 GN=HSP70 PE=2 SV=1	O	Posttranslational modification, protein turnover, chaperones	PREDICTED: heat shock cognate 70 kDa protein-like [Malus domestica]	--
	MD15G1035200	----↑--	1.50691	0.315414	0.24283	0.842987	0.813166	1.22061	0.024523	0.978029	1.07576	0.044963	0.050361	0	1.21245	0.82687	0.997269	0.096672	0.020311	0.403164	0.85243	1.36008	0.887117	[K]	Transcription	--	--	--	[T]	Signal transduction mechanisms	NB-ARC domain;; Leucine Rich repeats (2 copies);; Leucine rich repeat	Putative disease resistance protein RGA3 OS=Solanum bulbocastanum OX=147425 GN=RGA3 PE=2 SV=2	S	Function unknown	PREDICTED: putative disease resistance protein RGA3 isoform X1 [Pyrus x bretschneideri]	--
	MD03G1013300	----↑--	28.3821	15.0183	10.9212	7.01922	9.89572	6.98988	1.79308	10.3955	4.33994	9.37452	4.90426	4.26039	30.0625	19.2477	20.9932	21.9613	6.34712	29.5501	11.9329	17.0082	17.7712	--	--	Molecular Function: peroxidase activity (GO:0004601);; Cellular Component: vacuole (GO:0005773);; Cellular Component: plasma membrane (GO:0005886);; Biological Process: response to oxidative stress (GO:0006979);; Biological Process: response to light stimulus (GO:0009416);; Cellular Component: plant-type cell wall (GO:0009505);; Biological Process: response to salt stress (GO:0009651);; Biologica…	K00430|0|pxb:103963973|K00430 peroxidase [EC:1.11.1.7] | (RefSeq) peroxidase A2-like	Phenylpropanoid biosynthesis (ko00940)	--	--	Peroxidase	Peroxidase 15 OS=Ipomoea batatas OX=4120 GN=pod PE=1 SV=1	G	Carbohydrate transport and metabolism	PREDICTED: peroxidase A2-like [Pyrus x bretschneideri]	molecular function: catalytic activity (GO:0003824);; molecular function: antioxidant activity (GO:0016209);; biological process: metabolic process (GO:0008152);; biological process: single-organism process (GO:0044699);; cellular component: cell (GO:0005623);; cellular component: organelle (GO:0043226);; cellular component: cell part (GO:0044464);; cellular component: membrane (GO:0016020);; bio…
	MD01G1184600	----↑--	38.0857	43.8152	140.151	20.6704	30.5956	18.8928	28.3712	84.4246	67.0527	13.6667	15.4445	13.1154	39.3708	39.2922	70.885	40.7994	13.7194	107.448	61.6329	39.1816	25.9344	--	--	Cellular Component: plant-type cell wall (GO:0009505);; Biological Process: response to karrikin (GO:0080167);;	--	--	--	--	Phosphate-induced protein 1 conserved region	Protein EXORDIUM-like 3 OS=Arabidopsis thaliana OX=3702 GN=EXL3 PE=2 SV=1	S	Function unknown	PREDICTED: protein EXORDIUM-like 3 [Malus domestica]	cellular component: cell (GO:0005623);; cellular component: cell part (GO:0044464);; biological process: response to stimulus (GO:0050896)
	MD08G1056100	----↑--	35.223	7.90681	40.8213	22.1235	8.37314	9.91445	8.76272	18.4445	19.2136	6.67279	4.19717	5.19179	23.9165	27.8171	30.1156	16.6865	6.72443	25.4925	6.14541	10.6932	17.0775	--	--	--	--	--	--	--	Plastocyanin-like domain	Early nodulin-like protein 1 OS=Arabidopsis thaliana OX=3702 GN=At2g25060 PE=1 SV=2	S	Function unknown	PREDICTED: early nodulin-like protein 1 [Malus domestica]	--
	MD00G1064000	----↑--	5.81163	2.41279	8.67538	9.07772	3.96306	2.41129	6.30242	6.06474	7.64771	3.37212	3.59172	3.39116	8.13489	10.5572	7.39158	4.19229	2.95945	5.74104	2.90878	3.57042	5.86209	[M]	Cell wall/membrane/envelope biogenesis	Molecular Function: ATP binding (GO:0005524);; Biological Process: protein phosphorylation (GO:0006468);; Molecular Function: RNA polymerase II carboxy-terminal domain kinase activity (GO:0008353);;	K07760|0|mdm:103443122|K07760 cyclin-dependent kinase [EC:2.7.11.22] | (RefSeq) cyclin-dependent kinase B2-2-like	--	[R]	General function prediction only	Protein kinase domain;; Protein tyrosine kinase	Cyclin-dependent kinase B2-2 OS=Arabidopsis thaliana OX=3702 GN=CDKB2-2 PE=1 SV=2	T	Signal transduction mechanisms	PREDICTED: cyclin-dependent kinase B2-2-like [Malus domestica]	molecular function: binding (GO:0005488);; biological process: metabolic process (GO:0008152);; biological process: cellular process (GO:0009987);; molecular function: catalytic activity (GO:0003824)
	MD12G1195200	----↑--	9.08682	12.8155	19.3933	10.7181	8.58201	7.97328	17.2531	14.9036	13.6862	8.02802	5.91087	5.98857	16.7744	13.6641	21.0502	10.9131	5.81898	18.2862	11.0308	11.9041	9.41216	[M]	Cell wall/membrane/envelope biogenesis	Molecular Function: protein serine/threonine kinase activity (GO:0004674);; Molecular Function: ATP binding (GO:0005524);; Biological Process: protein phosphorylation (GO:0006468);;	K07760|0|mdm:103443244|K07760 cyclin-dependent kinase [EC:2.7.11.22] | (RefSeq) cell division control protein 2 homolog C	--	[R]	General function prediction only	Protein kinase domain;; Protein tyrosine kinase;; Phosphotransferase enzyme family;; Lipopolysaccharide kinase (Kdo/WaaP) family	Cell division control protein 2 homolog C OS=Antirrhinum majus OX=4151 GN=CDC2C PE=2 SV=1	T	Signal transduction mechanisms	PREDICTED: cell division control protein 2 homolog C [Malus domestica]	molecular function: catalytic activity (GO:0003824);; biological process: metabolic process (GO:0008152);; biological process: cellular process (GO:0009987);; molecular function: binding (GO:0005488)
	MD10G1262300	----↑--	9.7656	2.90721	9.51573	5.6875	2.88668	2.66312	13.9157	7.43185	12.0062	4.58309	3.32488	2.8035	7.72536	10.1583	10.3414	6.2904	3.83096	8.9969	6.33439	5.27431	5.33587	--	--	Biological Process: ceramide metabolic process (GO:0006672);; Cellular Component: integral component of membrane (GO:0016021);;	--	--	--	--	Protein of unknown function (DUF616)	--	S	Function unknown	PREDICTED: uncharacterized protein LOC103446246 [Malus domestica]	biological process: metabolic process (GO:0008152);; biological process: cellular process (GO:0009987);; biological process: single-organism process (GO:0044699);; cellular component: membrane (GO:0016020);; cellular component: membrane part (GO:0044425)
	MD05G1284600	----↑--	15.8109	15.3984	22.2596	13.8128	11.6204	3.85273	7.31381	15.1577	19.9574	4.95966	5.98091	4.44803	11.369	18.0702	19.1867	10.1461	3.7468	39.2093	13.7223	10.1109	14.5257	--	--	--	--	--	--	--	Protein of unknown function (DUF642)	--	S	Function unknown	PREDICTED: uncharacterized protein LOC103434995 [Malus domestica]	--
	MD01G1234700	----↑--	0.853894	1.02621	0	4.78353	0.191899	0.92902	0	0.393164	1.09042	0.053858	0	0	1.80592	2.24821	0.676453	0	0.039819	0.314395	0.231877	1.88261	1.24431	[M]	Cell wall/membrane/envelope biogenesis	--	K04733|0|pxb:103943304|K04733 interleukin-1 receptor-associated kinase 4 [EC:2.7.11.1] | (RefSeq) putative wall-associated receptor kinase-like 16	--	--	--	Protein tyrosine kinase;; Protein kinase domain	Wall-associated receptor kinase 5 OS=Arabidopsis thaliana OX=3702 GN=WAK5 PE=2 SV=1	T	Signal transduction mechanisms	PREDICTED: putative wall-associated receptor kinase-like 16 isoform X1 [Malus domestica]	--
	MD03G1246600	----↑--	2.98435	3.56828	0	4.67911	2.56138	3.40806	0	3.1502	2.30297	0	0	0	4.63829	4.84771	3.09235	0	0	2.71886	4.49053	4.45671	8.0156	--		--	--	--	--	--	Protein tyrosine kinase;; Protein kinase domain;; Di-glucose binding within endoplasmic reticulum	Probable leucine-rich repeat receptor-like serine/threonine-protein kinase At3g14840 OS=Arabidopsis thaliana OX=3702 GN=LRR-RLK PE=1 SV=1	S	Function unknown	PREDICTED: probable leucine-rich repeat receptor-like serine/threonine-protein kinase At3g14840 isoform X4 [Pyrus x bretschneideri]	--
	MD07G1237300	----↑--	19.4249	15.402	35.9647	8.11143	13.0531	4.1253	12.2176	13.8457	16.2939	10.0564	9.8097	7.35622	22.25	20.2259	29.2603	19.206	8.49133	36.3764	20.9815	15.3861	17.6929	[M]	Cell wall/membrane/envelope biogenesis	--	--	--	--	--	Protein tyrosine kinase;; Protein kinase domain;; Leucine Rich repeats (2 copies);; Leucine rich repeat;; Leucine rich repeat N-terminal domain	Probable inactive receptor kinase At5g58300 OS=Arabidopsis thaliana OX=3702 GN=At5g58300 PE=2 SV=1	T	Signal transduction mechanisms	PREDICTED: probable inactive receptor kinase At5g58300 [Malus domestica]	--
	Malus_domestica_newGene_11561	----↑--	4.47688	12.3072	1.9257	6.2828	15.0699	6.90744	0.145177	8.04592	11.0098	0.032021	0.238326	0.15316	4.82786	7.31032	1.24351	8.64137	0.223196	6.07454	8.00941	4.82774	1.48631	--	--	--	--	--	[R]	General function prediction only	Retrotransposon gag protein	--	S	Function unknown	PREDICTED: uncharacterized protein LOC108171967 [Malus domestica]	--
	MD06G1023000	----↑--	1.00929	2.79524	1.00862	2.33531	1.36584	2.56701	0.717585	4.85425	2.85437	1.14484	0.842973	0.78927	3.63687	3.47596	4.32843	1.1661	0.597374	2.19853	5.25024	2.17817	2.68853	--	--	Molecular Function: catalytic activity (GO:0003824);; Cellular Component: intracellular (GO:0005622);; Biological Process: single-organism cellular process (GO:0044763);; Molecular Function: organic cyclic compound binding (GO:0097159);; Molecular Function: heterocyclic compound binding (GO:1901363);;	--	--	[R]	General function prediction only	Reverse transcriptase (RNA-dependent DNA polymerase);; zinc-binding in reverse transcriptase	Putative ribonuclease H protein At1g65750 OS=Arabidopsis thaliana OX=3702 GN=At1g65750 PE=3 SV=1	S	Function unknown	PREDICTED: uncharacterized protein LOC103928158 [Pyrus x bretschneideri]	molecular function: catalytic activity (GO:0003824);; cellular component: cell (GO:0005623);; cellular component: cell part (GO:0044464);; biological process: cellular process (GO:0009987);; biological process: single-organism process (GO:0044699);; molecular function: binding (GO:0005488)
	MD10G1241900	----↑--	211.883	120.641	98.7982	125.71	201.824	129.944	96.1229	75.3746	162.642	94.2858	84.136	53.1999	186.128	217.266	168.172	134.559	67.3945	128.223	82.4392	178.468	128.176	[J]	Translation, ribosomal structure and biogenesis	Molecular Function: structural constituent of ribosome (GO:0003735);; Cellular Component: ribosome (GO:0005840);; Biological Process: translation (GO:0006412);;	K02938|0|pxb:103952324|K02938 large subunit ribosomal protein L8e | (RefSeq) 60S ribosomal protein L8-3	Ribosome (ko03010)	[J]	Translation, ribosomal structure and biogenesis	Ribosomal Proteins L2, C-terminal domain;; Ribosomal Proteins L2, RNA binding domain	60S ribosomal protein L8-3 OS=Arabidopsis thaliana OX=3702 GN=RPL8C PE=2 SV=2	J	Translation, ribosomal structure and biogenesis	PREDICTED: 60S ribosomal protein L8-3 [Malus domestica]	molecular function: structural molecule activity (GO:0005198);; cellular component: cell (GO:0005623);; cellular component: macromolecular complex (GO:0032991);; cellular component: organelle (GO:0043226);; cellular component: cell part (GO:0044464);; biological process: metabolic process (GO:0008152);; biological process: cellular process (GO:0009987)
	MD09G1157100	----↑--	3.76025	16.6369	24.2676	13.1167	18.5037	20.9527	7.96087	5.77172	13.8122	5.29275	5.54149	5.26219	33.1636	18.115	14.4949	20.5327	6.77278	68.179	12.4515	7.58783	11.9507	[P]	Inorganic ion transport and metabolism	Biological Process: calcium ion transport (GO:0006816);; Molecular Function: calcium:proton antiporter activity (GO:0015369);; Cellular Component: integral component of membrane (GO:0016021);; Biological Process: transmembrane transport (GO:0055085);;	K07300|0|mdm:103443225|K07300 Ca2+:H+ antiporter | (RefSeq) vacuolar cation/proton exchanger 2-like	--	[P]	Inorganic ion transport and metabolism	Sodium/calcium exchanger protein	Vacuolar cation/proton exchanger 2 OS=Oryza sativa subsp. japonica OX=39947 GN=CAX2 PE=2 SV=2	P	Inorganic ion transport and metabolism	PREDICTED: vacuolar cation/proton exchanger 2-like [Malus domestica]	biological process: single-organism process (GO:0044699);; biological process: localization (GO:0051179);; molecular function: transporter activity (GO:0005215);; biological process: cellular process (GO:0009987);; cellular component: membrane (GO:0016020);; cellular component: membrane part (GO:0044425)
	MD10G1232400	----↑--	4.97191	10.2134	10.4936	2.18194	16.6516	8.96555	1.73117	7.81951	4.39968	3.17917	2.62193	3.35591	11.9797	4.12924	9.59178	6.36884	1.87341	14.755	9.13831	8.24586	2.52488	[K]	Transcription	--	--	--	--	--	TIR domain;; NB-ARC domain;; Leucine Rich repeats (2 copies);; Leucine rich repeat;; TIR domain	TMV resistance protein N OS=Nicotiana glutinosa OX=35889 GN=N PE=1 SV=1	S	Function unknown	PREDICTED: TMV resistance protein N-like isoform X2 [Pyrus x bretschneideri]	--
	MD05G1357300	----↑--	23.3438	24.8089	9.36165	20.5565	8.11119	22.5567	7.83397	28.0316	20.916	10.3809	9.5626	8.16757	22.1711	26.5295	24.4829	9.78251	8.33642	29.9879	29.227	24.0534	20.0651	--	--	Molecular Function: DNA binding (GO:0003677);; Molecular Function: catalytic activity (GO:0003824);; Cellular Component: nucleus (GO:0005634);; Biological Process: transcription initiation from RNA polymerase II promoter (GO:0006367);; Cellular Component: photosystem I (GO:0009522);; Biological Process: photosynthesis (GO:0015979);; Cellular Component: integral component of membrane (GO:0016021);…	K03138|4.61776e-158|mdm:103434445|K03138 transcription initiation factor TFIIF subunit alpha | (RefSeq) transcription initiation factor IIF subunit alpha-like	Basal transcription factors (ko03022)	[K]	Transcription	Transcription initiation factor IIF, alpha subunit (TFIIF-alpha)	Transcription initiation factor IIF subunit alpha OS=Arabidopsis thaliana OX=3702 GN=RAP74 PE=1 SV=1	K	Transcription	PREDICTED: transcription initiation factor IIF subunit alpha-like [Malus domestica]	molecular function: binding (GO:0005488);; molecular function: catalytic activity (GO:0003824);; cellular component: cell (GO:0005623);; cellular component: organelle (GO:0043226);; cellular component: cell part (GO:0044464);; biological process: metabolic process (GO:0008152);; biological process: cellular process (GO:0009987);; cellular component: membrane (GO:0016020);; cellular component: mac…
	MD17G1049700	----↑--	12.4525	8.01612	24.4528	16.5684	7.99073	5.83942	15.5728	9.14368	15.8063	6.67101	5.00196	7.84219	18.365	20.2189	18.2303	13.9728	6.76778	16.2662	4.10642	8.73889	9.25422	--	--	Molecular Function: GTPase activity (GO:0003924);; Molecular Function: structural constituent of cytoskeleton (GO:0005200);; Molecular Function: GTP binding (GO:0005525);; Cellular Component: cytoplasm (GO:0005737);; Cellular Component: microtubule (GO:0005874);; Biological Process: obsolete GTP catabolic process (GO:0006184);; Biological Process: microtubule-based process (GO:0007017);; Biologic…	K07374|0|mdm:103442341|K07374 tubulin alpha | (RefSeq) tubulin alpha-2 chain	Phagosome (ko04145)	[Z]	Cytoskeleton	Tubulin/FtsZ family, GTPase domain;; Tubulin C-terminal domain	Tubulin alpha chain OS=Prunus dulcis OX=3755 GN=TUBA PE=2 SV=1	Z	Cytoskeleton	PREDICTED: tubulin alpha-2 chain [Malus domestica]	molecular function: catalytic activity (GO:0003824);; biological process: metabolic process (GO:0008152);; molecular function: structural molecule activity (GO:0005198);; molecular function: binding (GO:0005488);; cellular component: cell (GO:0005623);; cellular component: cell part (GO:0044464);; cellular component: macromolecular complex (GO:0032991);; cellular component: organelle (GO:0043226)…
	MD07G1157100	----↑--	1.50302	29.0337	28.9714	33.9508	26.6244	0.513979	20.3655	29.6211	26.0639	3.50463	0.043985	0.506236	25.5615	16.5445	32.0354	29.6486	28.3942	15.2924	11.2576	18.4217	20.8343	Secondary metabolites biosynthesis, transport and catabolism;; Defense mechanisms	--	--	--	[Q]	Secondary metabolites biosynthesis, transport and catabolism	Cytochrome P450	Cytochrome P450 71A1 OS=Persea americana OX=3435 GN=CYP71A1 PE=1 SV=2	Q	Secondary metabolites biosynthesis, transport and catabolism	PREDICTED: cytochrome P450 71A1-like [Malus domestica]
	MD17G1031400	----↑--	24.2494	2.7622	2.57528	46.244	38.7775	30.5747	4.07248	55.4632	28.2935	19.7945	1.35677	2.99519	43.4746	44.9068	40.2634	21.1789	1.31605	6.09312	32.2691	35.214	40.3333	Biological Process: transcription, DNA-templated (GO:0006351);;	--	--	--	--	AP2 domain	Ethylene-responsive transcription factor ERF098 OS=Arabidopsis thaliana OX=3702 GN=ERF098 PE=1 SV=1	K	Transcription	PREDICTED: ethylene-responsive transcription factor ERF098-like [Pyrus x bretschneideri]
	MD15G1344100	----↑--	0.102584	16.2736	60.5546	41.2868	0.080525	105.392	2.03695	1.62203	75.4833	0.129266	0.638385	0.11878	74.6044	16.6304	42.7569	0.015194	1.80973	71.9652	0.020158	88.3115	99.7275	[U]	Intracellular trafficking, secretion, and vesicular transport	--	--	--	--	--	WD40-like Beta Propeller Repeat;; Dipeptidyl peptidase IV (DPP IV) N-terminal region	--	U	Intracellular trafficking, secretion, and vesicular transport	PREDICTED: uncharacterized protein LOC103401727 [Malus domestica]	--
	MD07G1231200	----↑--	33.1775	44.0438	83.6669	15.5731	16.6508	6.77632	14.771	56.0817	30.559	14.3157	8.90758	10.6425	28.7222	27.2967	47.9326	31.5096	10.8823	107.144	44.1111	28.62	24.9602	--	--	--	--	--	--	--	Weak chloroplast movement under blue light	WEB family protein At2g40480 OS=Arabidopsis thaliana OX=3702 GN=At2g40480 PE=2 SV=1	S	Function unknown	PREDICTED: WEB family protein At2g40480-like [Malus domestica]	--
	MD13G1077900	----↑--	9.35086	4.96849	14.6536	9.11091	2.92219	6.59917	6.68477	17.6119	17.1635	8.50314	3.93767	2.30389	16.9035	28.8242	18.4673	4.18059	1.28444	5.97962	12.1338	6.02296	10.276	--	--	--	--	--	--	--	WRKY DNA -binding domain	Probable WRKY transcription factor 61 OS=Arabidopsis thaliana OX=3702 GN=WRKY61 PE=2 SV=1	K	Transcription	PREDICTED: probable WRKY transcription factor 61 isoform X2 [Malus domestica]	--
	Malus_domestica_newGene_5976	------↑	0	0	1.76362	0	3.40371	1.51343	2.08715	0.363526	1.30473	2.97653	1.03236	0.391602	1.27207	1.44474	0.399992	0	0	0	0.849846	0.948185	1.5887	--	--	--	--	--	--	--	--	--	--	--	--	--
	MD01G1178500	------↑	0	0	0	0.137484	3.7091	2.12564	0	3.7893	2.1229	0	0	0	1.98529	1.79947	0.092078	0	0	0	4.93488	3.69462	2.77526	--	Molecular Function: cysteine-type endopeptidase activity (GO:0004197);; Biological Process: proteolysis (GO:0006508);;	--	--	[DO]	Cell cycle control, cell division, chromosome partitioning;; Posttranslational modification, protein turnover, chaperones	--	Metacaspase-4 OS=Arabidopsis thaliana OX=3702 GN=AMC4 PE=1 SV=1	O	Secondary metabolites biosynthesis, transport and catabolism	PREDICTED: cytochrome P450 CYP72A219-like [Pyrus x bretschneideri]
	MD02G1246600	------↑	0.87014	1.26695	0.464454	0.969928	1.64788	0.612992	0	3.22709	0	0.517611	0	0	0	1.62361	2.10849	0	0	0	1.26345	2.59531	2.05129	Signal transduction mechanisms	--	K04733|0|mdm:103410249|K04733 interleukin-1 receptor-associated kinase 4 [EC:2.7.11.1] | (RefSeq) rust resistance kinase Lr10-like	--	[T]	Signal transduction mechanisms	Protein kinase domain;; Protein tyrosine kinase	Rust resistance kinase Lr10 OS=Triticum aestivum OX=4565 GN=LRK10 PE=2 SV=1	T	Secondary metabolites biosynthesis, transport and catabolism	--		--
	MD10G1278300	------↑	1.80661	11.5629	25.3297	18.1212	10.8188	23.8293	14.3545	18.6213	24.8813	21.6979	24.2228	21.0492	24.7855	24.3931	12.286	3.78708	8.4773	1.62502	22.1753	28.8896	28.8412	[T]	Signal transduction mechanisms	Molecular Function: protein serine/threonine kinase activity (GO:0004674);; Molecular Function: ATP binding (GO:0005524);; Biological Process: protein phosphorylation (GO:0006468);; Biological Process: signal transduction (GO:0007165);;	--	--	[T]	Signal transduction mechanisms	Protein kinase domain;; Protein tyrosine kinase;; NAF domain;; Kinase-like	CBL-interacting serine/threonine-protein kinase 12 OS=Arabidopsis thaliana OX=3702 GN=CIPK12 PE=1 SV=1	T	Signal transduction mechanisms	CBL-interacting serine/threonine-protein kinase 19 [Malus domestica]	molecular function: catalytic activity (GO:0003824);; biological process: metabolic process (GO:0008152);; biological process: cellular process (GO:0009987);; molecular function: binding (GO:0005488);; biological process: response to stimulus (GO:0050896);; biological process: biological regulation (GO:0065007)
	MD00G1013000	↑--↑--	16.3546	14.9997	17.7807	29.5352	59.8174	25.2687	37.6748	24.8409	26.6083	5.7418	6.20554	10.927	23.4687	38.0557	23.3739	14.1807	19.2037	3.95773	12.3575	24.3983	142.148	[IR]	Lipid transport and metabolism;; General function prediction only	--	K08248|0|mdm:103429895|K08248 (R)-mandelonitrile lyase [EC:4.1.2.10] | (RefSeq) (R)-mandelonitrile lyase 2-like	Cyanoamino acid metabolism (ko00460)	[R]	General function prediction only	GMC oxidoreductase;; GMC oxidoreductase	(R)-mandelonitrile lyase 2 OS=Prunus dulcis OX=3755 GN=MDL2 PE=1 SV=1	E	Amino acid transport and metabolism	PREDICTED: (R)-mandelonitrile lyase 2-like [Malus domestica]	--
	Malus_domestica_newGene_7965	--↑↑--	0.120923	48.371	7.27127	23.4124	0	4.56518	3.63334	134.702	20.4957	0.167618	0	0.538254	10.2598	5.45253	4.40431	0.432447	0	1.44721	19.565	0.714313	1.02386	--	--	--	--	--	--	--	Agglutinin domain	--	S	Function unknown	PREDICTED: uncharacterized protein LOC108868536 [Pyrus x bretschneideri]	--
	MD06G1198100	--↑↑--	22.015	23.4058	42.0776	5.34381	11.7519	2.492	2.87552	23.2274	13.072	7.12794	2.22449	2.77975	16.4229	14.0207	28.3413	24.8368	3.58781	41.9174	28.2754	12.2321	8.53923	[T]	Signal transduction mechanisms	--	--	--	[D]	Cell cycle control, cell division, chromosome partitioning	Protein kinase domain;; Protein tyrosine kinase	Protein IMPAIRED IN BABA-INDUCED STERILITY 1 OS=Arabidopsis thaliana OX=3702 GN=IBS1 PE=3 SV=1	T	Signal transduction mechanisms	PREDICTED: probable serine/threonine-protein kinase At1g54610 isoform X4 [Malus domestica]	--
S-BC15.1	MD15G1050400	----↑↑	35.7529	21.747	8.50777	21.5463	7.35903	250.101	5.12581	166.296	72.8912	8.13225	16.039	7.07345	54.8557	65.5153	22.6282	9.14996	12.4765	11.7967	98.2002	94.8098	59.8169	--	--	--	--	[QI]	Secondary metabolites biosynthesis, transport and catabolism;; Lipid transport and metabolism	Cytochrome P450	Cytochrome P450 CYP72A219 OS=Panax ginseng OX=4054 PE=2 SV=1	Q	ERF biogenesis			molecular function: catalytic activity (GO:0003824);; biological process: metabolic process (GO:0008152);; molecular function: binding (GO:0005488)
	MD15G1054300	----↑↑	3.7879	0	0.652182	5.97112	3.61403	3.41297	0.206686	6.17768	6.33758	0.030358	0.062297	0.067815	2.37942	3.92127	2.62312	0	0	0	5.12255	3.99529	5.19921	Lipid transport and metabolism	Cellular Component: plasma membrane (GO:0005886);; Biological Process: lipid biosynthetic process (GO:0008610);;	K13384|0|mdm:103455798|K13384 (S)-coclaurine N-methyltransferase [EC:2.1.1.140] | (RefSeq) (S)-coclaurine N-methyltransferase-like	Isoquinoline alkaloid biosynthesis (ko00950)	--	--	Mycolic acid cyclopropane synthetase;; Methyltransferase domain;; Methyltransferase domain;; Methyltransferase domain;; Methyltransferase domain;; Methyltransferase domain;; Methyltransferase small domain;; rRNA small subunit methyltransferase G;; Tellurite resistance protein TehB;; Protein-L-isoaspartate(D-aspartate) O-methyltransferase (PCMT);; Putative methyltransferase;; Nodulation protein S …	(S)-coclaurine N-methyltransferase OS=Thalictrum flavum subsp. glaucum OX=150095 PE=1 SV=1	M	ERF biogenesis
	MD10G1025500	↑↓----	4.43219	3.71861	5.94237	15.9385	11.2782	9.25721	8.48684	2.36617	3.01867	2.2475	16.1165	10.3695	16.7914	14.803	18.3615	2.04961	12.3069	2.96743	7.2764	15.1871	14.1493	[L]	Replication, recombination and repair	Molecular Function: nucleic acid binding (GO:0003676);; Molecular Function: ATP binding (GO:0005524);; Molecular Function: ATP-dependent helicase activity (GO:0008026);;	K12858|0|pxb:103958020|K12858 ATP-dependent RNA helicase DDX23/PRP28 [EC:3.6.4.13] | (RefSeq) DEAD-box ATP-dependent RNA helicase 21	Spliceosome (ko03040)	[A]	RNA processing and modification	DEAD/DEAH box helicase;; Helicase conserved C-terminal domain	DEAD-box ATP-dependent RNA helicase 21 OS=Arabidopsis thaliana OX=3702 GN=RH21 PE=2 SV=1	A	RNA processing and modification	PREDICTED: DEAD-box ATP-dependent RNA helicase 21 [Pyrus x bretschneideri]	molecular function: binding (GO:0005488);; molecular function: catalytic activity (GO:0003824);; biological process: metabolic process (GO:0008152);; biological process: cellular process (GO:0009987);; biological process: single-organism process (GO:0044699)
	MD15G1077000	↑--↓--	138.747	70.9736	38.0972	605.436	340.187	165.721	199.324	63.6719	94.6918	502.724	719.985	708.105	104.363	239.087	131.84	248.148	351.88	65.0428	58.9068	169.923	226.445	[E]	Amino acid transport and metabolism	Molecular Function: hydrolase activity (GO:0016787);;	K13051|0|mdm:103424673|K13051 beta-aspartyl-peptidase (threonine type) [EC:3.4.19.5] | (RefSeq) probable isoaspartyl peptidase/L-asparaginase 2	--	[E]	Amino acid transport and metabolism	Asparaginase	Probable isoaspartyl peptidase/L-asparaginase 2 OS=Arabidopsis thaliana OX=3702 GN=At3g16150 PE=2 SV=2	E	Amino acid transport and metabolism	PREDICTED: probable isoaspartyl peptidase/L-asparaginase 2 [Malus domestica]	molecular function: catalytic activity (GO:0003824);; biological process: metabolic process (GO:0008152)
	MD05G1044800	--↑↓--	0.000379	1.7679	0.000468	2.42462	0.000139	0.00071	0.000705	3.66168	5.93529	4.15513	7.50182	3.08737	0.000788	0.0005	0.002677	2.68025	0.000297	0.005853	3.91295	0.002361	3.86648	[P]	Inorganic ion transport and metabolism	--	K01533|1.21104e-92|mdm:103411985|K01533 Cu2+-exporting ATPase [EC:3.6.3.4] | (RefSeq) copper-transporting ATPase PAA1, chloroplastic-like	--	[P]	Inorganic ion transport and metabolism	Heavy-metal-associated domain	Copper-transporting ATPase PAA1, chloroplastic OS=Arabidopsis thaliana OX=3702 GN=PAA1 PE=1 SV=1	P	Inorganic ion transport and metabolism	PREDICTED: copper-transporting ATPase PAA1, chloroplastic-like isoform X1 [Malus domestica]	--
S-M11.1	MD11G1072900	↓------	20.9981	28.052	27.4604	9.38351	10.8341	16.6416	13.5752	31.1476	25.5479	14.6165	12.7666	12.8293	12.8175	14.6212	17.1174	31.1603	7.42086	16.3946	30.4498	15.5268	5.82741	[O]	Posttranslational modification, protein turnover, chaperones	--	--	--	[O]	Posttranslational modification, protein turnover, chaperones	AAA domain (Cdc48 subfamily)	Protein SMAX1-LIKE 7 OS=Arabidopsis thaliana OX=3702 GN=SMXL7 PE=1 SV=1	O	Posttranslational modification, protein turnover, chaperones	PREDICTED: protein SMAX1-LIKE 6-like [Malus domestica]	--
S-M11.1	MD11G1070800	↓------	39.1978	79.5882	382.789	13.846	19.1157	43.7206	390.663	204.504	220.817	21.7873	14.8588	19.6713	15.5332	16.359	18.6411	84.3116	21.0377	25.9103	42.8746	37.7201	24.6585	[E]	Amino acid transport and metabolism	Molecular Function: asparagine synthase (glutamine-hydrolyzing) activity (GO:0004066);; Molecular Function: ATP binding (GO:0005524);; Biological Process: cellular amino acid catabolic process (GO:0009063);; Biological Process: response to absence of light (GO:0009646);; Biological Process: L-asparagine biosynthetic process (GO:0070981);;	K01953|0|mdm:103447373|K01953 asparagine synthase (glutamine-hydrolysing) [EC:6.3.5.4] | (RefSeq) asparagine synthetase [glutamine-hydrolyzing] 1	Alanine, aspartate and glutamate metabolism (ko00250)	[E]	Amino acid transport and metabolism	Asparagine synthase;; Glutamine amidotransferase domain;; Glutamine amidotransferase domain;; Aluminium induced protein	Asparagine synthetase [glutamine-hydrolyzing] 1 OS=Lotus japonicus OX=34305 GN=AS1 PE=2 SV=2	E	Amino acid transport and metabolism	PREDICTED: asparagine synthetase [glutamine-hydrolyzing] 1 [Malus domestica]	molecular function: catalytic activity (GO:0003824);; biological process: metabolic process (GO:0008152);; molecular function: binding (GO:0005488);; biological process: cellular process (GO:0009987);; biological process: single-organism process (GO:0044699);; biological process: response to stimulus (GO:0050896)
S-M11.1	MD11G1063800	↓------	3.74465	14.8611	2.69345	0.526765	0.203171	5.22009	4.64407	1.31556	0.593567	5.12701	1.24691	0.500872	1.69579	0.807402	1.0671	3.30769	4.65127	15.6382	3.48992	0.717387	0.218436	[M]	Cell wall/membrane/envelope biogenesis	--	--	--	[T]	Signal transduction mechanisms	NB-ARC domain;; NAD dependent epimerase/dehydratase family;; 3-beta hydroxysteroid dehydrogenase/isomerase family;; GDP-mannose 4,6 dehydratase;; NAD(P)H-binding;; Leucine Rich repeats (2 copies);; Leucine rich repeat;; Polysaccharide biosynthesis protein;; NmrA-like family;; Male sterility protein	Putative disease resistance protein RGA4 OS=Solanum bulbocastanum OX=147425 GN=RGA4 PE=2 SV=1	S	Function unknown	PREDICTED: putative disease resistance protein RGA4 [Malus domestica]	--
S-BC14.1/S-H.14.1	MD14G1011900	↓------	3.28756	6.15746	2.86218	0.203104	0.314495	0.2635	0.034135	3.29171	0.292545	0.301483	0.046942	0.018226	0.28175	0.629677	0.968117	0.559745	0.07573	3.55522	3.89997	0.364137	0.574887	--	--	--	--	--	--	--	Transferase family	Salutaridinol 7-O-acetyltransferase OS=Papaver somniferum OX=3469 GN=SALAT PE=1 SV=1	S	Function unknown	PREDICTED: BAHD acyltransferase At5g47980-like [Pyrus x bretschneideri]	--
S-BC07.1	MD07G1079400	↓------	5.19621	5.54171	3.31263	1.03546	0.5168	9.13559	0.308336	4.77856	1.16747	1.13698	0	1.64429	9.0969	1.97456	0.919653	1.30024	1.17347	1.29187	1.62897	7.65906	5.14202	--	--	--	--	--	--	--	--	--	S	Function unknown	PREDICTED: disease resistance protein RML1B-like [Malus domestica]	--
	Malus_domestica_newGene_10056	↓------	6.76143	3.197	3.86488	0.552086	1.16048	18.2121	1.50264	36.1027	3.5655	0.242863	0.684623	1.79023	3.38969	2.40357	4.63316	1.85263	7.61306	0.801513	24.8855	7.48847	1.34566	--	--	--	--	--	--	--	--	--	--	--	PREDICTED: LOB domain-containing protein 6-like [Malus domestica]	--
	Malus_domestica_newGene_11549	↓------	7.80268	161.936	206.244	2.02357	3.93675	1.48758	0	1.37364	0	1.57302	0.265288	0	2.74481	1.98652	0	2.33924	1.76462	8.13242	0.003261	94.9859	1.75857	--	--	--	--	--	--	--	--	--	--	--	--	--
	Malus_domestica_newGene_12626	↓------	1.67726	2.18757	1.91097	0.088715	0.036733	0.030492	0	0.017173	0.025843	2.39884	0.309938	0.071117	0.317984	0.217463	0.026576	4.20952	0.118393	1.64162	0.010622	0.076708	0.011203	--	--	--	--	--	--	--	--	--	--	--	--	--
	Malus_domestica_newGene_12764	↓------	3.43563	3.80533	3.73077	0	0	0	0	6.5081	0	4.54084	0	0	0	0	2.55759	4.49169	0	6.83056	5.70388	0	0	--	--	--	--	--	[R]	General function prediction only	--	--	L	Replication, recombination and repair	PREDICTED: uncharacterized protein LOC103421219 [Malus domestica]	--
	Malus_domestica_newGene_12873	↓------	1.83368	4.26265	0.567671	0	0	3.31955	0.515013	0	0	4.07469	0.746479	0.189337	2.02935	0	0	1.18145	1.14302	3.24859	0	1.16203	0	--	--	Molecular Function: catalytic activity (GO:0003824);; Biological Process: nucleoside metabolic process (GO:0009116);;	K07870|6.20214e-24|pxb:103944387|K07870 Ras homolog gene family, member T1 | (RefSeq) mitochondrial Rho GTPase 2-like	--	--	--	--	Bark storage protein A OS=Populus deltoides OX=3696 GN=BSPA PE=2 SV=1	F	Nucleotide transport and metabolism	PREDICTED: mitochondrial Rho GTPase 1-like isoform X1 [Pyrus x bretschneideri]	molecular function: catalytic activity (GO:0003824);; biological process: metabolic process (GO:0008152);; biological process: cellular process (GO:0009987);; biological process: single-organism process (GO:0044699)
	Malus_domestica_newGene_12874	↓------	2.88276	2.21356	0.647446	0	0	3.06934	0.411176	0	0	2.08687	0.935496	0.785044	4.17389	0	0	1.50488	0.976559	2.58038	0	3.53068	0	--	--	Molecular Function: catalytic activity (GO:0003824);; Biological Process: nucleoside metabolic process (GO:0009116);;	K07870|1.76836e-23|pxb:103944387|K07870 Ras homolog gene family, member T1 | (RefSeq) mitochondrial Rho GTPase 2-like	--	--	--	--	Bark storage protein A OS=Populus deltoides OX=3696 GN=BSPA PE=2 SV=1	F	Nucleotide transport and metabolism	PREDICTED: mitochondrial Rho GTPase 1-like isoform X1 [Pyrus x bretschneideri]	molecular function: catalytic activity (GO:0003824);; biological process: metabolic process (GO:0008152);; biological process: cellular process (GO:0009987);; biological process: single-organism process (GO:0044699)
	Malus_domestica_newGene_13	↓------	1.79515	3.30144	2.58861	0	0	2.08675	0	2.88433	0.040709	0.59814	0	0	1.84537	0	0.821603	3.11384	0.035216	1.32854	2.41691	2.54092	0	--	--	--	--	--	--	--	--	--	--	--	--	--
	Malus_domestica_newGene_13228	↓------	6.24686	4.66226	6.30958	0.93484	0.488953	5.54788	5.76576	1.39478	2.90296	4.57042	4.1412	5.28724	4.56934	1.76289	1.50906	3.6146	1.77605	1.16454	1.93309	4.50503	3.52336	--	--	--	--	--	--	--	--	Probable aldehyde dehydrogenase OS=Linum usitatissimum OX=4006 GN=FIS1 PE=2 SV=1	--	--	PREDICTED: LOW QUALITY PROTEIN: ribonucleases P/MRP protein subunit POP1-like [Malus domestica]	--
	Malus_domestica_newGene_14524	↓------	1.98496	0.460805	1.7795	0	0	3.16435	0.359023	2.38763	0	4.13863	1.15088	0	2.26545	0.908866	0.625957	4.47629	0.32149	1.5262	1.31658	3.17296	1.26604	--	--	--	--	--	--	--	--	--	--	--	--	--
	Malus_domestica_newGene_15632	↓------	2.52584	2.12515	3.33348	0	0.131414	1.67614	0.537201	0.136559	0.06336	3.14939	2.07986	1.33265	1.49659	0.578164	0.365075	3.80814	3.23296	2.4861	0.650085	2.02773	1.39233	--	--	--	--	--	[L]	Replication, recombination and repair	--	--	S	Function unknown	PREDICTED: uncharacterized protein LOC103940543 [Pyrus x bretschneideri]	--
	Malus_domestica_newGene_1914	↓------	3.20409	3.60435	2.93156	0.156187	0.077328	0.062507	0.388246	0.167353	0.413188	3.2044	0.386268	0.435625	0.116643	0.248899	0.05075	1.52656	0.620226	2.12494	0.090012	0.050691	0.224035	--	--	Cellular Component: integral component of membrane (GO:0016021);;	--	--	[OR]	Posttranslational modification, protein turnover, chaperones;; General function prediction only	--	--	S	Function unknown	PREDICTED: uncharacterized protein LOC103401271 [Malus domestica]	cellular component: membrane (GO:0016020);; cellular component: membrane part (GO:0044425)
	Malus_domestica_newGene_262	↓------	2.21202	1.72217	1.66762	0.021983	0	0.451344	0.103119	1.47906	0	1.57674	0.101647	0.444815	1.05893	0.164863	0.709472	3.51981	0.009252	3.0807	0.975705	1.11861	0.114854	--	--	--	--	--	--	--	--	--	--	--	PREDICTED: zinc finger BED domain-containing protein RICESLEEPER 2-like [Malus domestica]	--
	Malus_domestica_newGene_3023	↓------	1.84441	1.45178	1.39146	0	0	1.99143	0	1.24988	0	1.38794	0	0	5.54495	0	1.59238	1.59689	0	1.03804	1.83616	3.42774	0	--	--	--	K12180|9.22665e-10|mdm:103407365|K12180 COP9 signalosome complex subunit 7 | (RefSeq) COP9 signalosome complex subunit 7	--	--	--	--	--	--	--	PREDICTED: COP9 signalosome complex subunit 7 isoform X3 [Malus domestica]	--
	Malus_domestica_newGene_314	↓------	6.58687	6.84532	13.2887	0.274897	1.65471	3.08188	2.51071	4.62203	0.271518	2.57634	0.445416	0.852384	6.02922	0.251361	3.46203	10.2263	3.06135	12.137	7.39334	5.75723	0.262827	--	--	--	--	--	--	--	--	--	--	--	PREDICTED: uncharacterized protein LOC108174536 [Malus domestica]	--
	Malus_domestica_newGene_3182	↓------	2.5322	1.23298	0.96063	0	0	1.28171	0	1.24925	0	3.3365	0	0	0.592282	0	1.53779	2.90123	0	0.518219	1.30682	1.50113	0.216756	--	--	--	--	--	--	--	--	--	--	--	--	--
	Malus_domestica_newGene_3193	↓------	2.70903	1.80896	1.51266	0	0.031547	0.105556	0	0.884973	0	3.32059	0	0	0.736652	0.089613	1.8732	2.01411	0	2.65873	1.55215	0.267448	0	--	--	--	--	--	--	--	--	--	--	--	--	--
	Malus_domestica_newGene_3661	↓------	4.67134	4.1244	6.27486	0	0	0	0.216458	0	0	4.29002	0.102796	0	0	0.474154	0	6.78089	0.091853	5.45685	0	0	0.324439	[J]	Translation, ribosomal structure and biogenesis	Molecular Function: nucleotide binding (GO:0000166);; Molecular Function: nucleic acid binding (GO:0003676);;	--	--	[R]	General function prediction only	--	Small RNA-binding protein 11, chloroplastic OS=Arabidopsis thaliana OX=3702 GN=S-RBP11 PE=2 SV=1	S	Function unknown	PREDICTED: LOW QUALITY PROTEIN: mitochondrial fission protein ELM1-like [Malus domestica]	molecular function: binding (GO:0005488)
	Malus_domestica_newGene_6357	↓------	2.66296	1.00926	2.75041	0.255953	0.133446	0.247425	0.183335	0.171373	0.19891	1.76565	0.680978	0.824712	0.274071	0.158683	0.321369	4.20364	0.629563	2.29355	0.514109	0.292671	0.289139	--	--	Cellular Component: integral component of membrane (GO:0016021);;	--	--	[OR]	Posttranslational modification, protein turnover, chaperones;; General function prediction only	--	--	S	Function unknown	PREDICTED: uncharacterized protein LOC103401271 [Malus domestica]	cellular component: membrane (GO:0016020);; cellular component: membrane part (GO:0044425)
	Malus_domestica_newGene_7123	↓------	1.07259	1.76464	1.39937	0	0	0	0	0	0	1.61804	0	0	0	0	0	1.26975	0	0.970124	0	0	0	--	--	--	K07870|1.75496e-06|pxb:103953992|K07870 Ras homolog gene family, member T1 | (RefSeq) mitochondrial Rho GTPase 2-like	--	--	--	--	--	--	--	PREDICTED: mitochondrial Rho GTPase 2-like [Pyrus x bretschneideri]	--
	Malus_domestica_newGene_725	↓------	1.19426	1.22535	0.956088	0	0	2.02218	0	0.810798	0	1.55913	0	0.030285	2.7124	0	0.488869	2.41296	0	1.43409	0.565001	2.92184	0	--	--	Biological Process: ubiquitin-dependent protein catabolic process (GO:0006511);; Molecular Function: kinase activity (GO:0016301);; Biological Process: phosphorylation (GO:0016310);;	--	--	--	--	--	--	--	--	PREDICTED: uncharacterized protein LOC103439173 isoform X1 [Malus domestica]	biological process: metabolic process (GO:0008152);; biological process: cellular process (GO:0009987);; molecular function: catalytic activity (GO:0003824)
	MD00G1023400	↓------	3.35796	2.88088	2.60404	0.574374	0.155425	2.25567	0.279107	2.9501	0.30268	3.75337	0.485647	0.757035	3.16244	0.482967	1.49438	3.01749	0.458937	2.52889	2.41702	2.60329	0.265627	--	--	Biological Process: cellulose microfibril organization (GO:0010215);; Biological Process: cell growth (GO:0016049);; Cellular Component: anchored component of membrane (GO:0031225);;	--	--	--	--	--	--	--	--	predicted protein [Malus domestica]	biological process: cellular process (GO:0009987);; biological process: single-organism process (GO:0044699);; biological process: cellular component organization or biogenesis (GO:0071840);; biological process: growth (GO:0040007);; cellular component: membrane (GO:0016020);; cellular component: membrane part (GO:0044425)
	MD01G1045700	↓------	48.6727	37.6329	42.0038	17.5365	18.7104	23.1988	25.5022	34.6932	31.6171	32.1669	26.2956	17.8574	38.7929	35.4031	39.8272	36.4535	21.8008	52.1705	47.6126	28.4442	28.8361	--	--	Cellular Component: plasma membrane (GO:0005886);;	--	--	--	--	--	Uncharacterized protein At5g65660 OS=Arabidopsis thaliana OX=3702 GN=At5g65660 PE=2 SV=1	S	Function unknown	PREDICTED: uncharacterized protein At5g65660-like [Malus domestica]	cellular component: cell (GO:0005623);; cellular component: membrane (GO:0016020);; cellular component: cell part (GO:0044464)
	MD01G1089900	↓------	55.5661	16.4083	34.1055	4.13441	4.23417	3.69978	17.9167	36.8915	48.4408	20.066	2.70456	4.11794	41.7288	3.43517	39.4218	21.0374	26.6065	1.85682	23.129	28.3551	7.50867	--	--	--	--	--	--	--	--	--	--	--	--	--
	MD03G1038200	↓------	2.17829	3.24946	2.49181	0	0	0.046841	0.063609	4.37162	0.283619	3.62514	0	0	0	0.042858	2.13137	3.82504	0.161164	2.3439	1.71495	0.036769	0	--	--	--	--	--	--	--	--	--	--	--	--	--
	MD03G1038700	↓------	2.18609	1.9641	1.60498	0	0.009163	0	0.00055	1.06644	0	2.103	0.100572	0.015362	0	0	0.64447	1.19861	0.045836	1.14334	1.657	0.023283	0.027397	--	--	--	--	--	--	--	--	--	--	--	--	--
	MD03G1078000	↓------	46.8582	29.4492	55.2557	8.97933	18.6471	9.72729	18.4296	40.5437	32.192	30.0785	9.97046	5.53119	22.1429	39.5138	60.0836	52.8024	5.12668	26.7748	48.0456	23.8877	35.1338	--	--	--	--	--	--	--	--	--	S	Function unknown	PREDICTED: uncharacterized protein LOC103419108 [Malus domestica]	--
	MD03G1091200	↓------	3.45014	1.28578	1.3484	0	0	4.92372	0.182392	3.40424	0.018055	3.01532	0	0.563983	1.71273	0	2.53507	2.02004	0.303394	1.02574	1.22988	3.44974	0.45513	--	--	--	--	--	[R]	General function prediction only	--	Retrovirus-related Pol polyprotein from transposon RE2 OS=Arabidopsis thaliana OX=3702 GN=RE2 PE=4 SV=1	L	Replication, recombination and repair	PREDICTED: uncharacterized mitochondrial protein AtMg00810-like [Ziziphus jujuba]	--
	MD03G1280000	↓------	2.37271	8.12403	5.66048	0.375548	1.57868	5.3394	1.63237	2.8386	5.79691	1.38003	1.42461	1.27135	3.29779	4.02841	2.19227	2.39794	1.61165	3.39806	2.8178	3.36058	2.97136	[K]	Transcription	--	--	--	--	--	--	Putative disease resistance protein RGA1 OS=Solanum bulbocastanum OX=147425 GN=RGA1 PE=2 SV=2	S	Function unknown	PREDICTED: putative disease resistance protein RGA1 [Malus domestica]	--
	MD04G1002100	↓------	5.81616	7.38489	10.3688	0.418629	0.571499	9.11098	0.745294	4.66125	0.481107	10.1062	1.50627	1.44235	13.1558	0.617645	1.14689	9.84902	1.78347	8.11365	2.65289	7.78021	0.583054	--	--	--	--	--	--	--	--	--	--	--	--	--
	MD04G1013300	↓------	4.65677	2.79578	3.95186	1.14928	1.56591	1.72393	2.79367	2.08968	2.09039	1.96384	1.83995	1.47322	1.30518	1.67854	2.67337	3.26735	1.90484	4.56801	3.09561	1.60923	1.65743	[NW]	Cell motility;; Extracellular structures	--	--	--	--	--	--	--	S	Function unknown	PREDICTED: uncharacterized protein LOC103443553 [Malus domestica]	--
	MD04G1078600	↓------	15.811	16.3623	17.2961	6.28696	8.40867	7.37701	4.25499	11.1697	9.62445	11.9587	4.94065	5.90646	8.84344	9.98837	14.5162	17.3019	6.6004	24.0675	18.4679	10.0261	5.97434	--	--	--	--	--	--	--	--	--	S	Function unknown	PREDICTED: uncharacterized protein LOC103433068 isoform X2 [Malus domestica]	--
	MD05G1017000	↓------	1.14848	1.30195	2.1285	0	0	0.215785	0.564293	4.18991	0.470803	1.02934	0	0.270511	0.541461	0.349447	1.64362	1.15692	0.273775	1.19911	2.10611	0.307331	0.557199	--	--	--	--	--	--	--	--	--	--	--	--	--
	MD05G1032100	↓------	9.84782	15.4759	5.11659	1.00837	0.176843	2.29756	0.827349	1.7221	1.36185	10.22	3.30919	6.2797	1.87395	2.78928	0.928466	14.3878	4.019	10.3655	5.10871	2.12917	3.28621	--	--	--	--	--	--	--	--	--	--	--	PREDICTED: high mobility group B protein 9 isoform X4 [Pyrus x bretschneideri]	--
	MD05G1073200	↓------	11.9635	31.5089	51.0248	3.77113	2.66996	4.24146	45.22	47.8752	35.8206	2.1903	1.58037	1.28079	2.10079	7.33898	7.51205	19.8611	8.35257	4.57343	32.8696	13.7997	5.4847	--	--	--	--	--	--	--	--	CCG-binding protein 1 OS=Arabidopsis thaliana OX=3702 GN=MEE14 PE=1 SV=1	S	Function unknown	PREDICTED: CCG-binding protein 1-like [Malus domestica]	--
	MD05G1145300	↓------	5.18731	9.32005	4.01279	1.02848	0.44101	5.44461	0.74151	4.92292	0.854032	5.6191	1.4309	2.62566	4.69759	1.37241	3.74579	8.9708	1.88355	4.14673	3.79392	4.48258	1.12699	--	--	--	--	--	[TU]	Signal transduction mechanisms;; Intracellular trafficking, secretion, and vesicular transport	--	--	S	Function unknown	PREDICTED: uncharacterized protein LOC103436010 isoform X2 [Malus domestica]	--
	MD05G1149600	↓------	2.57528	1.73785	2.66113	0	0	0	0.384008	2.26596	0.709288	2.70583	0.081528	0.246124	2.31454	0.286768	0	3.40448	0.132912	2.00866	1.59494	0	0.053844	--	--	--	--	--	--	--	--	--	S	Function unknown	PREDICTED: TMV resistance protein N-like [Malus domestica]	--
	MD05G1149700	↓------	1.86279	2.38769	0.979454	0.073073	0.08213	0.951088	0.075417	0.367831	0	1.3384	1.74094	0.084578	0.588256	0	1.70478	1.97152	0.532874	0.791757	1.60428	0.306878	0.01592	--	--	--	--	--	--	--	--	--	--	--	--	--
	MD05G1159900	↓------	25.1507	21.9466	28.5523	7.22824	11.7649	11.4554	11.3761	30.8203	15.0267	15.0963	9.65677	5.20298	23.623	18.6923	21.6312	31.978	7.19042	30.056	32.6645	19.0351	15.3446	--	--	--	--	--	--	--	--	--	S	Function unknown	PREDICTED: uncharacterized protein LOC103408347 [Malus domestica]	--
	MD05G1179900	↓------	2.01028	1.42733	1.68578	0.179027	0.273556	1.41001	0.625616	1.11667	0.397289	2.71712	0.808015	0.402439	1.37859	0.212521	0.953509	1.63363	0.524234	1.92307	1.31294	0.991248	0.079748	[J]	Translation, ribosomal structure and biogenesis	--	--	--	[J]	Translation, ribosomal structure and biogenesis	--	Threonine--tRNA ligase, chloroplastic/mitochondrial 2 OS=Arabidopsis thaliana OX=3702 GN=EMB2761 PE=2 SV=1	J	Translation, ribosomal structure and biogenesis	hypothetical protein PRUPE_3G203100 [Prunus persica]	--
	MD05G1224900	↓------	4.48977	6.71483	3.98625	0.088165	0.076754	4.00671	0	3.90611	0.224328	5.5715	0.135693	0.000805	5.54005	0	2.8422	10.5615	0.010742	4.10445	4.48288	5.17855	0	--	--	--	--	--	[A]	RNA processing and modification	--	--	S	Function unknown	PREDICTED: uncharacterized protein LOC103455288 [Malus domestica]	--
	MD06G1087500	↓------	1.81613	2.26986	1.98237	0	0.02418	0.995274	2.82916	2.16236	0	1.82815	5.46608	4.61399	1.6522	0	1.28952	2.16697	5.62397	2.15242	2.31833	1.45211	0	--	--	--	K00006|3.36857e-27|pxb:103957627|K00006 glycerol-3-phosphate dehydrogenase (NAD+) [EC:1.1.1.8] | (RefSeq) probable glycerol-3-phosphate dehydrogenase [NAD(+)] 1, cytosolic	Glycerophospholipid metabolism (ko00564)	[C]	Energy production and conversion	--	Probable glycerol-3-phosphate dehydrogenase [NAD(+)] 2, cytosolic OS=Oryza sativa subsp. japonica OX=39947 GN=Os01g0801600 PE=2 SV=1	C	Energy production and conversion	PREDICTED: salicylate/benzoate carboxyl methyltransferase-like [Malus domestica]	--
	MD06G1210300	↓------	21.2868	43.204	76.6734	0.607072	2.53825	47.7939	38.4947	37.643	2.33661	58.0624	37.6426	35.0593	41.4868	3.44618	33.6218	61.5992	44.6533	46.1144	29.9491	42.3647	0.743667	--	--	--	--	--	--	--	--	--	S	Function unknown	PREDICTED: uncharacterized protein LOC103441094 [Malus domestica]	--
	MD07G1152200	↓------	33.6252	23.6191	45.747	8.95624	8.20887	5.50908	10.0693	29.6006	31.1309	8.53709	4.44223	6.7218	10.3261	10.5691	21.2774	48.6227	6.32218	39.4764	44.0803	14.9133	9.42902	--	--	--	--	--	--	--	--	Uncharacterized protein At4g00950 OS=Arabidopsis thaliana OX=3702 GN=At4g00950 PE=2 SV=1	S	Function unknown	PREDICTED: uncharacterized protein At4g00950 [Malus domestica]	--
	MD07G1185800	↓------	5.16369	3.18654	5.33359	0.611575	0.09246	1.16332	0.606265	2.18351	1.39331	2.11458	5.30164	1.74188	1.17299	1.38093	4.34973	1.65795	2.57416	1.38354	3.84944	3.48071	0.853726	--	--	Molecular Function: GTPase activity (GO:0003924);; Molecular Function: GTP binding (GO:0005525);; Cellular Component: nucleus (GO:0005634);; Biological Process: obsolete GTP catabolic process (GO:0006184);; Biological Process: intracellular protein transport (GO:0006886);; Biological Process: nucleocytoplasmic transport (GO:0006913);; Biological Process: small GTPase mediated signal transduction …	K07936|1.1042e-29|crb:CARUB_v10001782mg|K07936 GTP-binding nuclear protein Ran | (RefSeq) hypothetical protein	Ribosome biogenesis in eukaryotes (ko03008);; RNA transport (ko03013)	[U]	Intracellular trafficking, secretion, and vesicular transport	--	GTP-binding nuclear protein Ran-B1 OS=Nicotiana tabacum OX=4097 GN=RAN-B1 PE=2 SV=1	S	Function unknown	PREDICTED: GTP-binding nuclear protein Ran-B1-like [Malus domestica]	molecular function: catalytic activity (GO:0003824);; biological process: metabolic process (GO:0008152);; molecular function: binding (GO:0005488);; cellular component: cell (GO:0005623);; cellular component: organelle (GO:0043226);; cellular component: cell part (GO:0044464);; biological process: cellular process (GO:0009987);; biological process: single-organism process (GO:0044699);; biologic…
	MD08G1049400	↓------	19.6674	29.6159	30.6342	4.64363	7.01787	9.71028	4.45632	30.6761	19.3857	9.89545	2.94296	3.80612	14.7211	10.8491	12.5561	23.4393	5.79678	41.3682	25.174	10.2239	4.17049	--	--	--	--	--	--	--	--	Protein GLUTAMINE DUMPER 5 OS=Arabidopsis thaliana OX=3702 GN=GDU5 PE=2 SV=2	U	Intracellular trafficking, secretion, and vesicular transport	PREDICTED: protein GLUTAMINE DUMPER 5-like [Malus domestica]	--
	MD08G1072100	↓------	9.77451	9.09408	12.7334	3.68425	5.23191	5.73424	3.54615	8.04991	7.64832	7.67205	3.61572	3.14494	4.18231	4.21127	2.61011	9.15342	3.2433	6.57413	7.24417	4.80443	3.93075	--	--	--	--	--	--	--	--	--	--	--	--	--
	MD08G1072700	↓------	4.25714	59.8683	57.7847	1.51595	1.7006	3.44585	91.8206	57.154	20.1175	4.34232	2.02672	2.38604	1.58163	1.61002	3.31122	17.8679	8.54214	3.07215	25.5598	19.2235	2.07434	--	--	--	--	--	[K]	Transcription	--	--	S	Function unknown	PREDICTED: uncharacterized protein LOC103441004 [Malus domestica]	--
	MD08G1080600	↓------	27.1634	40.1499	39.3321	8.68808	9.39705	26.953	39.2291	36.2872	28.7996	19.0585	18.2676	19.2163	26.2746	21.4921	17.6262	47.4691	14.546	41.1645	43.3118	30.0295	20.4071	--	--	--	--	--	--	--	--	--	--	--	PREDICTED: trichohyalin-like [Malus domestica]	--
	MD08G1095000	↓------	5.57721	5.62909	21.5942	1.22633	1.61882	0.564103	1.17996	7.81092	4.53849	2.04847	0.510815	0.694145	4.25025	3.12495	5.1903	4.98186	1.0983	13.5525	6.31743	4.25703	1.63014	--	--	Molecular Function: kinase activity (GO:0016301);; Biological Process: phosphorylation (GO:0016310);;	--	--	--	--	--	Uncharacterized protein At4g06744 OS=Arabidopsis thaliana OX=3702 GN=At4g06744 PE=2 SV=1	S	Function unknown	PREDICTED: uncharacterized protein At4g06744-like [Malus domestica]	molecular function: catalytic activity (GO:0003824);; biological process: metabolic process (GO:0008152);; biological process: cellular process (GO:0009987)
	MD10G1053600	↓------	13.9529	15.2759	11.2714	3.22735	4.64858	3.46171	0.163026	7.3174	8.83365	5.44665	0.634335	0.433455	4.31667	4.00431	4.42902	16.9086	0.484786	8.62035	9.52747	5.94539	5.40572	--	--	--	--	--	--	--	--	--	--	--	PREDICTED: uncharacterized protein LOC103415845 [Malus domestica]	--
	MD10G1111900	↓------	3.46332	5.65305	6.20626	0.976869	0.967693	4.20392	14.013	8.27691	9.7041	2.20801	1.37344	1.9314	1.16221	2.59999	1.35126	4.68276	2.2077	4.16373	3.29431	3.9293	4.5556	--	--	--	--	--	--	--	--	--	S	Function unknown	PREDICTED: uncharacterized protein LOC103928069 [Pyrus x bretschneideri]	--
	MD11G1000900	↓------	1.69822	1.96	1.04602	0	0	0	0	0.951061	0	1.63739	0	0	0	0	1.56038	1.76477	0	2.00532	1.24677	0	0	--	--	--	--	--	--	--	--	--	--	--	--	--
	MD11G1005700	↓------	1.86885	0.525129	0.942812	0	0	0	0	1.08192	0	2.57229	0	0	0	0	1.89207	2.14117	0	3.00916	1.19257	0	0	--	--	--	--	--	--	--	--	--	--	--	PREDICTED: uncharacterized protein LOC103966423 [Pyrus x bretschneideri]	--
	MD11G1040900	↓------	4.86555	2.85007	3.78411	0	0.218661	0.049379	0.04712	2.11569	0.744885	3.94554	0	0	0.242875	0.163434	2.9848	4.41713	0.234159	3.01136	3.08507	0.123224	0.328745	--	--	--	--	--	--	--	--	--	S	Function unknown	PREDICTED: uncharacterized protein LOC103967858 isoform X2 [Pyrus x bretschneideri]	--
	MD11G1096000	↓------	14.936	12.0772	9.99692	2.86365	4.44006	6.28828	2.59215	14.5009	2.8786	15.6635	7.28653	3.28108	8.48244	5.31393	17.52	8.14532	3.70943	13.9584	14.255	9.37019	4.74793	--	--	Biological Process: cellular process (GO:0009987);; Biological Process: developmental process (GO:0032502);; Biological Process: single-organism process (GO:0044699);;	--	--	--	--	--	--	S	Function unknown	PREDICTED: uncharacterized protein LOC103412856 isoform X2 [Malus domestica]	biological process: cellular process (GO:0009987);; biological process: developmental process (GO:0032502);; biological process: single-organism process (GO:0044699)
	MD11G1163100	↓------	11.2709	17.4638	18.0987	1.54963	4.33746	1.15446	0.904619	5.54608	5.98671	4.91354	0.852139	0.946845	6.58243	3.39988	10.1297	15.8633	2.53125	22.1682	13.6575	5.42133	2.69051	--	--	Molecular Function: nucleic acid binding (GO:0003676);; Molecular Function: transcription factor activity, sequence-specific DNA binding (GO:0003700);; Cellular Component: intracellular (GO:0005622);; Biological Process: regulation of transcription, DNA-templated (GO:0006355);; Molecular Function: zinc ion binding (GO:0008270);;	--	--	[R]	General function prediction only	--	Zinc finger protein WIP3 OS=Arabidopsis thaliana OX=3702 GN=WIP3 PE=2 SV=1	S	Function unknown	PREDICTED: zinc finger protein WIP3-like [Malus domestica]	molecular function: binding (GO:0005488);; molecular function: nucleic acid binding transcription factor activity (GO:0001071);; biological process: biological regulation (GO:0065007);; cellular component: cell (GO:0005623);; cellular component: cell part (GO:0044464)
	MD11G1167700	↓------	6.71247	3.52653	6.95022	1.07771	1.79973	1.81509	0.844288	3.70922	1.70563	2.96791	1.42622	0.374044	2.81137	4.59025	2.00931	2.53994	1.04672	5.25054	3.6439	4.35652	1.24479	--	--	--	--	--	--	--	--	--	--	--	--	--
	MD11G1204300	↓------	4.36252	9.91704	14.3137	0.104235	0.083055	0.36419	0.004846	1.30783	0	8.312	0.106636	0.00374	0.983506	0.202401	0.411689	15.1122	0	11.7487	1.4857	2.47951	0.173538	--	--	--	--	--	--	--	--	--	--	--	--	--
	MD11G1232900	↓------	6.05749	6.00624	8.5252	0	0	5.15111	0	9.87087	0	6.34476	0	0	3.54776	0	7.14606	12.5885	0	8.80944	9.44609	5.21403	0	--	--	--	--	--	--	--	--	Cytochrome c-type biogenesis protein CcmE homolog, mitochondrial OS=Arabidopsis thaliana OX=3702 GN=CCME PE=1 SV=1	O	Posttranslational modification, protein turnover, chaperones	PREDICTED: uncharacterized protein LOC103964892 [Pyrus x bretschneideri]	--
	MD11G1259700	↓------	15.2944	10.6017	15.7075	4.49189	5.69724	9.50501	10.3653	11.6541	8.78835	12.1535	7.693	8.16761	9.99036	10.1951	10.2466	16.0091	9.51046	11.5442	15.1475	10.4725	6.9451	--	--	--	--	--	--	--	--	--	S	Function unknown	PREDICTED: uncharacterized protein LOC103932372 isoform X2 [Pyrus x bretschneideri]	--
	MD11G1286000	↓------	5.02328	4.7406	5.21332	1.15326	2.44862	4.18229	2.45363	4.49943	2.18005	7.81752	2.28383	2.43553	3.97889	1.52731	2.66317	6.9653	1.6797	3.43299	3.59823	5.41077	2.82203	--	--	--	--	--	--	--	--	--	--	--	PREDICTED: uncharacterized protein LOC103957243 [Pyrus x bretschneideri]	--
	MD12G1169000	↓------	4.33464	6.129	7.20629	1.64972	0.776903	10.0623	0.244207	7.56452	1.48534	9.05354	0.555634	0.555349	5.93911	2.70179	4.31863	9.80783	0.644493	5.18656	7.69557	4.98677	1.61267	--	--	--	--	--	--	--	--	Protein MRG1 OS=Arabidopsis thaliana OX=3702 GN=MRG1 PE=1 SV=1	K	Transcription	PREDICTED: uncharacterized protein LOC103446305 isoform X2 [Malus domestica]	--
	MD13G1001600	↓------	39.412	118.219	93.3176	12.7266	18.2674	38.8881	98.3945	120.39	63.7423	18.6347	22.8973	22.3096	26.154	28.0792	37.4452	41.8396	29.4295	40.7112	85.9355	50.1834	35.5023	--	--	--	--	--	--	--	--	--	S	Function unknown	PREDICTED: uncharacterized protein LOC103451437 [Malus domestica]	--
	MD13G1012300	↓------	0.604841	0.637434	0.503054	0.00378	0.003661	0.598217	0.005473	3.95827	0	0.515212	0	0.130443	0.690798	0.200367	3.22934	0.577351	0	1.05202	3.45151	0.600465	0	--	--	--	--	--	--	--	--	--	--	--	--	--
	MD14G1125700	↓------	3.00679	2.77784	2.95968	0	0.013856	2.73927	0	0	0.00589	3.25425	0	0	3.35697	0	0	3.43037	0	2.82635	0	2.3347	0	--	--	--	--	--	--	--	--	--	S	Function unknown	PREDICTED: uncharacterized protein LOC103956338 [Pyrus x bretschneideri]	--
	MD14G1158500	↓------	12.1926	11.9694	8.76681	1.34614	2.40395	14.4715	2.71572	0.756146	1.40462	9.18013	1.86427	7.45051	8.46135	0.938978	1.05183	17.7168	7.37314	10.8173	1.34583	8.80374	1.48837	--	--	--	--	--	--	--	--	--	--	--	PREDICTED: uncharacterized protein LOC103962012 [Pyrus x bretschneideri]	--
	MD14G1202500	↓------	4.40982	10.0341	13.0358	0.432842	1.52953	0.692875	9.84613	11.4142	14.1858	2.93675	4.34304	1.29473	1.74672	4.52533	4.37896	0.398007	5.30351	2.35816	3.68835	5.23949	5.54077	--	--	Biological Process: glycerol ether metabolic process (GO:0006662);; Molecular Function: electron carrier activity (GO:0009055);; Molecular Function: protein disulfide oxidoreductase activity (GO:0015035);; Biological Process: cell redox homeostasis (GO:0045454);;	--	--	[O]	Posttranslational modification, protein turnover, chaperones	--	Thioredoxin-like 1-1, chloroplastic OS=Oryza sativa subsp. japonica OX=39947 GN=Os07g0684100 PE=2 SV=1	O	Posttranslational modification, protein turnover, chaperones	PREDICTED: thioredoxin-like 1-2, chloroplastic [Malus domestica]	biological process: metabolic process (GO:0008152);; biological process: single-organism process (GO:0044699);; molecular function: electron carrier activity (GO:0009055);; molecular function: catalytic activity (GO:0003824);; biological process: cellular process (GO:0009987);; biological process: biological regulation (GO:0065007)
	MD14G1245200	↓------	13.3342	12.5703	15.0141	5.07766	6.37649	4.15958	10.6344	12.16	7.75632	5.60569	7.68669	8.17538	4.67802	10.9556	11.3075	5.65255	9.50905	7.26747	5.80302	8.33651	8.88134	--	--	--	--	--	--	--	--	--	S	Function unknown	PREDICTED: uncharacterized protein LOC103455704 [Malus domestica]	--
	MD15G1078100	↓------	51.8638	42.7256	53.7734	15.2137	23.5644	22.6161	12.4542	29.8696	37.3825	27.3488	15.1136	9.40718	41.7325	38.5144	56.4773	49.2422	14.468	47.2224	48.2155	33.9509	20.9076	[K]	Transcription	Molecular Function: kinase activity (GO:0016301);; Biological Process: phosphorylation (GO:0016310);;	--	--	--	--	--	Uncharacterized protein At4g06744 OS=Arabidopsis thaliana OX=3702 GN=At4g06744 PE=2 SV=1	S	Function unknown	PREDICTED: uncharacterized protein At4g06744-like [Malus domestica]	molecular function: catalytic activity (GO:0003824);; biological process: metabolic process (GO:0008152);; biological process: cellular process (GO:0009987)
	MD15G1109300	↓------	9.41057	4.57396	7.76408	0	0.216159	0.828855	2.22734	9.49303	2.60329	4.11654	0.253906	0.236768	3.52875	0.741161	2.41596	4.97217	5.13075	8.35968	2.14509	7.94242	1.23775	--	--	--	--	--	--	--	--	Flowering-promoting factor 1 OS=Arabidopsis thaliana OX=3702 GN=FPF1 PE=2 SV=1	S	Function unknown	PREDICTED: flowering-promoting factor 1-like [Malus domestica]	--
	MD15G1161900	↓------	7.38715	9.11665	20.8258	2.38058	1.50508	2.18957	4.38258	18.4822	5.84243	2.2122	1.31252	1.18405	3.53194	2.41101	13.4705	13.2304	2.01175	18.2777	18.8726	5.23767	3.1921	--	--	--	--	--	--	--	--	--	S	Function unknown	PREDICTED: uncharacterized protein LOC103415707 [Malus domestica]	--
	MD16G1064200	↓------	130.404	711.76	736.343	35.5278	62.8751	74.7713	127.017	321.476	328.333	74.2674	13.7672	42.7996	46.8992	32.1737	113.983	258.115	45.767	298.349	386.265	148.37	49.3967	--	--	--	--	--	--	--	--	Nodulin-related protein 1 OS=Arabidopsis thaliana OX=3702 GN=NRP1 PE=1 SV=1	S	Function unknown	PREDICTED: hornerin [Malus domestica]	--
	MD16G1085400	↓------	5.48844	4.69024	5.74324	1.19615	0.991287	3.00529	3.44555	10.1044	3.57064	3.18128	3.0082	1.82535	4.75514	3.55382	8.16549	9.15414	1.58511	4.49299	6.81985	7.60983	1.38159	--	--	Molecular Function: nucleic acid binding (GO:0003676);; Molecular Function: metal ion binding (GO:0046872);;	--	--	--	--	--	Zinc finger protein 5 OS=Arabidopsis thaliana OX=3702 GN=ZFP5 PE=1 SV=1	S	Function unknown	PREDICTED: zinc finger protein 5-like [Malus domestica]	molecular function: binding (GO:0005488)
	MD16G1170700	↓------	14.9608	15.6021	16.4857	2.16113	3.51077	10.0318	9.06811	37.8327	7.56991	8.06432	1.74591	7.08663	5.27197	1.57919	10.3296	15.2853	5.03481	17.3567	20.0047	7.91007	1.40768	--	--	--	--	--	--	--	--	Flowering-promoting factor 1-like protein 1 OS=Oryza sativa subsp. japonica OX=39947 GN=RAA1 PE=1 SV=1	S	Function unknown	PREDICTED: flowering-promoting factor 1-like protein 1 [Pyrus x bretschneideri]	--
	MD16G1191200	↓------	33.2089	21.611	36.9702	13.4588	13.8778	23.6466	16.2928	16.7985	15.8278	48.7958	19.2289	19.9285	12.6813	14.1522	20.7901	27.3261	20.4169	34.8802	31.8897	29.8497	8.11232	--	--	--	--	--	--	--	--	Protein TIME FOR COFFEE OS=Arabidopsis thaliana OX=3702 GN=TIC PE=1 SV=2	S	Function unknown	PREDICTED: LOW QUALITY PROTEIN: protein TIME FOR COFFEE-like [Malus domestica]	--
	MD17G1133100	↓------	12.9873	18.38	48.1572	4.67329	4.7135	7.18712	111.248	52.5655	13.7092	6.05397	5.52305	7.90496	4.75714	6.01769	8.38544	33.2854	6.5509	5.11134	33.0548	49.7063	4.22893	--	--	--	K14442|3.836e-32|pxb:103947403|K14442 ATP-dependent RNA helicase DHX36 [EC:3.6.4.13] | (RefSeq) DExH-box ATP-dependent RNA helicase DExH6-like	RNA degradation (ko03018)	--	--	--	--	--	--	PREDICTED: DExH-box ATP-dependent RNA helicase DExH6-like [Pyrus x bretschneideri]	--
	MD17G1216900	↓------	9.50928	14.1392	13.2608	2.01042	2.52304	7.16726	8.94448	13.1518	11.7553	5.25068	1.6182	4.90283	4.09015	4.30236	5.01434	10.1958	5.01459	4.82836	9.62776	8.08448	3.01827	--	--	--	--	--	[R]	General function prediction only	--	--	S	Function unknown	PREDICTED: F-box/LRR-repeat protein 13 isoform X2 [Malus domestica]	--
	MD17G1266700	↓------	26.9206	81.8207	47.6045	9.78789	7.64377	18.3378	34.3487	0.009759	38.6377	12.9029	9.4454	9.96075	10.1389	9.67981	0.008226	38.8397	13.2327	0.006074	60.3409	39.9238	9.4027	--	--	--	--	--	--	--	--	F-box/LRR-repeat MAX2 homolog A OS=Petunia hybrida OX=4102 GN=MAX2A PE=1 SV=1	S	Function unknown	PREDICTED: F-box/LRR-repeat MAX2 homolog A-like [Malus domestica]	--
	MD16G1268200	↓------	13.1926	108.938	192.122	8.51152	5.0799	278.18	69.6437	195.278	56.7685	40.1987	32.0091	35.6744	87.3571	24.3532	24.3929	82.4918	35.369	83.4894	143.258	200.299	6.30084	[Q]	Secondary metabolites biosynthesis, transport and catabolism	--	--	--	[QR]	Secondary metabolites biosynthesis, transport and catabolism;; General function prediction only	2OG-Fe(II) oxygenase superfamily	Probable 2-oxoglutarate-dependent dioxygenase AOP1.2 OS=Arabidopsis thaliana OX=3702 GN=AOP1.2 PE=2 SV=1	S	Function unknown	PREDICTED: 2-oxoglutarate-dependent dioxygenase AOP3-like [Malus domestica]	--
	MD15G1116300	↓------	13.9774	11.0367	17.7287	5.10224	5.7613	49.2635	26.4159	14.1376	11.2591	13.6297	30.9982	16.9588	17.4356	9.76808	8.54659	7.30038	25.3164	10.5869	13.9343	33.59	12.5911	[Q]	Secondary metabolites biosynthesis, transport and catabolism	Molecular Function: oxidoreductase activity (GO:0016491);;	K04124|0|mdm:103415496|K04124 gibberellin 3-beta-dioxygenase [EC:1.14.11.15] | (RefSeq) gibberellin 3-beta-dioxygenase 1-like	Diterpenoid biosynthesis (ko00904)	[QR]	Secondary metabolites biosynthesis, transport and catabolism;; General function prediction only	2OG-Fe(II) oxygenase superfamily;; non-haem dioxygenase in morphine synthesis N-terminal	Gibberellin 3-beta-dioxygenase 1 OS=Pisum sativum OX=3888 GN=LE PE=1 SV=1	S	Function unknown	PREDICTED: gibberellin 3-beta-dioxygenase 1-like [Malus domestica]	molecular function: catalytic activity (GO:0003824);; biological process: metabolic process (GO:0008152)
	MD17G1200700	↓------	3.89253	27.4749	31.2627	0.752389	1.71205	23.6914	8.27823	29.3816	14.3951	6.3812	4.87369	6.97983	10.749	1.51008	3.88663	12.0728	6.46323	19.516	25.2592	17.811	1.92061	[Q]	Secondary metabolites biosynthesis, transport and catabolism	Molecular Function: oxidoreductase activity, acting on single donors with incorporation of molecular oxygen, incorporation of two atoms of oxygen (GO:0016702);; Molecular Function: oxidoreductase activity, acting on paired donors, with incorporation or reduction of molecular oxygen, 2-oxoglutarate as one donor, and incorporation of one atom each of oxygen into both donors (GO:0016706);; Biologica…	--	--	[QR]	Secondary metabolites biosynthesis, transport and catabolism;; General function prediction only	2OG-Fe(II) oxygenase superfamily;; non-haem dioxygenase in morphine synthesis N-terminal	Probable 2-oxoglutarate-dependent dioxygenase AOP1.2 OS=Arabidopsis thaliana OX=3702 GN=AOP1.2 PE=2 SV=1	S	Function unknown	PREDICTED: 2-oxoglutarate-dependent dioxygenase AOP2 [Malus domestica]	molecular function: catalytic activity (GO:0003824);; biological process: metabolic process (GO:0008152);; biological process: single-organism process (GO:0044699)
	MD06G1103800	↓------	1.53768	1.2242	1.95887	0	0	1.87324	0	0	1.87861	2.00128	0	0	1.66788	0.73836	0	1.47471	0	0.60696	0	2.65439	0	[M]	Cell wall/membrane/envelope biogenesis	--	--	--	[V]	Defense mechanisms	3-beta hydroxysteroid dehydrogenase/isomerase family;; NAD dependent epimerase/dehydratase family;; Male sterility protein	Anthocyanidin reductase ((2S)-flavan-3-ol-forming) OS=Vitis vinifera OX=29760 GN=ANR PE=3 SV=1	M	Cell wall/membrane/envelope biogenesis	PREDICTED: anthocyanidin reductase-like [Malus domestica]	--
	MD09G1275500	↓------	2.7423	1.50852	3.95828	0.558658	1.03629	0.586603	1.7446	0.741845	1.07664	2.58062	1.95834	1.85476	2.94925	2.11144	1.91372	1.80635	1.72869	2.8178	2.28617	1.88297	0.675106	[L]	Replication, recombination and repair	--	--	--	[A]	RNA processing and modification	AAA domain;; AAA domain;; AAA domain;; AAA domain;; AAA domain;; UvrD/REP helicase N-terminal domain;; Viral (Superfamily 1) RNA helicase;; UvrD-like helicase C-terminal domain;; Soluble NSF attachment protein, SNAP	Probable helicase MAGATAMA 3 OS=Arabidopsis thaliana OX=3702 GN=MAA3 PE=2 SV=1	L	Replication, recombination and repair	PREDICTED: uncharacterized protein LOC103956820 [Pyrus x bretschneideri]	--
	MD12G1132000	↓------	11.8907	14.1199	25.0445	2.69281	2.79716	4.02857	8.70178	13.9826	12.7677	6.92279	1.95619	3.63785	3.38528	4.69007	9.70586	21.5456	5.19531	19.7937	20.0199	7.81414	4.21244	[V]	Defense mechanisms	--	--	--	[Q]	Secondary metabolites biosynthesis, transport and catabolism	ABC-2 type transporter;; ABC transporter	ABC transporter G family member 2 OS=Arabidopsis thaliana OX=3702 GN=ABCG2 PE=2 SV=1	V	Defense mechanisms	PREDICTED: ABC transporter G family member 20-like [Malus domestica]	--
	MD12G1020800	↓------	9.30226	13.6606	9.80706	0.877076	3.19531	0.94267	1.72862	5.02585	7.1957	3.72369	1.27551	1.8335	1.64928	4.1871	3.46665	12.8077	3.51326	14.2629	7.36703	2.71009	2.63519	[T]	Signal transduction mechanisms	--	--	--	[Q]	Secondary metabolites biosynthesis, transport and catabolism	ABC-2 type transporter;; ABC transporter;; Plant PDR ABC transporter associated;; ABC-transporter extracellular N-terminal;; AAA domain, putative AbiEii toxin, Type IV TA system;; P-loop containing region of AAA domain;; AAA domain;; ATPase family associated with various cellular activities (AAA)	ABC transporter G family member 34 OS=Arabidopsis thaliana OX=3702 GN=ABCG34 PE=2 SV=1	V	Defense mechanisms	PREDICTED: pleiotropic drug resistance protein 2-like [Pyrus x bretschneideri]	--
	MD07G1023300	↓------	1.50086	0.300829	0.947825	0	0	0	0.51245	0	0	0	1.47212	3.51504	0	1.73771	0	0.003005	2.06811	0.85065	0.071185	0	0.414826	Translation, ribosomal structure and biogenesis	Molecular Function: peptide alpha-N-acetyltransferase activity (GO:0004596);;	K20791|1.69644e-126|mdm:103420463|K20791 N-alpha-acetyltransferase 10/11 [EC:2.3.1.255] | (RefSeq) N-alpha-acetyltransferase daf-31-like	--	[R]	General function prediction only	Acetyltransferase (GNAT) family;; Acetyltransferase (GNAT) domain;; Acetyltransferase (GNAT) domain;; FR47-like protein	N-terminal acetyltransferase A complex catalytic subunit NAA10 OS=Arabidopsis thaliana OX=3702 GN=NAA10 PE=1 SV=1	S	Function unknown	PREDICTED: Abiotic stress N-alpha-acetyltransferase daf-31-like [Malus domestica]
	MD14G1035300	↓------	8.75869	3.62785	3.45748	0.779937	1.17521	8.16655	0.047169	3.40494	1.3475	7.06199	0.02497	0.054365	13.3277	1.34445	7.40141	2.5497	0.020277	3.06322	4.22785	9.45944	1.41201	[F]	Nucleotide transport and metabolism	Molecular Function: IMP cyclohydrolase activity (GO:0003937);; Molecular Function: phosphoribosylaminoimidazolecarboxamide formyltransferase activity (GO:0004643);; Biological Process: purine nucleotide biosynthetic process (GO:0006164);;	K00602|0|mdm:103454139|K00602 phosphoribosylaminoimidazolecarboxamide formyltransferase / IMP cyclohydrolase [EC:2.1.2.3 3.5.4.10] | (RefSeq) bifunctional purine biosynthesis protein PurH-like	Purine metabolism (ko00230);; One carbon pool by folate (ko00670)	[F]	Nucleotide transport and metabolism	AICARFT/IMPCHase bienzyme	--	F	Nucleotide transport and metabolism	PREDICTED: bifunctional purine biosynthesis protein PurH-like isoform X2 [Malus domestica]	molecular function: catalytic activity (GO:0003824);; biological process: metabolic process (GO:0008152);; biological process: cellular process (GO:0009987);; biological process: single-organism process (GO:0044699)
	MD07G1183600	↓------	16.0661	8.06442	35.3253	1.1583	3.63326	3.41762	5.13211	12.8982	33.1006	1.98768	0.370615	0.802766	0.253145	3.34671	14.977	12.2202	0.627848	17.3465	38.5532	6.55769	2.11983	[G]	Carbohydrate transport and metabolism	Molecular Function: zinc ion binding (GO:0008270);; Molecular Function: oxidoreductase activity (GO:0016491);; Biological Process: oxidation-reduction process (GO:0055114);;	K00083|0|pper:PRUPE_ppa007678mg|K00083 cinnamyl-alcohol dehydrogenase [EC:1.1.1.195] | (RefSeq) hypothetical protein	Phenylpropanoid biosynthesis (ko00940)	[Q]	Secondary metabolites biosynthesis, transport and catabolism	Alcohol dehydrogenase GroES-like domain;; Zinc-binding dehydrogenase	Probable cinnamyl alcohol dehydrogenase 9 OS=Arabidopsis thaliana OX=3702 GN=CAD9 PE=2 SV=2	C	Energy production and conversion	probable cinnamyl alcohol dehydrogenase 9 [Prunus avium]	molecular function: binding (GO:0005488);; molecular function: catalytic activity (GO:0003824);; biological process: metabolic process (GO:0008152);; biological process: single-organism process (GO:0044699)
	MD02G1264100	↓------	49.9341	63.0468	88.363	7.42635	21.9074	31.4486	16.7998	43.3041	39.3713	20.8927	4.58315	6.09283	25.5904	20.8202	17.6424	133.134	5.56591	30.367	56.8792	36.5141	25.2164	[Q]	Secondary metabolites biosynthesis, transport and catabolism	Biological Process: response to cadmium ion (GO:0046686);; Molecular Function: aldose-6-phosphate reductase (NADPH) activity (GO:0047641);; Biological Process: oxidation-reduction process (GO:0055114);;	K00011|0|mdm:103420525|K00011 aldehyde reductase [EC:1.1.1.21] | (RefSeq) NADP-dependent D-sorbitol-6-phosphate dehydrogenase-like	Pentose and glucuronate interconversions (ko00040);; Fructose and mannose metabolism (ko00051);; Galactose metabolism (ko00052);; Glycerolipid metabolism (ko00561)	[R]	General function prediction only	Aldo/keto reductase family	NADP-dependent D-sorbitol-6-phosphate dehydrogenase OS=Malus domestica OX=3750 GN=S6PDH PE=2 SV=1	S	Function unknown	PREDICTED: NADP-dependent D-sorbitol-6-phosphate dehydrogenase-like [Malus domestica]	biological process: response to stimulus (GO:0050896);; molecular function: catalytic activity (GO:0003824);; biological process: metabolic process (GO:0008152);; biological process: single-organism process (GO:0044699)
	MD15G1070700	↓------	28.6266	27.2711	79.3584	7.0934	6.73435	8.03604	113.211	40.4258	61.8826	9.39171	7.81375	11.5878	5.90293	13.6733	25.4303	49.9748	13.0602	20.3397	56.7836	29.0232	10.1667	[HR]	Coenzyme transport and metabolism;; General function prediction only	--	--	--	--	--	Alpha/beta hydrolase family;; alpha/beta hydrolase fold	Strigolactone esterase RMS3 OS=Pisum sativum OX=3888 GN=RMS3 PE=1 SV=1	S	Function unknown	PREDICTED: probable strigolactone esterase DAD2 [Malus domestica]	--
	MD15G1260700	↓------	20.2594	28.7176	54.7389	6.83958	6.01423	4.63126	10.7025	44.8018	31.9792	15.495	4.23533	6.9421	12.8041	15.6955	18.2285	46.1899	10.1867	44.005	49.1144	14.9267	10.5981	[I]	Lipid transport and metabolism	Molecular Function: hydrolase activity (GO:0016787);;	--	--	[R]	General function prediction only	alpha/beta hydrolase fold;; Alpha/beta hydrolase family;; Serine aminopeptidase, S33	--	S	Function unknown	PREDICTED: epoxide hydrolase 1 [Malus domestica]	molecular function: catalytic activity (GO:0003824);; biological process: metabolic process (GO:0008152)
	MD10G1068500	↓------	42.9571	50.0101	53.7762	10.9379	19.0486	16.1576	31.3271	38.2352	31.4886	23.0205	15.0336	19.7504	24.0641	24.3566	35.6598	49.5758	17.5562	74.5889	43.4244	29.8479	24.527	[I]	Lipid transport and metabolism	Molecular Function: carboxylic ester hydrolase activity (GO:0004091);; Biological Process: metabolic process (GO:0008152);; Molecular Function: retinyl-palmitate esterase activity (GO:0050253);; Molecular Function: methyl indole-3-acetate esterase activity (GO:0080030);; Molecular Function: methyl salicylate esterase activity (GO:0080031);; Molecular Function: methyl jasmonate esterase activity (…	--	--	[V]	Defense mechanisms	alpha/beta hydrolase fold;; Carboxylesterase family;; Steryl acetyl hydrolase	Probable carboxylesterase 18 OS=Arabidopsis thaliana OX=3702 GN=CXE18 PE=1 SV=1	I	Lipid transport and metabolism	PREDICTED: probable carboxylesterase 18 [Malus domestica]	biological process: metabolic process (GO:0008152);; molecular function: catalytic activity (GO:0003824)
	MD12G1046500	↓------	8.14326	14.1728	33.7978	2.65172	2.32963	5.55709	38.4441	47.6247	12.6842	4.01076	5.31278	6.6614	11.7347	4.33263	16.4023	28.3959	5.5344	8.28948	36.5472	14.0668	1.61913	[I]	Lipid transport and metabolism	Biological Process: metabolic process (GO:0008152);; Molecular Function: hydrolase activity (GO:0016787);;	--	--	[V]	Defense mechanisms	alpha/beta hydrolase fold;; Carboxylesterase family;; Steryl acetyl hydrolase	Probable carboxylesterase 15 OS=Arabidopsis thaliana OX=3702 GN=CXE15 PE=2 SV=1	I	Lipid transport and metabolism	PREDICTED: probable carboxylesterase 15 [Malus domestica]	biological process: metabolic process (GO:0008152);; molecular function: catalytic activity (GO:0003824)
	MD13G1185100	↓------	263.722	602.446	619.131	128.227	84.2961	284.956	353.536	833.981	569.607	88.5396	75.9888	127.628	144.144	177.42	247.886	509.79	172.733	277.092	705.711	290.811	175.989	[E]	Amino acid transport and metabolism	Cellular Component: plasma membrane (GO:0005886);; Biological Process: response to auxin (GO:0009733);; Biological Process: response to aluminum ion (GO:0010044);;	--	--	--	--	Aluminium induced protein;; Glutamine amidotransferase domain;; Glutamine amidotransferase domain	Stem-specific protein TSJT1 OS=Nicotiana tabacum OX=4097 GN=TSJT1 PE=2 SV=1	S	Function unknown	PREDICTED: stem-specific protein TSJT1 [Pyrus x bretschneideri]	cellular component: cell (GO:0005623);; cellular component: membrane (GO:0016020);; cellular component: cell part (GO:0044464);; biological process: response to stimulus (GO:0050896)
	Malus_domestica_newGene_13843	↓------	1.16741	2.28111	1.27338	0.074492	0.040811	0	0.03751	0	0	2.20439	0	0.06289	0	0.163414	0	1.67746	0.031275	1.1278	0	0.027748	0.042876	[H]	Coenzyme transport and metabolism	Molecular Function: catalytic activity (GO:0003824);; Biological Process: biosynthetic process (GO:0009058);; Cellular Component: integral component of membrane (GO:0016021);; Molecular Function: pyridoxal phosphate binding (GO:0030170);; Biological Process: single-organism cellular process (GO:0044763);;	K00654|1.27068e-83|pxb:103950516|K00654 serine palmitoyltransferase [EC:2.3.1.50] | (RefSeq) long chain base biosynthesis protein 1	Sphingolipid metabolism (ko00600)	[O]	Posttranslational modification, protein turnover, chaperones	Aminotransferase class I and II	Long chain base biosynthesis protein 1 OS=Arabidopsis thaliana OX=3702 GN=LCB1 PE=1 SV=1	H	Coenzyme transport and metabolism	PREDICTED: long chain base biosynthesis protein 1-like isoform X1 [Malus domestica]	molecular function: catalytic activity (GO:0003824);; biological process: metabolic process (GO:0008152);; cellular component: membrane (GO:0016020);; cellular component: membrane part (GO:0044425);; molecular function: binding (GO:0005488);; biological process: cellular process (GO:0009987);; biological process: single-organism process (GO:0044699)
	MD10G1085400	↓------	13.8036	18.9232	12.2798	2.69632	3.83004	2.67667	12.2556	18.4982	8.35779	2.6813	1.97845	4.54172	2.39637	3.68227	12.2899	18.9044	3.24241	21.4361	31.424	8.38984	7.32409	[I]	Lipid transport and metabolism	Biological Process: long-chain fatty acid metabolic process (GO:0001676);; Biological Process: defense response to insect (GO:0002213);; Molecular Function: long-chain fatty acid-CoA ligase activity (GO:0004467);; Cellular Component: endoplasmic reticulum (GO:0005783);; Biological Process: fatty acid biosynthetic process (GO:0006633);; Cellular Component: plasmodesma (GO:0009506);; Biological Pro…	K01897|0|mdm:103449797|K01897 long-chain acyl-CoA synthetase [EC:6.2.1.3] | (RefSeq) long chain acyl-CoA synthetase 2	Fatty acid biosynthesis (ko00061);; Fatty acid degradation (ko00071);; Fatty acid metabolism (ko01212);; Peroxisome (ko04146)	[I]	Lipid transport and metabolism	AMP-binding enzyme;; AMP-binding enzyme C-terminal domain	Long chain acyl-CoA synthetase 2 OS=Arabidopsis thaliana OX=3702 GN=LACS2 PE=2 SV=1	I	Lipid transport and metabolism	PREDICTED: long chain acyl-CoA synthetase 2 [Malus domestica]	biological process: metabolic process (GO:0008152);; biological process: cellular process (GO:0009987);; biological process: single-organism process (GO:0044699);; biological process: response to stimulus (GO:0050896);; biological process: multi-organism process (GO:0051704);; molecular function: catalytic activity (GO:0003824);; cellular component: cell (GO:0005623);; cellular component: organel…
	MD04G1060400	↓------	3.93618	4.88826	10.6585	0.259333	0.221419	0.220674	0.413328	3.79633	3.42309	0.335688	0.37032	0.42534	1.95339	0.74458	7.33276	3.02476	0.185214	4.88156	4.56183	1.86882	0.78991	--	--	Molecular Function: DNA binding (GO:0003677);; Molecular Function: transcription factor activity, sequence-specific DNA binding (GO:0003700);; Cellular Component: nucleus (GO:0005634);; Biological Process: regulation of transcription, DNA-templated (GO:0006355);;	--	--	--	--	AP2 domain	Ethylene-responsive transcription factor ERF039 OS=Arabidopsis thaliana OX=3702 GN=ERF039 PE=2 SV=1	K	Transcription	PREDICTED: ethylene-responsive transcription factor ERF039 [Malus domestica]	molecular function: binding (GO:0005488);; molecular function: nucleic acid binding transcription factor activity (GO:0001071);; biological process: biological regulation (GO:0065007);; cellular component: cell (GO:0005623);; cellular component: organelle (GO:0043226);; cellular component: cell part (GO:0044464)
	MD10G1290900	↓------	61.7606	33.5294	61.4541	18.5742	14.3098	42.4562	19.5	64.3979	34.5813	27.9529	26.7531	32.415	31.3836	32.9461	57.0527	40.6279	29.312	34.7991	55.6349	54.9695	19.7758	--	--	Molecular Function: DNA binding (GO:0003677);; Molecular Function: transcription factor activity, sequence-specific DNA binding (GO:0003700);; Cellular Component: nucleus (GO:0005634);; Biological Process: regulation of transcription, DNA-templated (GO:0006355);;	--	--	--	--	AP2 domain	Ethylene-responsive transcription factor 12 OS=Arabidopsis thaliana OX=3702 GN=ERF12 PE=1 SV=1	K	Transcription	PREDICTED: ethylene-responsive transcription factor 12-like [Malus domestica]	molecular function: binding (GO:0005488);; molecular function: nucleic acid binding transcription factor activity (GO:0001071);; biological process: biological regulation (GO:0065007);; cellular component: cell (GO:0005623);; cellular component: organelle (GO:0043226);; cellular component: cell part (GO:0044464)
	MD15G1093800	↓------	51.5618	84.7041	84.5702	15.7228	18.0358	9.6853	22.3391	63.4083	37.2425	17.0645	9.9442	13.1656	13.3391	20.6601	39.0318	59.0762	10.5248	46.216	73.8081	33.3457	9.23136	--	--	Molecular Function: DNA binding (GO:0003677);; Molecular Function: transcription factor activity, sequence-specific DNA binding (GO:0003700);; Cellular Component: nucleus (GO:0005634);; Biological Process: regulation of transcription, DNA-templated (GO:0006355);;	K09286|3.13322e-116|pxb:103957094|K09286 EREBP-like factor | (RefSeq) ethylene-responsive transcription factor TINY	--	--	--	AP2 domain	Dehydration-responsive element-binding protein 3 OS=Arabidopsis thaliana OX=3702 GN=DREB3 PE=2 SV=1	K	Transcription	dehydration-responsive element-binding protein 3-like [Malus domestica]	molecular function: binding (GO:0005488);; molecular function: nucleic acid binding transcription factor activity (GO:0001071);; biological process: biological regulation (GO:0065007);; cellular component: cell (GO:0005623);; cellular component: organelle (GO:0043226);; cellular component: cell part (GO:0044464)
	MD03G1066000	↓------	212.209	938.03	2336.57	119.638	99.1322	581.159	1595.91	1572.43	1491.63	124.917	63.5673	303.143	166.78	92.8313	114.429	681.409	237.949	343.012	453.684	341.111	152.079	[E]	Amino acid transport and metabolism	Molecular Function: asparagine synthase (glutamine-hydrolyzing) activity (GO:0004066);; Molecular Function: ATP binding (GO:0005524);; Biological Process: cellular amino acid catabolic process (GO:0009063);; Biological Process: response to absence of light (GO:0009646);; Biological Process: L-asparagine biosynthetic process (GO:0070981);;	K01953|0|pxb:103945091|K01953 asparagine synthase (glutamine-hydrolysing) [EC:6.3.5.4] | (RefSeq) asparagine synthetase [glutamine-hydrolyzing]-like	Alanine, aspartate and glutamate metabolism (ko00250)	[E]	Amino acid transport and metabolism	Asparagine synthase;; Glutamine amidotransferase domain;; Glutamine amidotransferase domain;; Aluminium induced protein	Asparagine synthetase [glutamine-hydrolyzing] OS=Asparagus officinalis OX=4686 PE=2 SV=2	E	Amino acid transport and metabolism	PREDICTED: asparagine synthetase [glutamine-hydrolyzing]-like [Pyrus x bretschneideri]	molecular function: catalytic activity (GO:0003824);; biological process: metabolic process (GO:0008152);; molecular function: binding (GO:0005488);; biological process: cellular process (GO:0009987);; biological process: single-organism process (GO:0044699);; biological process: response to stimulus (GO:0050896)
	MD03G1122400	↓------	3.5505	4.86827	5.66257	0.536607	1.44915	0.38134	1.47761	1.72836	3.5305	1.54207	0.868049	1.11449	0.61886	2.04966	2.4642	3.51045	1.13586	5.52802	2.34243	0.875074	1.94758	--	--	--	--	--	[K]	Transcription	Associated with HOX;; Homeobox KN domain;; Homeobox domain	BEL1-like homeodomain protein 8 OS=Arabidopsis thaliana OX=3702 GN=BLH8 PE=1 SV=1	K	Transcription	PREDICTED: BEL1-like homeodomain protein 9 [Pyrus x bretschneideri]	--
	MD09G1202300	↓------	30.1272	33.1547	36.0904	9.24635	12.1642	14.922	33.9493	48.8671	46.2563	14.4631	12.7043	13.7815	12.1443	21.7505	27.9381	45.6055	15.8429	24.4425	55.0167	23.1025	21.9713	--	--	Cellular Component: nucleus (GO:0005634);; Biological Process: regulation of transcription, DNA-templated (GO:0006355);; Biological Process: auxin-activated signaling pathway (GO:0009734);; Molecular Function: protein dimerization activity (GO:0046983);;	K14484|0|mdm:103443742|K14484 auxin-responsive protein IAA | (RefSeq) IAA11; auxin-responsive protein IAA26-like	Plant hormone signal transduction (ko04075)	--	--	AUX/IAA family	Auxin-responsive protein IAA26 OS=Arabidopsis thaliana OX=3702 GN=IAA26 PE=1 SV=2	K	Transcription	auxin-responsive protein IAA26-like [Malus domestica]	cellular component: cell (GO:0005623);; cellular component: organelle (GO:0043226);; cellular component: cell part (GO:0044464);; biological process: biological regulation (GO:0065007);; biological process: cellular process (GO:0009987);; biological process: signaling (GO:0023052);; biological process: single-organism process (GO:0044699);; biological process: response to stimulus (GO:0050896);; …
	MD08G1015500	↓------	16.7269	15.67	18.7897	5.82397	8.97029	3.50046	17.2171	21.3107	13.8129	15.9808	5.02651	3.54546	9.75797	17.8482	17.6746	25.6308	5.77782	12.4892	15.3541	12.7952	12.8155	--	--	Molecular Function: DNA binding (GO:0003677);; Cellular Component: nucleus (GO:0005634);; Biological Process: regulation of transcription, DNA-templated (GO:0006355);; Biological Process: auxin-activated signaling pathway (GO:0009734);; Molecular Function: protein dimerization activity (GO:0046983);;	K14486|0|mdm:103420869|K14486 auxin response factor | (RefSeq) auxin response factor 5-like	Plant hormone signal transduction (ko04075)	--	--	Auxin response factor;; B3 DNA binding domain;; AUX/IAA family	Auxin response factor 5 OS=Arabidopsis thaliana OX=3702 GN=ARF5 PE=1 SV=3	K	Transcription	PREDICTED: auxin response factor 5-like [Malus domestica]	molecular function: binding (GO:0005488);; cellular component: cell (GO:0005623);; cellular component: organelle (GO:0043226);; cellular component: cell part (GO:0044464);; biological process: biological regulation (GO:0065007);; biological process: cellular process (GO:0009987);; biological process: signaling (GO:0023052);; biological process: single-organism process (GO:0044699);; biological pr…
	MD15G1439300	↓------	6.80061	6.0921	2.98503	0	0	9.10789	0	6.56446	0	10.2125	0.539519	0	6.79035	0	6.70678	10.9867	0.945525	5.95919	5.75596	7.19487	0	--	--	Molecular Function: nucleotide binding (GO:0000166);; Cellular Component: plasma membrane (GO:0005886);;	--	--	[U]	Intracellular trafficking, secretion, and vesicular transport	Beige/BEACH domain	BEACH domain-containing protein C2 OS=Arabidopsis thaliana OX=3702 GN=BCHC2 PE=1 SV=1	S	Function unknown	PREDICTED: BEACH domain-containing protein C2-like [Malus domestica]	molecular function: binding (GO:0005488);; cellular component: cell (GO:0005623);; cellular component: membrane (GO:0016020);; cellular component: cell part (GO:0044464)
	MD11G1233500	↓------	3.83322	3.73537	4.08169	1.06657	1.04663	1.89451	3.12791	2.86136	0.911342	4.69354	1.63482	4.21923	3.02568	0.93329	3.14143	4.29213	1.08742	3.23345	3.72429	3.35382	0.963016	--	--	--	K10728|3.90455e-58|pxb:103967160|K10728 topoisomerase (DNA) II binding protein 1 | (RefSeq) BRCT domain-containing protein At4g02110	--	[L]	Replication, recombination and repair	BRCA1 C Terminus (BRCT) domain	BRCT domain-containing protein At4g02110 OS=Arabidopsis thaliana OX=3702 GN=At4g02110 PE=4 SV=3	S	Function unknown	PREDICTED: BRCT domain-containing protein At4g02110 isoform X4 [Pyrus x bretschneideri]	--
	MD03G1044000	↓------	10.813	7.71558	11.6102	0.429629	0.361677	1.07934	0.228097	10.9208	0.62514	6.33482	0.113358	0.05168	1.64687	0.198031	9.44232	11.3389	0.021062	13.4101	11.1097	0.989808	0.786533	[S]	Function unknown	--	--	--	[R]	General function prediction only	BTB/POZ domain;; Pentapeptide repeats (8 copies);; Pentapeptide repeats (9 copies);; Pentapeptide repeats (9 copies)	FH protein interacting protein FIP2 OS=Arabidopsis thaliana OX=3702 GN=FIP2 PE=1 SV=1	S	Function unknown	PREDICTED: FH protein interacting protein FIP2-like [Malus domestica]	--
	MD06G1099900	↓------	6.58744	3.33382	1.64221	0.000624	0.000237	0.282269	1.16884	0.000597	0.000229	0.001543	5.61945	1.34183	0.599646	0.006101	0.473612	0.000503	0.001218	0.000201	0.001332	0.64237	0.00013	--	--	--	K09060|1.14158e-92|mdm:103454642|K09060 plant G-box-binding factor | (RefSeq) common plant regulatory factor 1-like	--	--	--	bZIP transcription factor;; Basic region leucine zipper	Common plant regulatory factor 1 OS=Petroselinum crispum OX=4043 GN=CPRF1 PE=2 SV=1	--	--	PREDICTED: common plant regulatory factor 1-like [Malus domestica]	--
	MD01G1048900	↓------	6.52579	5.20077	8.69687	1.4907	1.3769	5.81123	0.987299	4.62551	3.57346	11.3802	0.682992	0.455839	8.72118	4.24135	6.53285	6.43136	3.15604	2.79731	6.37493	5.8435	1.83364	--	--	--	--	--	[R]	General function prediction only	C2 domain	Elicitor-responsive protein 3 OS=Oryza sativa subsp. japonica OX=39947 GN=ERG3 PE=1 SV=1	S	Function unknown	PREDICTED: glycine-rich protein DOT1-like [Malus domestica]	--
	MD05G1278500	↓------	25.0007	27.3075	29.2755	9.33799	11.8402	11.5077	9.03476	19.3668	25.5308	15.5125	7.48668	7.27472	11.1977	14.6058	21.093	30.7521	8.47191	33.45	27.074	17.4056	15.8655	--	--	Cellular Component: vacuolar membrane (GO:0005774);; Cellular Component: plasma membrane (GO:0005886);; Cellular Component: plasmodesma (GO:0009506);; Cellular Component: chloroplast envelope (GO:0009941);;	--	--	[R]	General function prediction only	Calcium-dependent channel, 7TM region, putative phosphate;; Cytosolic domain of 10TM putative phosphate transporter;; Late exocytosis, associated with Golgi transport	CSC1-like protein ERD4 OS=Arabidopsis thaliana OX=3702 GN=ERD4 PE=2 SV=1	S	Function unknown	PREDICTED: CSC1-like protein ERD4 [Malus domestica]	cellular component: cell (GO:0005623);; cellular component: membrane (GO:0016020);; cellular component: organelle (GO:0043226);; cellular component: organelle part (GO:0044422);; cellular component: cell part (GO:0044464);; cellular component: cell junction (GO:0030054)
	MD08G1002300	↓------	61.8539	65.5407	62.913	16.9326	32.3972	29.1285	40.3463	61.4252	58.9195	44.3455	28.0281	23.9935	54.1672	31.6074	35.3435	65.2585	37.0672	89.501	70.4855	40.4111	26.7895	[G]	Carbohydrate transport and metabolism	Molecular Function: 1,4-alpha-glucan branching enzyme activity (GO:0003844);; Molecular Function: hydrolase activity, hydrolyzing O-glycosyl compounds (GO:0004553);; Biological Process: glycogen biosynthetic process (GO:0005978);; Molecular Function: cation binding (GO:0043169);;	K00700|0|mdm:103440187|K00700 1,4-alpha-glucan branching enzyme [EC:2.4.1.18] | (RefSeq) SbeI; 1,4-alpha-glucan-branching enzyme 1, chloroplastic/amyloplastic-like	Starch and sucrose metabolism (ko00500)	[G]	Carbohydrate transport and metabolism	Carbohydrate-binding module 48 (Isoamylase N-terminal domain);; Alpha amylase, catalytic domain	1,4-alpha-glucan-branching enzyme OS=Solanum tuberosum OX=4113 GN=SBE1 PE=2 SV=2	G	Carbohydrate transport and metabolism	PREDICTED: 1,4-alpha-glucan-branching enzyme 1, chloroplastic/amyloplastic-like [Malus domestica]	molecular function: catalytic activity (GO:0003824);; biological process: metabolic process (GO:0008152);; biological process: cellular process (GO:0009987);; biological process: single-organism process (GO:0044699);; molecular function: binding (GO:0005488)
	MD06G1008600	↓------	224.079	612.738	808.543	115.479	92.8545	212.151	371.912	747.083	522.556	100.061	122.754	134.869	136.694	184.704	222.219	339.954	142.376	329.249	447.777	198.91	214.437	[P]	Inorganic ion transport and metabolism	Molecular Function: catalase activity (GO:0004096);; Cellular Component: cell wall (GO:0005618);; Cellular Component: mitochondrion (GO:0005739);; Cellular Component: vacuole (GO:0005773);; Cellular Component: peroxisome (GO:0005777);; Cellular Component: plasma membrane (GO:0005886);; Biological Process: cellular response to nitrogen starvation (GO:0006995);; Biological Process: response to cold…	K03781|0|mdm:103412104|K03781 catalase [EC:1.11.1.6] | (RefSeq) cat1; catalase isozyme 1	Tryptophan metabolism (ko00380);; Glyoxylate and dicarboxylate metabolism (ko00630);; Carbon metabolism (ko01200);; Peroxisome (ko04146)	[P]	Inorganic ion transport and metabolism	Catalase;; Catalase-related immune-responsive	Catalase isozyme 1 OS=Gossypium hirsutum OX=3635 GN=CAT1 PE=2 SV=2	P	Inorganic ion transport and metabolism	PREDICTED: catalase isozyme 1 [Malus domestica]	molecular function: catalytic activity (GO:0003824);; molecular function: antioxidant activity (GO:0016209);; biological process: metabolic process (GO:0008152);; biological process: single-organism process (GO:0044699);; cellular component: cell (GO:0005623);; cellular component: cell part (GO:0044464);; cellular component: organelle (GO:0043226);; cellular component: membrane (GO:0016020);; bio…
	MD07G1182500	↓------	3.4792	3.25479	5.25684	0.752465	0.26976	3.06671	1.0812	4.50836	3.25446	3.3377	0.88394	1.16591	1.85049	0.736036	2.46282	5.05073	1.54876	2.01268	5.33999	3.3808	1.3819	--	--	--	K12129|0|mdm:103446955|K12129 pseudo-response regulator 7 | (RefSeq) two-component response regulator-like PRR37	Circadian rhythm - plant (ko04712)	[K]	Transcription	CCT motif	Two-component response regulator-like PRR37 OS=Oryza sativa subsp. indica OX=39946 GN=PRR37 PE=2 SV=2	K	Transcription	PREDICTED: two-component response regulator-like PRR37 [Pyrus x bretschneideri]	--
	MD15G1207800	↓------	17.0598	15.4066	45.1921	3.99264	3.59081	21.5245	38.259	27.6845	17.8729	13.0079	8.03424	5.92797	13.6221	12.2556	15.1248	18.8976	9.44779	11.9244	17.2605	18.7201	11.7934	--	--	--	--	--	--	--	Cotton fibre expressed protein;; Domain of unknown function (DUF4408)	--	S	Function unknown	PREDICTED: uncharacterized protein LOC103944037 [Pyrus x bretschneideri]	--
	MD02G1170300	↓------	9.58575	11.1276	16.1023	3.63424	3.4313	4.70497	18.9236	11.5204	16.9889	2.81457	4.32183	5.6871	8.20528	6.43855	6.27739	9.99978	7.84465	5.65756	12.046	4.82775	9.67809	--	--	Molecular Function: kinase inhibitor activity (GO:0019210);; Biological Process: cell cycle process (GO:0022402);; Biological Process: primary metabolic process (GO:0044238);; Biological Process: cellular macromolecule metabolic process (GO:0044260);; Biological Process: negative regulation of cell cycle (GO:0045786);;	--	--	--	--	Cyclin-dependent kinase inhibitor	Cyclin-dependent kinase inhibitor 3 OS=Arabidopsis thaliana OX=3702 GN=KRP3 PE=1 SV=1	T	Signal transduction mechanisms	PREDICTED: cyclin-dependent kinase inhibitor 7-like [Malus domestica]	molecular function: enzyme regulator activity (GO:0030234);; biological process: biological regulation (GO:0065007);; biological process: cellular process (GO:0009987);; biological process: single-organism process (GO:0044699);; biological process: metabolic process (GO:0008152)
	MD14G1126800	↓------	67.2767	82.794	185.733	25.3716	20.1649	36.262	378.281	219.9	215.345	14.9283	10.0506	26.0102	14.9104	29.0776	79.4195	71.6404	12.6995	59.6509	187.504	47.6173	18.2548	[E]	Amino acid transport and metabolism	Cellular Component: cytosol (GO:0005829);; Biological Process: metabolic process (GO:0008152);; Molecular Function: methionine gamma-lyase activity (GO:0018826);; Molecular Function: pyridoxal phosphate binding (GO:0030170);;	K01761|0|mdm:103452551|K01761 methionine-gamma-lyase [EC:4.4.1.11] | (RefSeq) methionine gamma-lyase-like	Cysteine and methionine metabolism (ko00270);; Selenocompound metabolism (ko00450)	[E]	Amino acid transport and metabolism	Cys/Met metabolism PLP-dependent enzyme;; Aminotransferase class I and II;; Aminotransferase class-V	Methionine gamma-lyase OS=Arabidopsis thaliana OX=3702 GN=MGL PE=1 SV=1	E	Amino acid transport and metabolism	PREDICTED: methionine gamma-lyase-like [Malus domestica]	cellular component: cell (GO:0005623);; cellular component: cell part (GO:0044464);; biological process: metabolic process (GO:0008152);; molecular function: catalytic activity (GO:0003824);; molecular function: binding (GO:0005488)
	MD05G1108800	↓------	8.81724	61.7201	106.695	1.91218	2.49319	0.572137	2.37961	1.00345	70.0186	14.4222	0.186031	1.17636	5.82343	14.1637	1.55984	19.8448	1.46657	14.2542	0	0.768348	5.24029	[S]	Function unknown	Cellular Component: extracellular region (GO:0005576);;	K13449|4.49441e-52|mdm:103436302|K13449 pathogenesis-related protein 1 | (RefSeq) PR1a; pathogenesis-related protein 1-like	Plant hormone signal transduction (ko04075);; Plant-pathogen interaction (ko04626)	[S]	Function unknown	Cysteine-rich secretory protein family	Pathogenesis-related protein 1 OS=Arabidopsis thaliana OX=3702 GN=PRB1 PE=2 SV=1	S	Function unknown	pathogenesis-related protein 1-like precursor [Malus domestica]	cellular component: extracellular region (GO:0005576)
	MD02G1092500	↓------	1.11453	2.72147	3.56936	0.263693	0.182745	0.079534	3.75154	4.08113	0.582328	0.389773	2.92757	1.77297	0.092443	1.23462	0.935207	0.193684	0.958608	1.86288	1.27451	0.48382	0.596566	[QV]	Secondary metabolites biosynthesis, transport and catabolism;; Defense mechanisms	--	--	--	[Q]	Secondary metabolites biosynthesis, transport and catabolism	Cytochrome P450	Flavonoid 3&apos;-monooxygenase OS=Arabidopsis thaliana OX=3702 GN=CYP75B1 PE=1 SV=1	Q	Secondary metabolites biosynthesis, transport and catabolism	PREDICTED: flavonoid 3&apos;-monooxygenase-like [Malus domestica]	--
	MD05G1169900	↓------	5.79249	6.02652	8.66805	0.475608	2.2167	7.84301	5.8083	6.69791	5.47288	3.08489	3.56212	3.31424	5.47525	4.35213	3.04693	8.42372	5.07269	3.65495	4.90239	6.12425	4.77649	[QV]	Secondary metabolites biosynthesis, transport and catabolism;; Defense mechanisms	--	--	--	[Q]	Secondary metabolites biosynthesis, transport and catabolism	Cytochrome P450	Cytochrome P450 82C4 OS=Arabidopsis thaliana OX=3702 GN=CYP82C4 PE=2 SV=1	Q	Secondary metabolites biosynthesis, transport and catabolism	PREDICTED: cytochrome P450 82C4-like [Malus domestica]	--
	MD08G1223300	↓------	2.84929	1.76215	2.84473	0.254933	0.322056	0.117023	0	0.779987	0.580676	0.182749	0.548079	1.02845	0.403468	1.04808	1.11059	1.04479	0.669618	2.15011	1.24008	0.734028	0.218393	--	--	--	K07408|7.49355e-151|mdm:103453590|K07408 cytochrome P450 family 1 subfamily A polypeptide 1 [EC:1.14.14.1] | (RefSeq) cytochrome P450 71A25-like	Tryptophan metabolism (ko00380)	[Q]	Secondary metabolites biosynthesis, transport and catabolism	Cytochrome P450	Cytochrome P450 71A25 OS=Arabidopsis thaliana OX=3702 GN=CYP71A25 PE=2 SV=1	Q	Secondary metabolites biosynthesis, transport and catabolism	PREDICTED: cytochrome P450 71A4-like [Pyrus x bretschneideri]	--
	MD11G1157200	↓------	18.7129	2.85849	2.90206	0.021874	0.008221	8.61104	0	9.3273	0.003391	2.96202	0.00708	0.007708	5.64988	0.003524	9.56816	3.98281	0.005597	3.05067	5.04153	12.9969	0.003437	[QV]	Secondary metabolites biosynthesis, transport and catabolism;; Defense mechanisms	Molecular Function: binding (GO:0005488);; Molecular Function: oxidoreductase activity (GO:0016491);;	K20667|0|mdm:103447995|K20667 beta-amyrin 28-monooxygenase [EC:1.14.13.201] | (RefSeq) beta-amyrin 28-oxidase-like	--	[QI]	Secondary metabolites biosynthesis, transport and catabolism;; Lipid transport and metabolism	Cytochrome P450	Beta-amyrin 28-oxidase OS=Panax ginseng OX=4054 PE=2 SV=1	Q	Secondary metabolites biosynthesis, transport and catabolism	PREDICTED: beta-amyrin 28-oxidase-like isoform X2 [Malus domestica]	molecular function: binding (GO:0005488);; molecular function: catalytic activity (GO:0003824);; biological process: metabolic process (GO:0008152)
	MD14G1047100	↓------	116.112	169.843	193.705	44.37	55.7248	266.95	62.9703	571.798	115.355	73.8087	25.6341	26.4696	149.658	122.082	79.5642	139.819	48.8847	76.2964	288.251	209.426	170.902	[QV]	Secondary metabolites biosynthesis, transport and catabolism;; Defense mechanisms	--	--	--	[Q]	Secondary metabolites biosynthesis, transport and catabolism	Cytochrome P450	Cytochrome P450 82A4 OS=Glycine max OX=3847 GN=CYP82A4 PE=2 SV=1	Q	Secondary metabolites biosynthesis, transport and catabolism	PREDICTED: cytochrome P450 82A4-like [Malus domestica]	--
	MD14G1168600	↓------	3.66762	2.02243	10.8084	0.567222	0.335597	2.06046	2.4096	6.77944	6.54656	2.19623	0.288856	0.24585	1.88472	1.65441	1.0707	4.72609	0.732131	3.37811	5.69335	1.7653	2.17322	[QV]	Secondary metabolites biosynthesis, transport and catabolism;; Defense mechanisms	Molecular Function: monooxygenase activity (GO:0004497);; Molecular Function: iron ion binding (GO:0005506);; Molecular Function: electron carrier activity (GO:0009055);; Molecular Function: oxidoreductase activity, acting on paired donors, with incorporation or reduction of molecular oxygen (GO:0016705);; Molecular Function: heme binding (GO:0020037);; Biological Process: oxidation-reduction pro…	K20617|0|mdm:103413660|K20617 cytochrome P450 family 71 subfamily A | (RefSeq) cytochrome P450 71A1-like	--	[Q]	Secondary metabolites biosynthesis, transport and catabolism	Cytochrome P450	Cytochrome P450 71A1 OS=Persea americana OX=3435 GN=CYP71A1 PE=1 SV=2	Q	Secondary metabolites biosynthesis, transport and catabolism	PREDICTED: cytochrome P450 71A1-like [Malus domestica]	molecular function: catalytic activity (GO:0003824);; biological process: metabolic process (GO:0008152);; biological process: single-organism process (GO:0044699);; molecular function: binding (GO:0005488);; molecular function: electron carrier activity (GO:0009055)
	MD14G1224600	↓------	28.5272	8.92157	27.6932	3.99957	5.30583	3.92273	6.40273	40.3965	10.4835	9.11227	1.12253	5.02048	7.30291	8.01178	36.8916	46.2336	2.70477	59.8768	53.2504	10.1359	8.51693	[QV]	Secondary metabolites biosynthesis, transport and catabolism;; Defense mechanisms	Molecular Function: monooxygenase activity (GO:0004497);; Molecular Function: iron ion binding (GO:0005506);; Molecular Function: electron carrier activity (GO:0009055);; Molecular Function: oxidoreductase activity, acting on paired donors, with incorporation or reduction of molecular oxygen (GO:0016705);; Molecular Function: heme binding (GO:0020037);; Biological Process: oxidation-reduction pro…	K20562|0|pxb:103929714|K20562 biphenyl-4-hydroxylase | (RefSeq) cytochrome P450 CYP736A12-like	--	[Q]	Secondary metabolites biosynthesis, transport and catabolism	Cytochrome P450	Cytochrome P450 CYP736A12 OS=Panax ginseng OX=4054 PE=2 SV=1	Q	Secondary metabolites biosynthesis, transport and catabolism	PREDICTED: cytochrome P450 CYP736A12-like [Pyrus x bretschneideri]	molecular function: catalytic activity (GO:0003824);; biological process: metabolic process (GO:0008152);; biological process: single-organism process (GO:0044699);; molecular function: binding (GO:0005488);; molecular function: electron carrier activity (GO:0009055)
	MD15G1033400	↓------	7.17157	42.1018	38.3333	2.30878	3.10893	5.55006	25.5242	18.0273	19.1644	10.4198	11.3734	15.8448	7.9932	6.86965	8.36688	53.6596	21.8708	27.624	21.4414	14.6044	5.94741	[QV]	Secondary metabolites biosynthesis, transport and catabolism;; Defense mechanisms	--	K00512|0|mdm:103406543|K00512 steroid 17alpha-monooxygenase / 17alpha-hydroxyprogesterone deacetylase [EC:1.14.14.19 1.14.14.32] | (RefSeq) cytochrome P450 CYP82D47-like	--	[Q]	Secondary metabolites biosynthesis, transport and catabolism	Cytochrome P450	Cytochrome P450 82A4 OS=Glycine max OX=3847 GN=CYP82A4 PE=2 SV=1	Q	Secondary metabolites biosynthesis, transport and catabolism	PREDICTED: cytochrome P450 CYP82D47-like [Malus domestica]	--
	MD16G1056400	↓------	1.15613	4.32979	2.75597	0	0.117084	0	0.133415	0.646036	0.072429	0	0.046385	0.223689	0.10107	0.099679	2.699	0.95872	0.074831	11.6564	3.1817	0.510145	0	[QV]	Secondary metabolites biosynthesis, transport and catabolism;; Defense mechanisms	--	--	--	[QI]	Secondary metabolites biosynthesis, transport and catabolism;; Lipid transport and metabolism	Cytochrome P450	Cytochrome P450 CYP749A22 OS=Panax ginseng OX=4054 PE=2 SV=1	Q	Secondary metabolites biosynthesis, transport and catabolism	PREDICTED: cytochrome P450 CYP749A22-like [Malus domestica]	--
	MD17G1100800	↓------	5.57108	7.5446	13.9853	1.01124	1.49752	0.201985	6.5688	5.59571	7.21911	1.8285	1.54861	2.81326	1.25184	2.36491	7.34967	9.26451	2.85762	8.08175	7.38404	1.7424	1.95645	[QV]	Secondary metabolites biosynthesis, transport and catabolism;; Defense mechanisms	Molecular Function: monooxygenase activity (GO:0004497);; Molecular Function: iron ion binding (GO:0005506);; Biological Process: tryptophan catabolic process (GO:0006569);; Biological Process: fatty acid metabolic process (GO:0006631);; Molecular Function: electron carrier activity (GO:0009055);; Biological Process: response to wounding (GO:0009611);; Biological Process: indoleacetic acid biosyn…	K10528|0|pxb:103938818|K10528 hydroperoxide lyase [EC:4.1.2.-] | (RefSeq) fatty acid hydroperoxide lyase, chloroplastic	alpha-Linolenic acid metabolism (ko00592)	--	--	Cytochrome P450	Fatty acid hydroperoxide lyase, chloroplastic OS=Solanum lycopersicum OX=4081 GN=HPL PE=1 SV=1	Q	Secondary metabolites biosynthesis, transport and catabolism	PREDICTED: fatty acid hydroperoxide lyase, chloroplastic [Pyrus x bretschneideri]	molecular function: catalytic activity (GO:0003824);; biological process: metabolic process (GO:0008152);; biological process: single-organism process (GO:0044699);; molecular function: binding (GO:0005488);; biological process: cellular process (GO:0009987);; molecular function: electron carrier activity (GO:0009055);; biological process: response to stimulus (GO:0050896);; biological process: b…
	MD04G1168900	↓------	10.4328	11.0609	23.2194	2.17523	2.50193	2.0108	6.92096	9.52223	11.3238	3.13446	1.72858	2.20828	4.66562	5.27886	3.61921	16.2239	1.58705	9.45509	9.74426	7.20096	3.30628	[MR]	Cell wall/membrane/envelope biogenesis;; General function prediction only	--	--	--	--	--	D-ala D-ala ligase N-terminus;; D-ala D-ala ligase C-terminus	--	M	Cell wall/membrane/envelope biogenesis	PREDICTED: uncharacterized protein LOC103433727 isoform X1 [Malus domestica]	--
	MD15G1403400	↓------	6.70252	2.82692	5.18287	1.29247	1.05571	1.10526	1.4002	2.43844	1.99262	8.83147	0.659346	0.430036	1.5203	1.90621	1.39051	6.46094	1.02829	2.02439	2.56223	0.89061	1.48981	--	--	--	--	--	[R]	General function prediction only	Dienelactone hydrolase family	Endo-1,3;1,4-beta-D-glucanase OS=Zea mays OX=4577 PE=1 SV=1	Q	Secondary metabolites biosynthesis, transport and catabolism	PREDICTED: endo-1,3;1,4-beta-D-glucanase-like isoform X1 [Malus domestica]	--
	MD02G1118400	↓------	7.82411	5.26956	12.9698	0.529269	1.15935	0.788092	1.41716	5.20677	6.03695	4.2129	0.442118	0.981058	1.97473	6.10492	5.71442	9.58099	2.21541	12.695	9.07348	1.69059	2.45435	--	--	--	--	--	--	--	Dirigent-like protein	Dirigent protein 11 OS=Arabidopsis thaliana OX=3702 GN=DIR11 PE=2 SV=1	S	Function unknown	PREDICTED: dirigent protein 19-like [Pyrus x bretschneideri]	--
	MD15G1275300	↓------	42.5988	34.3775	54.9128	17.4806	17.6384	19.1576	20.3778	37.3334	38.9791	10.5518	16.6427	36.4722	19.037	24.6473	42.2374	44.1013	23.681	77.4637	40.78	40.7199	23.0945	--	--	Molecular Function: DNA binding (GO:0003677);; Biological Process: regulation of transcription, DNA-templated (GO:0006355);;	--	--	--	--	Dof domain, zinc finger	Dof zinc finger protein DOF3.4 OS=Arabidopsis thaliana OX=3702 GN=DOF3.4 PE=1 SV=2	K	Transcription	PREDICTED: dof zinc finger protein DOF3.4-like [Malus domestica]	molecular function: binding (GO:0005488);; biological process: biological regulation (GO:0065007)
	MD16G1071400	↓------	4.24127	9.22236	13.0164	1.34039	1.91327	2.11046	4.97866	6.06041	7.67893	3.58824	2.17492	3.5486	0.698204	1.15391	3.37841	3.35947	3.56398	1.65143	4.81615	2.79734	1.52432	--	--	--	--	--	--	--	Dof domain, zinc finger	Cyclic dof factor 2 OS=Arabidopsis thaliana OX=3702 GN=CDF2 PE=1 SV=2	S	Function unknown	PREDICTED: cyclic dof factor 2-like [Malus domestica]	--
	MD10G1024300	↓------	21.896	23.3762	17.7806	7.91409	5.97949	8.83348	12.8852	11.6288	14.5842	9.53498	10.1867	11.4684	9.21897	14.2847	10.2711	12.2441	10.8454	10.3177	13.6017	10.8702	13.9109	--	--	--	--	--	[S]	Function unknown	Domain of unknown function (DUF4205)	--	S	Function unknown	PREDICTED: protein FAM188A [Malus domestica]	--
	MD10G1279500	↓------	29.8889	23.423	36.8612	8.0256	12.3792	6.82711	10.8454	14.4541	30.3674	7.78642	6.96776	3.72296	8.2079	13.7311	14.172	16.365	6.41798	31.0008	21.082	8.97847	9.59733	--	--	Cellular Component: chloroplast (GO:0009507);;	--	--	--	--	Domain of unknown function (DUF4228)	--	S	Function unknown	PREDICTED: uncharacterized protein LOC103446318 [Malus domestica]	cellular component: cell (GO:0005623);; cellular component: organelle (GO:0043226);; cellular component: cell part (GO:0044464)
	MD13G1173500	↓------	89.4121	111.454	122.088	36.9112	25.9758	49.9209	209.503	166.381	116.68	49.2023	33.8347	33.346	37.6627	77.9793	73.4163	137.917	36.5698	81.0824	129.351	72.2522	89.4286	--	--	--	--	--	--	--	Domain of unknown function (DUF588)	CASP-like protein 1D1 OS=Ricinus communis OX=3988 GN=RCOM_0679870 PE=2 SV=1	S	Function unknown	PREDICTED: CASP-like protein 1D1 [Malus domestica]	--
	MD10G1291400	↓------	13.8812	58.5846	27.1196	3.19332	2.15169	8.21865	16.8074	75.528	12.1097	3.07265	3.25596	6.12685	1.72294	2.18743	7.21138	1.5939	6.15138	4.51233	44.4088	6.25755	10.786	--	--	Molecular Function: lyase activity (GO:0016829);;	--	--	--	--	Dormancy/auxin associated protein	Auxin-repressed 12.5 kDa protein OS=Fragaria ananassa OX=3747 PE=2 SV=1	S	Function unknown	PREDICTED: auxin-repressed 12.5 kDa protein isoform X1 [Malus domestica]	molecular function: catalytic activity (GO:0003824);; biological process: metabolic process (GO:0008152)
	MD02G1295000	↓------	10.6689	5.13987	3.12256	0	0.818925	4.69243	4.92663	5.80668	0	8.28467	16.858	9.48008	10.0071	0	9.7111	5.88226	8.35141	5.3681	3.915	5.20015	0	--	--	--	K14568|7.08873e-176|mdm:103414257|K14568 rRNA small subunit pseudouridine methyltransferase Nep1 [EC:2.1.1.260] | (RefSeq) ribosomal RNA small subunit methyltransferase NEP1-like	Ribosome biogenesis in eukaryotes (ko03008)	[J]	Translation, ribosomal structure and biogenesis	EMG1/NEP1 methyltransferase	--	J	Translation, ribosomal structure and biogenesis	PREDICTED: ribosomal RNA small subunit methyltransferase NEP1-like [Malus domestica]	--
	MD00G1116100	↓------	9.53202	9.80826	13.9339	3.83415	3.98189	7.29126	9.43591	17.797	10.8654	3.46734	6.08491	4.52146	2.25962	8.42529	8.46016	9.01179	4.47034	7.0772	12.1879	7.44865	2.13351	--	--	--	--	--	[A]	RNA processing and modification	Est1 DNA/RNA binding domain;; Telomerase activating protein Est1	Protein SMG7L OS=Arabidopsis thaliana OX=3702 GN=SMG7L PE=2 SV=1	S	Function unknown	PREDICTED: protein SMG7L-like isoform X2 [Pyrus x bretschneideri]	--
	MD04G1017900	↓------	4.11417	4.97254	7.60969	1.15599	1.78075	1.08398	1.43315	3.98087	2.52248	2.36183	1.50657	1.58738	1.99643	2.75558	3.1879	4.84626	2.26311	6.20946	4.93123	2.10616	1.58058	--	--	--	K20888|0|mdm:103421788|K20888 xyloglucan galactosyltransferase MUR3 [EC:2.4.1.-] | (RefSeq) probable xyloglucan galactosyltransferase GT14	--	[GMW]	Carbohydrate transport and metabolism;; Cell wall/membrane/envelope biogenesis;; Extracellular structures	Exostosin family	Probable xyloglucan galactosyltransferase GT14 OS=Arabidopsis thaliana OX=3702 GN=GT14 PE=2 SV=1	S	Function unknown	PREDICTED: probable xyloglucan galactosyltransferase GT14 [Malus domestica]	--
	MD13G1049800	↓------	5.15334	2.29182	14.3634	1.13149	1.02675	1.25381	6.92729	4.83276	3.73071	1.19148	0.721223	0.293399	0.868819	0.852756	0.875099	2.89772	0.676148	3.0291	3.66558	1.51513	1.56152	--	--	Biological Process: phosphate ion transport (GO:0006817);; Cellular Component: integral component of membrane (GO:0016021);; Biological Process: galactolipid biosynthetic process (GO:0019375);; Biological Process: negative regulation of transcription, DNA-templated (GO:0045892);;	--	--	[U]	Intracellular trafficking, secretion, and vesicular transport	EXS family;; SPX domain	Phosphate transporter PHO1 homolog 1 OS=Arabidopsis thaliana OX=3702 GN=PHO1-H1 PE=2 SV=1	T	Signal transduction mechanisms	PREDICTED: phosphate transporter PHO1 homolog 1-like [Malus domestica]	biological process: single-organism process (GO:0044699);; biological process: localization (GO:0051179);; cellular component: membrane (GO:0016020);; cellular component: membrane part (GO:0044425);; biological process: metabolic process (GO:0008152);; biological process: cellular process (GO:0009987);; biological process: biological regulation (GO:0065007)
	MD05G1268400	↓------	21.5666	19.4966	35.1277	2.00981	7.10516	1.6345	3.66797	13.6003	20.9138	8.04714	3.88521	5.34218	5.28867	13.0017	21.071	25.0407	5.70327	27.1288	22.9619	4.47714	6.06757	[C]	Energy production and conversion	Molecular Function: UDP-N-acetylmuramate dehydrogenase activity (GO:0008762);; Molecular Function: flavin adenine dinucleotide binding (GO:0050660);; Biological Process: oxidation-reduction process (GO:0055114);;	--	--	--	--	FAD binding domain;; Berberine and berberine like	Berberine bridge enzyme-like 15 OS=Arabidopsis thaliana OX=3702 GN=MEE23 PE=1 SV=1	C	Energy production and conversion	PREDICTED: LOW QUALITY PROTEIN: flavin-dependent oxidoreductase FOX1-like [Malus domestica]	molecular function: catalytic activity (GO:0003824);; biological process: metabolic process (GO:0008152);; biological process: single-organism process (GO:0044699);; molecular function: binding (GO:0005488)
	Malus_domestica_newGene_9181	↓------	2.918	1.39653	2.57259	0	0.136533	0.193434	0.129382	1.75816	0	4.30275	0.252707	0.161971	0.189757	0.100169	1.76814	2.41123	0.193839	2.99268	2.4328	0.192388	0.116631	--	--	--	--	--	--	--	F-box domain;; F-box-like	F-box protein CPR1 OS=Arabidopsis thaliana OX=3702 GN=CPR1 PE=1 SV=2	S	Function unknown	PREDICTED: uncharacterized protein LOC103447537 [Malus domestica]	--
	Malus_domestica_newGene_9343	↓------	3.17855	1.60676	1.58298	0	0	3.98945	0	2.46525	0	4.2154	0	0	2.84313	0	1.77967	2.96022	0	2.59359	2.51747	2.73017	0.071759	[X]	--	--	--	--	[R]	General function prediction only	gag-polypeptide of LTR copia-type	Retrovirus-related Pol polyprotein from transposon RE1 OS=Arabidopsis thaliana OX=3702 GN=RE1 PE=2 SV=1	L	Replication, recombination and repair	PREDICTED: uncharacterized protein LOC108868196 [Pyrus x bretschneideri]	--
	MD16G1081600	↓------	7.39473	9.60233	15.0073	0.602553	1.98749	6.12206	0.652521	12.7588	0.539708	7.36769	0.644724	0.793593	3.69881	0.883546	3.3052	11.6602	0.334511	7.81367	8.5904	8.50862	0.632345	--	--	Cellular Component: Golgi apparatus (GO:0005794);; Biological Process: protein glycosylation (GO:0006486);; Molecular Function: galactosyltransferase activity (GO:0008378);; Cellular Component: integral component of membrane (GO:0016021);; Molecular Function: carbohydrate binding (GO:0030246);;	K20843|0|pxb:103950900|K20843 hydroxyproline O-galactosyltransferase 2/3/4/5/6 [EC:2.4.1.-] | (RefSeq) hydroxyproline O-galactosyltransferase GALT6-like	--	[G]	Carbohydrate transport and metabolism	Galactoside-binding lectin;; Galactosyltransferase	Hydroxyproline O-galactosyltransferase GALT6 OS=Arabidopsis thaliana OX=3702 GN=GALT6 PE=2 SV=2	S	Function unknown	PREDICTED: hydroxyproline O-galactosyltransferase GALT6-like isoform X1 [Malus domestica]	cellular component: cell (GO:0005623);; cellular component: organelle (GO:0043226);; cellular component: cell part (GO:0044464);; biological process: metabolic process (GO:0008152);; biological process: cellular process (GO:0009987);; biological process: single-organism process (GO:0044699);; molecular function: catalytic activity (GO:0003824);; cellular component: membrane (GO:0016020);; cellula…
	MD04G1207800	↓------	4.9729	7.02337	3.37737	0.764263	0.191659	1.46647	0.330652	0.437954	1.51165	6.70647	0.217556	0.318959	1.11253	5.46178	2.10012	5.23507	1.15129	1.99957	2.8231	6.89282	6.89797	--	--	--	K17255|7.5547e-67|mdm:103433972|K17255 Rab GDP dissociation inhibitor | (RefSeq) guanosine nucleotide diphosphate dissociation inhibitor 2-like	--	[O]	Posttranslational modification, protein turnover, chaperones	GDP dissociation inhibitor	Guanosine nucleotide diphosphate dissociation inhibitor 2 OS=Arabidopsis thaliana OX=3702 GN=GDI2 PE=2 SV=1	O	Posttranslational modification, protein turnover, chaperones	PREDICTED: guanosine nucleotide diphosphate dissociation inhibitor 2-like isoform X3 [Malus domestica]	--
	MD11G1210200	↓------	15.0256	8.07576	16.2974	3.65197	1.71598	4.2632	10.388	21.0203	9.31114	7.08153	1.16176	6.3014	3.10181	2.10621	13.2397	32.3586	2.4389	36.3361	36.1741	7.88985	4.48782	[IR]	Lipid transport and metabolism;; General function prediction only	--	--	--	--	--	GDSL-like Lipase/Acylhydrolase	GDSL esterase/lipase At4g26790 OS=Arabidopsis thaliana OX=3702 GN=At4g26790 PE=2 SV=1	S	Function unknown	PREDICTED: GDSL esterase/lipase At4g26790-like [Pyrus x bretschneideri]	--
	MD10G1083900	↓------	21.3938	22.7012	124.476	4.9966	4.6677	18.9946	19.8542	54.2131	65.9306	11.3237	2.27145	5.38854	8.4714	23.6881	5.63333	18.8643	5.15127	10.4239	10.9462	11.7542	26.8082	[C]	Energy production and conversion	Molecular Function: iron ion binding (GO:0005506);; Biological Process: oxygen transport (GO:0015671);; Molecular Function: oxygen binding (GO:0019825);; Molecular Function: heme binding (GO:0020037);;	--	--	[C]	Energy production and conversion	Globin	Hemoglobin-2 OS=Casuarina glauca OX=3522 GN=HBII PE=3 SV=1	C	Energy production and conversion	beta-galactosidase [Malus domestica]	molecular function: binding (GO:0005488);; biological process: single-organism process (GO:0044699);; biological process: localization (GO:0051179)
	MD00G1145200	↓------	2.12553	0.903549	0.847559	0	0	0.160689	3.52283	0	0	0.410493	0.635839	1.19631	0	0	0	0.811729	0.823722	0.058617	0.160433	0.063636	0.116352	[G]	Carbohydrate transport and metabolism	Biological Process: carbohydrate metabolic process (GO:0005975);; Molecular Function: amygdalin beta-glucosidase activity (GO:0047668);;	K01188|0|pxb:103934975|K01188 beta-glucosidase [EC:3.2.1.21] | (RefSeq) beta-glucosidase 12-like	Cyanoamino acid metabolism (ko00460);; Starch and sucrose metabolism (ko00500);; Phenylpropanoid biosynthesis (ko00940)	[G]	Carbohydrate transport and metabolism	Glycosyl hydrolase family 1	Beta-glucosidase 12 OS=Oryza sativa subsp. indica OX=39946 GN=BGLU12 PE=3 SV=1	G	Carbohydrate transport and metabolism	PREDICTED: beta-glucosidase 12-like [Malus domestica]	biological process: metabolic process (GO:0008152);; molecular function: catalytic activity (GO:0003824)
	MD12G1211500	↓------	3.96487	1.87229	3.65397	0.546505	0.179271	0.522529	0.834502	2.08014	1.02687	2.24517	0.824027	0.581295	0.381781	0.313179	0.498285	1.03676	0.27064	0	0.470656	2.66124	0.281386	[G]	Carbohydrate transport and metabolism	Biological Process: carbohydrate metabolic process (GO:0005975);; Molecular Function: amygdalin beta-glucosidase activity (GO:0047668);;	K01188|0|mdm:103413950|K01188 beta-glucosidase [EC:3.2.1.21] | (RefSeq) beta-glucosidase 12-like	Cyanoamino acid metabolism (ko00460);; Starch and sucrose metabolism (ko00500);; Phenylpropanoid biosynthesis (ko00940)	[G]	Carbohydrate transport and metabolism	Glycosyl hydrolase family 1	Beta-glucosidase 12 OS=Oryza sativa subsp. indica OX=39946 GN=BGLU12 PE=3 SV=1	G	Carbohydrate transport and metabolism	PREDICTED: beta-glucosidase 12-like [Malus domestica]	biological process: metabolic process (GO:0008152);; molecular function: catalytic activity (GO:0003824)
	MD02G1274100	↓------	1.56412	1.84578	1.27649	0.100696	0.117509	1.70366	1.12305	1.3947	0.297403	2.33715	1.2286	2.02598	1.43768	0.436724	1.0439	2.74486	1.16485	1.23582	1.00611	1.62809	0.334207	[G]	Carbohydrate transport and metabolism	Molecular Function: hydrolase activity, hydrolyzing O-glycosyl compounds (GO:0004553);; Biological Process: carbohydrate metabolic process (GO:0005975);; Molecular Function: carbohydrate binding (GO:0030246);;	--	--	[G]	Carbohydrate transport and metabolism	Glycosyl hydrolases family 31	Putative alpha-xylosidase 2 OS=Arabidopsis thaliana OX=3702 GN=XYL2 PE=5 SV=1	G	Carbohydrate transport and metabolism	PREDICTED: uncharacterized protein LOC103959942 [Pyrus x bretschneideri]	molecular function: catalytic activity (GO:0003824);; biological process: metabolic process (GO:0008152);; molecular function: binding (GO:0005488)
	MD17G1007000	↓------	5.8724	2.6815	7.13866	1.17264	1.45841	9.18728	2.79303	5.9877	2.42728	4.12063	2.55079	4.04899	6.23085	3.51932	1.38957	6.00518	2.44237	4.6201	4.73787	8.37565	1.87787	[G]	Carbohydrate transport and metabolism	--	K01191|0|pxb:103966590|K01191 alpha-mannosidase [EC:3.2.1.24] | (RefSeq) probable alpha-mannosidase At5g13980	Other glycan degradation (ko00511)	[G]	Carbohydrate transport and metabolism	Glycosyl hydrolases family 38 C-terminal domain;; Glycosyl hydrolases family 38 N-terminal domain;; Alpha mannosidase middle domain	Probable alpha-mannosidase At5g13980 OS=Arabidopsis thaliana OX=3702 GN=At5g13980 PE=2 SV=1	G	Carbohydrate transport and metabolism	PREDICTED: probable alpha-mannosidase At5g13980 [Pyrus x bretschneideri]	--
	MD14G1183700	↓------	17.8608	21.4215	29.3088	7.10651	4.80611	10.0736	27.3058	28.8025	13.6433	14.4027	8.43533	2.08001	10.1808	18.4632	25.6129	25.9283	8.36584	13.9245	23.7934	19.3274	23.6279	[G]	Carbohydrate transport and metabolism	Molecular Function: alpha,alpha-trehalose-phosphate synthase (UDP-forming) activity (GO:0003825);; Molecular Function: trehalose-phosphatase activity (GO:0004805);; Biological Process: trehalose biosynthetic process (GO:0005992);;	K16055|0|mdm:103455235|K16055 trehalose 6-phosphate synthase/phosphatase [EC:2.4.1.15 3.1.3.12] | (RefSeq) probable alpha,alpha-trehalose-phosphate synthase [UDP-forming] 9	Starch and sucrose metabolism (ko00500)	[G]	Carbohydrate transport and metabolism	Glycosyltransferase family 20;; Trehalose-phosphatase;; haloacid dehalogenase-like hydrolase	Probable alpha,alpha-trehalose-phosphate synthase [UDP-forming] 9 OS=Arabidopsis thaliana OX=3702 GN=TPS9 PE=2 SV=1	G	Carbohydrate transport and metabolism	PREDICTED: probable alpha,alpha-trehalose-phosphate synthase [UDP-forming] 9 [Malus domestica]	molecular function: catalytic activity (GO:0003824);; biological process: metabolic process (GO:0008152);; biological process: cellular process (GO:0009987);; biological process: single-organism process (GO:0044699)
	MD03G1091100	↓------	3.36556	5.23359	13.0783	0.048489	0.42219	1.1571	0.256971	4.52887	0.059893	3.86906	0	0.147427	2.49875	0.657967	4.46544	11.3081	0.346278	2.51517	4.40003	7.49644	0	[IR]	Lipid transport and metabolism;; General function prediction only	--	K08248|0|pxb:103954303|K08248 (R)-mandelonitrile lyase [EC:4.1.2.10] | (RefSeq) (R)-mandelonitrile lyase 2-like	Cyanoamino acid metabolism (ko00460)	[R]	General function prediction only	GMC oxidoreductase;; GMC oxidoreductase	(R)-mandelonitrile lyase 3 OS=Prunus serotina OX=23207 GN=MDL3 PE=2 SV=1	E	Amino acid transport and metabolism	PREDICTED: (R)-mandelonitrile lyase 2-like [Pyrus x bretschneideri]	--
	MD05G1165500	↓------	6.29816	6.41918	9.18242	1.459	0.868816	2.67536	1.94852	6.23491	6.29721	4.17587	1.20326	1.55362	2.63364	2.61875	2.59207	6.70973	1.61906	4.34774	7.72873	3.33106	2.79486	--	--	--	--	--	--	--	GRAM domain	GLABRA2 expression modulator OS=Arabidopsis thaliana OX=3702 GN=GEM PE=1 SV=1	S	Function unknown	PREDICTED: GLABRA2 expression modulator-like isoform X1 [Malus domestica]	--
	MD04G1046000	↓------	12.2202	19.4054	23.2736	5.24425	3.75233	44.8705	4.45899	29.3612	15.3097	18.4238	11.2109	7.12324	26.9536	14.711	15.5011	15.4453	13.3177	18.8593	26.1276	36.6526	14.7228	--	--	Biological Process: regulation of transcription, DNA-templated (GO:0006355);;	--	--	--	--	GRAS domain family	Protein SHORT-ROOT OS=Arabidopsis thaliana OX=3702 GN=SHR PE=1 SV=1	K	Transcription	PREDICTED: protein SHORT-ROOT-like isoform X1 [Malus domestica]	biological process: biological regulation (GO:0065007)
	MD07G1136200	↓------	35.1559	23.6238	42.6442	10.3811	11.2255	8.91476	22.8761	44.0306	30.5107	15.2305	7.89424	12.5345	12.1671	17.9411	38.6348	45.8203	11.5766	57.9662	66.9031	19.3274	19.9616	--	--	Molecular Function: glycerol-3-phosphate O-acyltransferase activity (GO:0004366);; Biological Process: metabolic process (GO:0008152);;	K13508|0|mdm:103401898|K13508 glycerol-3-phosphate acyltransferase [EC:2.3.1.15] | (RefSeq) probable glycerol-3-phosphate acyltransferase 8	Glycerolipid metabolism (ko00561);; Glycerophospholipid metabolism (ko00564)	--	--	haloacid dehalogenase-like hydrolase;; Acyltransferase	Probable glycerol-3-phosphate acyltransferase 8 OS=Arabidopsis thaliana OX=3702 GN=GPAT8 PE=2 SV=1	I	Lipid transport and metabolism	PREDICTED: probable glycerol-3-phosphate acyltransferase 8 [Malus domestica]	molecular function: catalytic activity (GO:0003824);; biological process: metabolic process (GO:0008152)
	MD14G1211600	↓------	2.49462	0.752407	1.83344	0.131612	0.163682	1.00253	0.180671	0	0.055176	0.67775	0.081906	0	1.7325	0.118897	0	1.53034	0	2.65428	0.083257	1.75398	0.216201	[E]	Amino acid transport and metabolism	--	K01079|2.58389e-171|mdm:103437884|K01079 phosphoserine phosphatase [EC:3.1.3.3] | (RefSeq) phosphoserine phosphatase, chloroplastic-like	Glycine, serine and threonine metabolism (ko00260);; Carbon metabolism (ko01200);; Biosynthesis of amino acids (ko01230)	[E]	Amino acid transport and metabolism	haloacid dehalogenase-like hydrolase;; haloacid dehalogenase-like hydrolase	Phosphoserine phosphatase, chloroplastic OS=Arabidopsis thaliana OX=3702 GN=PSP PE=1 SV=2	E	Amino acid transport and metabolism	PREDICTED: phosphoserine phosphatase, chloroplastic-like [Malus domestica]	--
	MD13G1051100	↓------	1.80628	1.69273	1.00842	0.048814	0.074312	0.03946	0	0.084663	0	1.17045	0	0.040098	0.085528	0	0	1.20884	0	1.13189	0	0.04849	0.076075	[FR]	Nucleotide transport and metabolism;; General function prediction only	--	K07023|3.10107e-74|mdm:103452297|K07023 putative hydrolases of HD superfamily | (RefSeq) HD domain-containing protein C4G3.17-like	--	[R]	General function prediction only	HD domain	--	S	Function unknown	PREDICTED: LOW QUALITY PROTEIN: HD domain-containing protein C4G3.17-like [Malus domestica]	--
	MD09G1146000	↓------	2.19824	2.4465	8.85519	0.377112	0.354594	0.123224	0.597262	4.61306	4.86859	2.03773	0.097587	0.09641	0.269866	0.686274	0.982049	6.38974	0.369563	1.35896	3.99545	1.30519	0.032843	--	--	--	K16189|0|mdm:103411497|K16189 phytochrome-interacting factor 4 | (RefSeq) transcription factor PIF4-like	Plant hormone signal transduction (ko04075)	--	--	Helix-loop-helix DNA-binding domain	Transcription factor PIF4 OS=Arabidopsis thaliana OX=3702 GN=PIF4 PE=1 SV=1	K	Transcription	PREDICTED: transcription factor PIF4-like [Malus domestica]	--
	MD15G1384300	↓------	6.09474	7.61062	9.28982	1.24412	2.33909	0.152778	0.768019	1.6846	1.73904	5.10416	0.566371	0.656583	3.18103	2.30719	3.34383	7.44847	1.34711	13.2387	2.90709	1.81966	1.24234	--	--	--	--	--	[K]	Transcription	Helix-loop-helix DNA-binding domain	Transcription factor bHLH106 OS=Arabidopsis thaliana OX=3702 GN=BHLH106 PE=2 SV=1	K	Transcription	PREDICTED: transcription factor bHLH30-like [Malus domestica]	--
	MD07G1297100	↓------	5.71956	7.33028	7.00356	0.629067	1.80316	2.2822	7.35439	7.96823	12.3822	3.15086	2.77644	1.08684	2.18075	10.9805	3.30152	10.359	3.44174	4.22066	8.07453	8.37619	5.75219	--	--	Molecular Function: transcription regulatory region sequence-specific DNA binding (GO:0000976);; Molecular Function: transcription factor activity, sequence-specific DNA binding (GO:0003700);; Cellular Component: nucleus (GO:0005634);; Biological Process: regulation of transcription, DNA-templated (GO:0006355);;	K09338|7.47803e-159|mdm:103439922|K09338 homeobox-leucine zipper protein | (RefSeq) HD16; homeobox-leucine zipper protein ATHB-12-like	--	[K]	Transcription	Homeobox domain;; Homeobox associated leucine zipper	Homeobox-leucine zipper protein ATHB-7 OS=Arabidopsis thaliana OX=3702 GN=ATHB-7 PE=1 SV=2	K	Transcription	homeobox-leucine zipper protein ATHB-12-like [Malus domestica]	molecular function: binding (GO:0005488);; molecular function: nucleic acid binding transcription factor activity (GO:0001071);; biological process: biological regulation (GO:0065007);; cellular component: cell (GO:0005623);; cellular component: organelle (GO:0043226);; cellular component: cell part (GO:0044464)
	MD00G1036300	↓------	10.8436	10.7549	13.1039	2.45671	2.71841	2.63461	13.0874	12.3897	7.63082	10.2016	2.01445	2.33359	4.48795	7.47692	8.65705	17.5644	2.84013	11.029	8.5392	3.62256	7.20504	--	--	Molecular Function: transcription regulatory region sequence-specific DNA binding (GO:0000976);; Molecular Function: transcription factor activity, sequence-specific DNA binding (GO:0003700);; Cellular Component: nucleus (GO:0005634);; Biological Process: regulation of transcription, DNA-templated (GO:0006355);;	K09338|2.51773e-167|mdm:103426334|K09338 homeobox-leucine zipper protein | (RefSeq) homeobox-leucine zipper protein ATHB-12-like	--	[K]	Transcription	Homeobox domain;; Homeobox associated leucine zipper;; Homeobox KN domain	Homeobox-leucine zipper protein ATHB-7 OS=Arabidopsis thaliana OX=3702 GN=ATHB-7 PE=1 SV=2	K	Transcription	PREDICTED: homeobox-leucine zipper protein ATHB-12-like [Malus domestica]	molecular function: binding (GO:0005488);; molecular function: nucleic acid binding transcription factor activity (GO:0001071);; biological process: biological regulation (GO:0065007);; cellular component: cell (GO:0005623);; cellular component: organelle (GO:0043226);; cellular component: cell part (GO:0044464)
	MD13G1025200	↓------	2.74193	5.76233	4.21928	0.214522	0.63828	1.9822	1.45252	3.92019	1.85433	3.62054	0.819498	1.70025	1.84492	1.69356	1.86101	7.93367	3.57518	5.84539	4.53414	2.75398	1.09465	--	--	Molecular Function: transcription factor activity, sequence-specific DNA binding (GO:0003700);; Cellular Component: nucleus (GO:0005634);; Biological Process: regulation of transcription, DNA-templated (GO:0006355);; Molecular Function: sequence-specific DNA binding (GO:0043565);;	K09338|2.29989e-165|mdm:103451579|K09338 homeobox-leucine zipper protein | (RefSeq) homeobox-leucine zipper protein HOX3-like	--	[K]	Transcription	Homeobox domain;; Homeobox associated leucine zipper;; Homeobox KN domain	Homeobox-leucine zipper protein HOX3 OS=Oryza sativa subsp. japonica OX=39947 GN=HOX3 PE=1 SV=1	K	Transcription	PREDICTED: homeobox-leucine zipper protein HOX3-like [Malus domestica]	molecular function: nucleic acid binding transcription factor activity (GO:0001071);; biological process: biological regulation (GO:0065007);; cellular component: cell (GO:0005623);; cellular component: organelle (GO:0043226);; cellular component: cell part (GO:0044464);; molecular function: binding (GO:0005488)
	MD02G1012900	↓------	29.9533	43.9706	51.9904	8.87613	15.0898	26.7625	21.2383	42.859	33.6275	30.5956	12.3573	11.7548	20.6488	19.9519	27.5339	67.2391	18.8065	42.526	53.6477	32.6818	22.435	--	--	Molecular Function: transcription factor activity, sequence-specific DNA binding (GO:0003700);; Cellular Component: nucleus (GO:0005634);; Biological Process: regulation of transcription, DNA-templated (GO:0006355);; Molecular Function: sequence-specific DNA binding (GO:0043565);;	--	--	[K]	Transcription	Homeobox KN domain;; KNOX2 domain;; KNOX1 domain;; Homeobox domain;; ELK domain	Homeobox protein knotted-1-like 3 OS=Malus domestica OX=3750 PE=2 SV=1	K	Transcription	PREDICTED: homeobox protein knotted-1-like 3 isoform X2 [Malus domestica]	molecular function: nucleic acid binding transcription factor activity (GO:0001071);; biological process: biological regulation (GO:0065007);; cellular component: cell (GO:0005623);; cellular component: organelle (GO:0043226);; cellular component: cell part (GO:0044464);; molecular function: binding (GO:0005488)
	MD00G1168200	↓------	1.39826	1.83262	4.70773	0.348107	0.454656	0.07302	2.2839	4.52335	1.28554	2.21989	1.1558	0.398939	0	1.19473	1.28038	3.16478	1.98431	1.91105	3.04698	0.079362	0.369289	--	--	--	--	--	--	--	Inner centromere protein, ARK binding region	--	S	Function unknown	PREDICTED: uncharacterized protein LOC103422606 isoform X1 [Malus domestica]	--
	MD12G1206600	↓------	128.389	119.409	119.157	47.3232	58.2486	45.0873	101.432	122.939	75.0586	110.471	65.276	72.7257	60.9064	62.2476	94.7232	131.818	57.8845	82.9041	106.56	74.5076	65.2619	[C]	Energy production and conversion	Molecular Function: inorganic diphosphatase activity (GO:0004427);; Molecular Function: hydrogen-translocating pyrophosphatase activity (GO:0009678);; Biological Process: proton transport (GO:0015992);; Cellular Component: membrane (GO:0016020);; Molecular Function: 2-alkenal reductase [NAD(P)] activity (GO:0032440);; Biological Process: oxidation-reduction process (GO:0055114);;	K01507|0|mdm:103423547|K01507 inorganic pyrophosphatase [EC:3.6.1.1] | (RefSeq) pyrophosphate-energized vacuolar membrane proton pump 1	Oxidative phosphorylation (ko00190)	--	--	Inorganic H+ pyrophosphatase	Pyrophosphate-energized vacuolar membrane proton pump 1 OS=Arabidopsis thaliana OX=3702 GN=AVP1 PE=1 SV=1	C	Energy production and conversion	PREDICTED: pyrophosphate-energized vacuolar membrane proton pump 1 [Malus domestica]	molecular function: catalytic activity (GO:0003824);; biological process: metabolic process (GO:0008152);; molecular function: transporter activity (GO:0005215);; biological process: cellular process (GO:0009987);; biological process: single-organism process (GO:0044699);; biological process: localization (GO:0051179);; cellular component: membrane (GO:0016020)
	MD10G1301100	↓------	7.08452	4.98066	17.3827	1.5605	1.95058	3.38792	12.2486	13.5076	11.5592	1.78698	2.68346	1.85629	5.6677	4.70918	4.90668	9.79818	2.47372	2.50046	11.0779	6.53486	3.09623	[P]	Inorganic ion transport and metabolism	Molecular Function: inositol-1,4-bisphosphate 1-phosphatase activity (GO:0004441);; Biological Process: sulfur compound metabolic process (GO:0006790);; Molecular Function: 3'(2'),5'-bisphosphate nucleotidase activity (GO:0008441);; Biological Process: phosphatidylinositol phosphorylation (GO:0046854);;	K01082|0|mdm:103446461|K01082 3'(2'), 5'-bisphosphate nucleotidase [EC:3.1.3.7] | (RefSeq) PAP-specific phosphatase HAL2-like	Sulfur metabolism (ko00920)	[FP]	Nucleotide transport and metabolism;; Inorganic ion transport and metabolism	Inositol monophosphatase family	PAP-specific phosphatase HAL2-like OS=Arabidopsis thaliana OX=3702 GN=AHL PE=2 SV=1	P	Inorganic ion transport and metabolism	PREDICTED: PAP-specific phosphatase HAL2-like [Malus domestica]	molecular function: catalytic activity (GO:0003824);; biological process: metabolic process (GO:0008152);; biological process: cellular process (GO:0009987);; biological process: single-organism process (GO:0044699)
	MD17G1065500	↓------	2.37627	3.68916	5.49686	0.043538	0.344513	0.85766	1.62869	3.51335	1.43151	2.81633	0.06735	0.647775	4.46536	0.744659	3.22805	5.54557	1.43473	2.88223	3.99267	4.68997	0.729927	--	--	Molecular Function: DNA binding (GO:0003677);; Molecular Function: transcription factor activity, sequence-specific DNA binding (GO:0003700);; Cellular Component: nucleus (GO:0005634);; Biological Process: regulation of transcription, DNA-templated (GO:0006355);; Molecular Function: protein dimerization activity (GO:0046983);;	K09264|5.76473e-164|pxb:103962737|K09264 MADS-box transcription factor, plant | (RefSeq) truncated transcription factor CAULIFLOWER A-like	--	[K]	Transcription	K-box region;; SRF-type transcription factor (DNA-binding and dimerisation domain)	Floral homeotic protein APETALA 1 OS=Arabidopsis lyrata subsp. lyrata OX=81972 GN=AP1 PE=3 SV=1	K	Transcription	PREDICTED: truncated transcription factor CAULIFLOWER A-like isoform X1 [Pyrus x bretschneideri]	molecular function: binding (GO:0005488);; molecular function: nucleic acid binding transcription factor activity (GO:0001071);; biological process: biological regulation (GO:0065007);; cellular component: cell (GO:0005623);; cellular component: organelle (GO:0043226);; cellular component: cell part (GO:0044464)
	MD12G1051200	↓------	30.7372	69.2261	70.992	12.5659	9.75946	33.063	66.5053	50.3049	61.5147	15.6023	10.8571	17.3734	9.17865	20.89	33.2244	33.529	24.2557	14.0174	116.096	53.9346	10.0914	[M]	Cell wall/membrane/envelope biogenesis	--	--	--	[R]	General function prediction only	Kelch motif;; Kelch motif;; Galactose oxidase, central domain;; Kelch motif;; Galactose oxidase, central domain;; F-box domain	F-box/kelch-repeat protein At2g44130 OS=Arabidopsis thaliana OX=3702 GN=At2g44130 PE=2 SV=2	S	Function unknown	PREDICTED: F-box/kelch-repeat protein At2g44130-like [Malus domestica]	--
	MD03G1037300	↓------	6.8908	6.95901	12.6055	2.21895	1.80915	0.878989	1.86125	6.14549	2.22815	2.27121	1.2251	1.84508	4.62938	5.18158	6.28889	3.04225	1.6473	1.46486	4.64986	3.60591	3.79558	--	--	--	K10406|0|mdm:103416754|K10406 kinesin family member C2/C3 | (RefSeq) kinesin KP1	--	[Z]	Cytoskeleton	Kinesin motor domain	Kinesin-like protein KIN-14F OS=Arabidopsis thaliana OX=3702 GN=KIN14F PE=1 SV=2	Z	Cytoskeleton	PREDICTED: LOW QUALITY PROTEIN: kinesin KP1 [Malus domestica]	--
	MD05G1237200	↓------	0.659447	0.555	0.335389	0	0	1.11956	0	0.644224	0	0.825693	0	0.016293	0.731212	0	0.304858	0.473632	0	0.232208	0.336183	0.824973	0	[K]	Transcription	--	--	--	[R]	General function prediction only	Leucine rich repeat;; Leucine Rich repeats (2 copies);; Leucine Rich Repeat;; Leucine Rich repeat	Receptor-like protein EIX2 OS=Solanum lycopersicum OX=4081 GN=EIX2 PE=1 SV=2	S	Function unknown	PREDICTED: leucine-rich repeat receptor-like serine/threonine-protein kinase At1g17230 [Pyrus x bretschneideri]	--
	MD11G1249400	↓------	2.2591	1.71778	1.82221	0.327747	0.162471	3.05142	0	1.20545	0.670632	1.22204	0	0.044199	1.17571	0.385748	0.950727	1.58545	0.016376	1.7439	1.09119	2.39222	0.233845	[K]	Transcription	--	--	--	[R]	General function prediction only	Leucine rich repeat;; Leucine Rich repeats (2 copies);; Leucine Rich Repeat;; Leucine Rich repeat;; Leucine rich repeat N-terminal domain	Receptor-like protein 3 OS=Arabidopsis thaliana OX=3702 GN=RLP3 PE=2 SV=1	S	Function unknown	PREDICTED: tyrosine-sulfated glycopeptide receptor 1-like [Malus domestica]	--
	Malus_domestica_newGene_1908	↓------	2.26768	1.14934	3.63674	0.013049	0	0	1.14172	0.297504	0	0.064877	0.401078	0	0.124457	0	0	0	0.554406	3.17298	2.06362	0	0	[K]	Transcription	--	--	--	[R]	General function prediction only	Leucine rich repeat;; Leucine Rich repeats (2 copies);; Leucine Rich Repeat;; Leucine Rich repeat;; Leucine rich repeat;; Leucine rich repeat N-terminal domain;; Leucine Rich repeats (2 copies);; Leucine Rich Repeat	Receptor like protein 22 OS=Arabidopsis thaliana OX=3702 GN=RLP22 PE=2 SV=1	S	Function unknown	PREDICTED: receptor-like protein 12 [Malus domestica]	--
	MD15G1157800	↓------	26.1233	17.143	51.3135	7.46984	7.78433	9.53886	10.2001	20.0178	19.4393	11.5002	7.2988	8.51794	12.6762	12.3062	21.0911	34.0378	9.12354	29.15	26.6356	15.9379	7.96554	[K]	Transcription	Molecular Function: protein serine/threonine kinase activity (GO:0004674);; Molecular Function: protein tyrosine kinase activity (GO:0004713);; Molecular Function: ATP binding (GO:0005524);; Biological Process: protein phosphorylation (GO:0006468);; Biological Process: transmembrane receptor protein tyrosine kinase signaling pathway (GO:0007169);; Cellular Component: integral component of membran…	--	--	--	--	Leucine rich repeat;; Leucine Rich repeats (2 copies);; Protein tyrosine kinase;; Protein kinase domain;; Leucine Rich Repeat;; Leucine rich repeat N-terminal domain	Leucine-rich repeat receptor-like protein kinase TDR OS=Arabidopsis thaliana OX=3702 GN=TDR PE=1 SV=1	S	Function unknown	PREDICTED: leucine-rich repeat receptor-like protein kinase TDR [Malus domestica]	molecular function: catalytic activity (GO:0003824);; biological process: metabolic process (GO:0008152);; biological process: cellular process (GO:0009987);; molecular function: binding (GO:0005488);; biological process: signaling (GO:0023052);; biological process: single-organism process (GO:0044699);; biological process: response to stimulus (GO:0050896);; biological process: biological regula…
	MD00G1168500	↓------	3.07562	2.55808	2.25156	0	0	0	2.6848	0	0	3.59037	0	0	0	0	0	0	0	0	0	0	0	--	--	--	--	[T]	Signal transduction mechanisms	Leucine Rich repeats (2 copies);; Leucine rich repeat	Putative disease resistance protein At3g14460 OS=Arabidopsis thaliana OX=3702 GN=At3g14460 PE=3 SV=1	S	Function unknown	PREDICTED: Abiotic stress RPP13-like protein 1 [Malus domestica]		--
	MD16G1129900	↓------	4.88974	1.82244	8.92942	0.185562	0.5352	1.5125	11.8733	26.2674	9.96917	0.609616	0.707355	0.9551	0.500075	1.79306	1.38884	8.94813	0.833364	1.13068	9.2605	15.4733	2.75669	--	--	Biological Process: single-organism process (GO:0044699);;	--	--	--	--	Light regulated protein Lir1	Light-regulated protein 1, chloroplastic OS=Arabidopsis thaliana OX=3702 GN=LIR1 PE=1 SV=1	S	Function unknown	PREDICTED: light-regulated protein [Malus domestica]	biological process: single-organism process (GO:0044699)
	MD02G1317800	↓------	30.9135	24.8685	34.304	1.95475	1.84451	3.3357	28.8071	47.5392	22.756	1.5275	17.3368	9.86038	3.77438	4.06303	38.8882	16.2242	5.63728	26.7432	35.5228	3.32345	2.61621	--	--	Molecular Function: iron ion binding (GO:0005506);; Molecular Function: linoleate 13S-lipoxygenase activity (GO:0016165);; Biological Process: oxylipin biosynthetic process (GO:0031408);; Biological Process: oxidation-reduction process (GO:0055114);;	K00454|0|mdm:103427024|K00454 lipoxygenase [EC:1.13.11.12] | (RefSeq) linoleate 13S-lipoxygenase 2-1, chloroplastic-like	Linoleic acid metabolism (ko00591);; alpha-Linolenic acid metabolism (ko00592)	--	--	Lipoxygenase;; PLAT/LH2 domain	Linoleate 13S-lipoxygenase 2-1, chloroplastic OS=Solanum tuberosum OX=4113 GN=LOX2.1 PE=1 SV=1	S	Function unknown	lipoxygenase [Malus domestica]	molecular function: binding (GO:0005488);; molecular function: catalytic activity (GO:0003824);; biological process: metabolic process (GO:0008152);; biological process: single-organism process (GO:0044699);; biological process: cellular process (GO:0009987)
	MD02G1083500	↓------	7.55494	7.73259	27.1578	1.79695	2.07425	3.18021	12.2196	15.1839	7.88266	3.88792	10.7999	5.6997	0.727695	8.05212	7.39115	4.81926	10.0508	5.11459	7.12404	2.98853	5.66474	[C]	Energy production and conversion	--	K06444|0|mdm:103450601|K06444 lycopene epsilon-cyclase [EC:5.5.1.18] | (RefSeq) lycopene epsilon cyclase, chloroplastic	Carotenoid biosynthesis (ko00906)	--	--	Lycopene cyclase protein	Lycopene epsilon cyclase, chloroplastic OS=Arabidopsis thaliana OX=3702 GN=LUT2 PE=1 SV=2	I	Lipid transport and metabolism	PREDICTED: lycopene epsilon cyclase, chloroplastic [Malus domestica]	--
	MD11G1161800	↓------	11.1323	16.7516	32.9274	2.72183	2.69569	6.49984	15.9662	15.4358	12.9191	6.10143	3.16961	5.67986	5.63317	3.01884	9.89669	15.5884	6.1299	18.7283	20.7207	9.62118	4.92884	[Q]	Secondary metabolites biosynthesis, transport and catabolism	Molecular Function: fatty-acyl-CoA reductase (alcohol-forming) activity (GO:0080019);;	K13356|0|pxb:103931004|K13356 alcohol-forming fatty acyl-CoA reductase [EC:1.2.1.84] | (RefSeq) fatty acyl-CoA reductase 3-like	Cutin, suberine and wax biosynthesis (ko00073);; Peroxisome (ko04146)	[I]	Lipid transport and metabolism	Male sterility protein;; Male sterility protein;; NAD dependent epimerase/dehydratase family;; RmlD substrate binding domain;; 3-beta hydroxysteroid dehydrogenase/isomerase family	Fatty acyl-CoA reductase 3 OS=Arabidopsis thaliana OX=3702 GN=FAR3 PE=1 SV=1	S	Function unknown	PREDICTED: fatty acyl-CoA reductase 3-like [Pyrus x bretschneideri]	molecular function: catalytic activity (GO:0003824);; biological process: metabolic process (GO:0008152);; biological process: single-organism process (GO:0044699)
	MD17G1267600	↓------	12.1494	13.8821	32.645	3.94286	2.00088	5.79078	23.7433	14.5207	5.94166	27.9082	29.0418	28.4957	15.4813	5.25405	20.6579	15.2839	32.6349	6.18228	9.73566	6.98526	5.17646	--	--	Biological Process: leukotriene production involved in inflammatory response (GO:0002540);; Molecular Function: glutathione transferase activity (GO:0004364);; Molecular Function: glutathione peroxidase activity (GO:0004602);; Cellular Component: vacuole (GO:0005773);; Cellular Component: endoplasmic reticulum (GO:0005783);; Cellular Component: Golgi apparatus (GO:0005794);; Biological Process: E…	K00799|1.0629e-72|mdm:103417447|K00799 glutathione S-transferase [EC:2.5.1.18] | (RefSeq) microsomal glutathione S-transferase 3-like	Glutathione metabolism (ko00480)	--	--	MAPEG family	--	O	Posttranslational modification, protein turnover, chaperones	PREDICTED: microsomal glutathione S-transferase 3-like [Malus domestica]	biological process: multicellular organismal process (GO:0032501);; biological process: single-organism process (GO:0044699);; biological process: response to stimulus (GO:0050896);; molecular function: catalytic activity (GO:0003824);; biological process: metabolic process (GO:0008152);; molecular function: antioxidant activity (GO:0016209);; cellular component: cell (GO:0005623);; cellular comp…
	MD06G1198900	↓------	29.6794	22.6214	41.381	9.74316	10.8927	3.25215	11.1594	31.1877	32.1878	4.9049	2.69934	3.31336	8.6743	13.8059	11.9511	23.8302	6.63185	25.6704	20.0993	7.50196	6.37015	[V]	Defense mechanisms	--	K16904|1.94784e-77|mdm:103437858|K16904 dCTP diphosphatase [EC:3.6.1.12] | (RefSeq) dCTP pyrophosphatase 1-like	Pyrimidine metabolism (ko00240)	--	--	MazG-like family;; MazG nucleotide pyrophosphohydrolase domain	--	S	Function unknown	PREDICTED: dCTP pyrophosphatase 1-like [Malus domestica]	--
	MD14G1206300	↓------	8.99964	7.84808	4.74559	0.5467	0.459391	0.839138	2.68689	5.28155	2.21311	0	0.929575	0.641642	0.826256	1.15428	2.08652	0.362868	0.96146	5.31644	4.11764	1.38969	0.106413	[V]	Defense mechanisms	--	K16904|1.46539e-76|pxb:103931104|K16904 dCTP diphosphatase [EC:3.6.1.12] | (RefSeq) dCTP pyrophosphatase 1-like	Pyrimidine metabolism (ko00240)	--	--	MazG-like family;; MazG nucleotide pyrophosphohydrolase domain	--	S	Function unknown	PREDICTED: dCTP pyrophosphatase 1-like [Pyrus x bretschneideri]	--
	MD14G1124400	↓------	4.3839	5.62249	4.52739	0	0	5.92544	0.059947	0	0	9.73611	0.151981	0.088436	8.59655	0.034867	0	6.80636	0.223424	4.75318	0	4.39445	0	[J]	Translation, ribosomal structure and biogenesis	Biological Process: nucleobase-containing compound metabolic process (GO:0006139);; Molecular Function: methyltransferase activity (GO:0008168);; Cellular Component: intracellular membrane-bounded organelle (GO:0043231);;	K05925|0|mdm:103452571|K05925 mRNA (2'-O-methyladenosine-N6-)-methyltransferase [EC:2.1.1.62] | (RefSeq) N6-adenosine-methyltransferase MT-A70-like	--	[A]	RNA processing and modification	MT-A70	Probable N6-adenosine-methyltransferase MT-A70-like OS=Oryza sativa subsp. japonica OX=39947 GN=Os02g0672600 PE=2 SV=1	KT	Transcription;; Signal transduction mechanisms	PREDICTED: N6-adenosine-methyltransferase MT-A70-like isoform X2 [Malus domestica]	biological process: metabolic process (GO:0008152);; biological process: cellular process (GO:0009987);; molecular function: catalytic activity (GO:0003824);; cellular component: cell (GO:0005623);; cellular component: organelle (GO:0043226);; cellular component: cell part (GO:0044464)
	MD11G1057600	↓------	10.9284	8.67637	33.6505	2.14093	0.978245	0.962253	3.68571	40.8373	13.3048	9.31788	0.53981	1.85079	3.9528	6.20382	18.5193	51.3807	2.29953	46.1908	53.8973	6.00078	4.14912	[DPM]	Cell cycle control, cell division, chromosome partitioning;; Inorganic ion transport and metabolism;; Cell wall/membrane/envelope biogenesis	Molecular Function: copper ion binding (GO:0005507);; Biological Process: lignin catabolic process (GO:0046274);; Cellular Component: apoplast (GO:0048046);; Molecular Function: hydroquinone:oxygen oxidoreductase activity (GO:0052716);; Biological Process: oxidation-reduction process (GO:0055114);;	K05909|0|mdm:103447291|K05909 laccase [EC:1.10.3.2] | (RefSeq) laccase-3-like	--	[Q]	Secondary metabolites biosynthesis, transport and catabolism	Multicopper oxidase;; Multicopper oxidase;; Multicopper oxidase	Laccase-3 OS=Arabidopsis thaliana OX=3702 GN=LAC3 PE=2 SV=2	Q	Secondary metabolites biosynthesis, transport and catabolism	PREDICTED: laccase-3-like [Malus domestica]	molecular function: binding (GO:0005488);; biological process: metabolic process (GO:0008152);; biological process: cellular process (GO:0009987);; biological process: single-organism process (GO:0044699);; cellular component: extracellular region (GO:0005576);; molecular function: catalytic activity (GO:0003824)
	MD14G1189300	↓------	146.874	185.986	238.632	64.8725	59.4146	109.24	191.825	285.466	212.06	86.2989	98.2695	68.781	89.1705	124.549	117.151	114.399	77.723	82.5975	316.895	136.38	93.6999	--	--	Molecular Function: DNA binding (GO:0003677);; Molecular Function: chromatin binding (GO:0003682);;	--	--	--	--	Myb-like DNA-binding domain	Transcription factor MYB1R1 OS=Solanum tuberosum OX=4113 PE=2 SV=1	K	Transcription	transcription factor MYB1R1-like [Malus domestica]	molecular function: binding (GO:0005488)
	MD14G1240500	↓------	4.17284	5.2071	5.96153	0.708556	1.5913	0.583994	1.06498	2.74533	2.69743	1.47342	1.05753	0.78927	1.35241	2.31715	3.84559	6.28884	1.38943	7.13325	3.64705	2.06754	1.1195	--	--	--	--	--	--	--	Myb-like DNA-binding domain	Transcription repressor KAN1 OS=Arabidopsis thaliana OX=3702 GN=KAN1 PE=1 SV=1	K	Transcription	PREDICTED: transcription repressor KAN1-like isoform X2 [Malus domestica]	--
	MD17G1234400	↓------	1.06276	1.49119	7.24513	0.046814	0.084762	0	0.288167	1.68207	2.73909	0.184097	0	0.04091	0	0.042505	0.364887	2.19622	0.211895	1.21249	1.37211	0.028935	0.111221	--	--	--	--	--	--	--	Myb-like DNA-binding domain	Transcription activator GLK1 OS=Arabidopsis thaliana OX=3702 GN=GLK1 PE=1 SV=2	K	Transcription	PREDICTED: transcription activator GLK2-like isoform X3 [Pyrus x bretschneideri]	--
	MD05G1011100	↓------	4.54757	3.88594	5.43673	0.257829	0.875285	0.312277	0.966131	2.00942	2.16076	2.19179	0.60603	0.570613	1.35389	1.92263	3.06279	3.40014	1.7135	3.52833	3.66829	0.896316	1.27063	--	--	--	K09422|0|mdm:103436618|K09422 myb proto-oncogene protein, plant | (RefSeq) transcription factor MYB44-like	--	[K]	Transcription	Myb-like DNA-binding domain;; Myb-like DNA-binding domain	Transcription factor MYB52 OS=Arabidopsis thaliana OX=3702 GN=MYB52 PE=2 SV=1	K	Transcription	PREDICTED: transcription factor MYB44-like [Malus domestica]	--
	MD10G1010900	↓------	3.72742	4.55851	6.93333	0.33378	0.589353	1.43102	1.01237	5.21106	3.80001	1.80818	0.295061	0.712499	0.990701	1.26566	1.99829	5.90117	1.63854	4.21698	5.13868	1.66259	1.52862	--	--	--	K09422|0|mdm:103444544|K09422 myb proto-oncogene protein, plant | (RefSeq) transcription factor LAF1-like	--	[K]	Transcription	Myb-like DNA-binding domain;; Myb-like DNA-binding domain	Transcription factor MYB52 OS=Arabidopsis thaliana OX=3702 GN=MYB52 PE=2 SV=1	K	Transcription	PREDICTED: transcription factor LAF1-like [Malus domestica]	--
	MD07G1021200	↓------	14.2608	15.4403	5.20433	1.35075	1.86397	7.05236	5.60837	6.04474	3.11327	3.3394	0.937969	1.11313	4.02975	1.8688	1.26242	4.66949	2.40278	8.93504	3.30698	6.55574	3.98311	[M]	Cell wall/membrane/envelope biogenesis	Molecular Function: 3-beta-hydroxy-delta5-steroid dehydrogenase activity (GO:0003854);; Biological Process: steroid biosynthetic process (GO:0006694);; Biological Process: oxidation-reduction process (GO:0055114);;	--	--	[V]	Defense mechanisms	NAD dependent epimerase/dehydratase family;; 3-beta hydroxysteroid dehydrogenase/isomerase family;; GDP-mannose 4,6 dehydratase;; NAD(P)H-binding;; NmrA-like family;; Male sterility protein;; KR domain	Tetraketide alpha-pyrone reductase 1 OS=Arabidopsis thaliana OX=3702 GN=TKPR1 PE=1 SV=1	M	Cell wall/membrane/envelope biogenesis	PREDICTED: cinnamoyl-CoA reductase 1-like isoform X1 [Malus domestica]	molecular function: catalytic activity (GO:0003824);; biological process: metabolic process (GO:0008152);; biological process: single-organism process (GO:0044699)
	MD05G1148900	↓------	13.1723	27.5864	10.3931	0.878032	1.38005	7.86098	0.204663	13.1369	0.734958	4.69571	0.568687	0.26856	4.53941	1.09661	8.89456	17.1789	0.91527	14.1551	20.5267	8.85369	0.729987	[M]	Cell wall/membrane/envelope biogenesis	Biological Process: metabolic process (GO:0008152);; Molecular Function: oxidoreductase activity (GO:0016491);;	--	--	[V]	Defense mechanisms	NAD dependent epimerase/dehydratase family;; Male sterility protein	Tetraketide alpha-pyrone reductase 1 OS=Arabidopsis thaliana OX=3702 GN=TKPR1 PE=1 SV=1	M	Cell wall/membrane/envelope biogenesis	PREDICTED: tetraketide alpha-pyrone reductase 1-like [Malus domestica]	biological process: metabolic process (GO:0008152);; molecular function: catalytic activity (GO:0003824)
	MD06G1003700	↓------	31.158	33.5017	28.4512	6.72295	6.87821	24.3329	28.9753	69.4472	26.2914	14.8727	28.566	22.9045	4.66094	11.5054	6.32419	16.3411	26.5463	19.5852	46.8514	27.1304	9.40233	[M]	Cell wall/membrane/envelope biogenesis	--	--	--	[V]	Defense mechanisms	NAD dependent epimerase/dehydratase family;; NAD(P)H-binding;; 3-beta hydroxysteroid dehydrogenase/isomerase family;; Male sterility protein;; GDP-mannose 4,6 dehydratase;; NmrA-like family;; KR domain	Cinnamoyl-CoA reductase 1 OS=Oryza sativa subsp. japonica OX=39947 GN=CCR1 PE=1 SV=1	M	Cell wall/membrane/envelope biogenesis	PREDICTED: cinnamoyl-CoA reductase 2-like [Malus domestica]	--
	MD03G1049100	↓------	17.5726	19.6232	24.189	0.012912	0.121882	8.05853	10.8265	9.23482	12.5229	12.8202	0.340808	0.38011	4.39213	6.47562	0	23.267	0.22937	16.4472	0	3.40459	1.07576	--	--	--	--	--	[T]	Signal transduction mechanisms	NB-ARC domain	Putative disease resistance protein RGA3 OS=Solanum bulbocastanum OX=147425 GN=RGA3 PE=2 SV=2	S	Function unknown	PREDICTED: putative disease resistance protein RGA3 [Malus domestica]	--
	MD03G1071300	↓------	1.18223	0.794196	1.30207	0	0.06657	0.054365	0.031189	1.25748	0	0.601288	0.041905	0.117369	0.183274	0.088379	0.896906	1.28382	0.08574	1.33868	1.50466	0.076614	0	[R]	General function prediction only	--	--	--	[T]	Signal transduction mechanisms	NB-ARC domain	Probable disease resistance RPP8-like protein 2 OS=Arabidopsis thaliana OX=3702 GN=RPP8L2 PE=3 SV=1	S	Function unknown	PREDICTED: probable disease resistance protein RF9 [Malus domestica]	--
	MD16G1082300	↓------	3.62802	4.05309	3.89044	0.218046	0.906061	1.41932	0.513893	1.67495	2.05756	0.617637	0.172093	0.294469	1.52131	1.27259	1.74598	2.35057	0.362524	2.54904	4.54902	1.20812	0.773278	[K]	Transcription	--	--	--	--	--	NB-ARC domain	TMV resistance protein N OS=Nicotiana glutinosa OX=35889 GN=N PE=1 SV=1	S	Function unknown	PREDICTED: TMV resistance protein N-like [Malus domestica]	--
	MD07G1101700	↓------	0.669751	0.355388	0.609535	0.044197	0.023511	0.649755	0.159096	0.492793	0.04916	0.830551	0.643009	0.582911	1.15505	0	0.874634	1.02824	0.833313	0.847031	0.668598	0.515731	0	[K]	Transcription	--	--	--	--	--	NB-ARC domain;; Leucine rich repeat	TMV resistance protein N OS=Nicotiana glutinosa OX=35889 GN=N PE=1 SV=1	S	Function unknown	PREDICTED: TMV resistance protein N-like isoform X1 [Pyrus x bretschneideri]	--
	MD03G1026500	↓------	1.17245	1.74663	2.1235	0.172225	0.237407	0.211212	0	1.32899	0.580947	1.24744	0.004766	0.811925	0	0.530757	1.12775	0.447949	0.293998	1.64016	1.38649	0.455659	0	[R]	General function prediction only	--	--	--	[T]	Signal transduction mechanisms	NB-ARC domain;; Leucine rich repeat;; Leucine Rich repeats (2 copies)	Putative disease resistance RPP13-like protein 1 OS=Arabidopsis thaliana OX=3702 GN=RPPL1 PE=3 SV=1	S	Function unknown	PREDICTED: putative disease resistance RPP13-like protein 1 [Malus domestica]	--
	MD11G1020500	↓------	1.34814	3.52083	1.38928	0.014331	0.123328	0.265195	0.156856	1.01243	0.363025	1.13746	0.230928	0.4025	0.407042	0.279575	1.21177	1.24647	0.637388	2.21224	1.54502	0.294325	0.098508	[R]	General function prediction only	Molecular Function: purine ribonucleoside binding (GO:0032550);; Molecular Function: adenyl ribonucleotide binding (GO:0032559);; Molecular Function: anion binding (GO:0043168);;	K13459|0|pxb:103954582|K13459 disease resistance protein RPS2 | (RefSeq) probable disease resistance protein At4g27220	Plant-pathogen interaction (ko04626)	[T]	Signal transduction mechanisms	NB-ARC domain;; Leucine rich repeat;; Leucine Rich repeats (2 copies)	Disease resistance protein At4g27190 OS=Arabidopsis thaliana OX=3702 GN=At4g27190 PE=2 SV=1	S	Function unknown	PREDICTED: probable disease resistance protein At4g27220 [Pyrus x bretschneideri]	molecular function: binding (GO:0005488)
	MD11G1041100	↓------	14.2541	19.1729	17.4419	1.88165	4.19583	4.99802	1.96298	15.5294	4.89292	9.91135	3.74331	2.74281	8.63001	4.38387	13.3767	9.18803	2.73304	21.8608	14.7913	5.49321	1.06447	[R]	General function prediction only	--	--	--	[T]	Signal transduction mechanisms	NB-ARC domain;; Leucine Rich repeats (2 copies)	Putative disease resistance RPP13-like protein 1 OS=Arabidopsis thaliana OX=3702 GN=RPPL1 PE=3 SV=1	S	Function unknown	PREDICTED: putative disease resistance RPP13-like protein 1 [Malus domestica]	--
	MD11G1056000	↓------	17.7625	30.0792	38.8438	2.26867	4.44323	13.0236	44.324	29.1187	15.9843	11.4307	4.40065	8.31006	7.0419	7.73079	9.29204	33.8311	9.35237	18.5641	28.1509	17.7212	5.18853	[K]	Transcription	--	--	--	[T]	Signal transduction mechanisms	NB-ARC domain;; Leucine Rich repeats (2 copies);; Leucine rich repeat	Putative disease resistance protein RGA3 OS=Solanum bulbocastanum OX=147425 GN=RGA3 PE=2 SV=2	S	Function unknown	PREDICTED: putative disease resistance protein RGA1 isoform X1 [Pyrus x bretschneideri]	--
	MD08G1121300	↓------	14.2561	10.5718	15.8687	1.86629	2.64707	2.81554	1.53781	8.27798	8.95771	6.18588	1.91635	1.86537	4.84629	6.6075	10.5064	18.358	2.55169	13.3291	14.0657	4.83456	3.79291	--	--	--	--	--	--	--	No apical meristem (NAM) protein	Protein CUP-SHAPED COTYLEDON 2 OS=Arabidopsis thaliana OX=3702 GN=NAC098 PE=1 SV=1	S	Function unknown	PREDICTED: NAC domain-containing protein 100-like isoform X2 [Malus domestica]	--
	MD14G1137900	↓------	7.44997	4.30665	8.15809	1.22413	2.22458	0.777452	2.02462	4.96045	4.75548	2.30423	0.980776	1.4644	3.91617	3.74332	5.85276	5.92481	1.49571	10.0168	5.70048	3.83497	3.93007	--	--	Molecular Function: DNA binding (GO:0003677);; Biological Process: regulation of transcription, DNA-templated (GO:0006355);; Biological Process: multicellular organism development (GO:0007275);; Biological Process: dehiscence (GO:0009900);; Biological Process: cell wall biogenesis (GO:0042546);; Biological Process: xylan metabolic process (GO:0045491);;	--	--	--	--	No apical meristem (NAM) protein	NAC domain-containing protein 43 OS=Arabidopsis thaliana OX=3702 GN=NAC043 PE=2 SV=2	K	Transcription	NAC domain-containing protein 43-like [Malus domestica]	molecular function: binding (GO:0005488);; biological process: biological regulation (GO:0065007);; biological process: multicellular organismal process (GO:0032501);; biological process: developmental process (GO:0032502);; biological process: single-organism process (GO:0044699);; biological process: reproduction (GO:0000003);; biological process: reproductive process (GO:0022414);; biological …
	MD15G1100100	↓------	18.2712	19.339	29.2767	4.29828	5.16354	4.98409	3.81187	13.999	12.8657	8.95137	3.42136	3.81937	7.42555	7.9739	13.3768	25.6835	5.54239	20.5355	23.8648	10.4603	5.1433	--	--	--	--	--	--	--	No apical meristem (NAM) protein	Protein CUP-SHAPED COTYLEDON 2 OS=Arabidopsis thaliana OX=3702 GN=NAC098 PE=1 SV=1	S	Function unknown	PREDICTED: NAC domain-containing protein 100-like isoform X2 [Malus domestica]	--
	MD13G1100800	↓------	8.21613	5.53828	12.3383	2.37708	3.04795	2.32178	3.97706	5.44886	6.17886	2.96869	2.03833	1.98044	4.49532	3.8903	6.49649	8.26017	2.50442	7.04565	6.64354	4.35557	3.58689	--	--	Molecular Function: signal transducer activity (GO:0004871);; Cellular Component: plasma membrane (GO:0005886);; Biological Process: signal transduction (GO:0007165);; Biological Process: response to light stimulus (GO:0009416);;	--	--	--	--	NPH3 family	BTB/POZ domain-containing protein At1g67900 OS=Arabidopsis thaliana OX=3702 GN=At1g67900 PE=1 SV=1	S	Function unknown	PREDICTED: BTB/POZ domain-containing protein At1g67900-like [Malus domestica]	molecular function: molecular transducer activity (GO:0060089);; cellular component: cell (GO:0005623);; cellular component: membrane (GO:0016020);; cellular component: cell part (GO:0044464);; biological process: cellular process (GO:0009987);; biological process: response to stimulus (GO:0050896);; biological process: biological regulation (GO:0065007)
	MD17G1269000	↓------	86.6232	69.5987	99.6773	31.4667	32.2423	62.196	88.2482	107.199	51.4411	67.2926	114.51	104.202	58.2572	96.8079	92.9909	70.2342	102.999	63.2031	75.1231	52.5768	74.0233	[FR]	Nucleotide transport and metabolism;; General function prediction only	Molecular Function: hydrolase activity (GO:0016787);;	K07766|5.29338e-141|mdm:103432310|K07766 diphosphoinositol-polyphosphate diphosphatase [EC:3.6.1.52] | (RefSeq) nudix hydrolase 18, mitochondrial-like	--	[T]	Signal transduction mechanisms	NUDIX domain	Nudix hydrolase 18, mitochondrial OS=Arabidopsis thaliana OX=3702 GN=NUDT18 PE=2 SV=1	L	Replication, recombination and repair	PREDICTED: nudix hydrolase 18, mitochondrial-like [Malus domestica]	molecular function: catalytic activity (GO:0003824);; biological process: metabolic process (GO:0008152)
	MD07G1301000	↓------	7.12251	14.047	5.81781	0.148876	1.081	24.6169	0.240647	14.2133	0.223821	5.27621	0.388705	0.031375	4.00817	0.313807	2.3331	6.72791	0.15447	3.02319	6.60565	7.99898	0.097917	[H]	Coenzyme transport and metabolism	Molecular Function: O-methyltransferase activity (GO:0008171);; Biological Process: phenylpropanoid biosynthetic process (GO:0009699);;	K13066|1.3113e-38|pxb:103951571|K13066 caffeic acid 3-O-methyltransferase [EC:2.1.1.68] | (RefSeq) caffeic acid 3-O-methyltransferase-like	Phenylpropanoid biosynthesis (ko00940)	[R]	General function prediction only	O-methyltransferase	Caffeic acid 3-O-methyltransferase OS=Prunus dulcis OX=3755 GN=COMT1 PE=2 SV=1	S	Function unknown	PREDICTED: caffeic acid 3-O-methyltransferase-like [Pyrus x bretschneideri]	molecular function: catalytic activity (GO:0003824);; biological process: metabolic process (GO:0008152);; biological process: cellular process (GO:0009987);; biological process: single-organism process (GO:0044699)
	MD01G1089600	↓------	12.5272	7.43038	20.1987	2.24518	3.35151	2.08306	21.0018	24.4901	8.00341	1.2434	2.00988	4.28868	1.98475	2.31013	14.3614	8.19192	1.87117	10.6617	18.9271	3.82253	2.726	[H]	Coenzyme transport and metabolism	Molecular Function: O-methyltransferase activity (GO:0008171);; Biological Process: methylation (GO:0032259);; Molecular Function: protein dimerization activity (GO:0046983);;	K13066|0|mdm:103421923|K13066 caffeic acid 3-O-methyltransferase [EC:2.1.1.68] | (RefSeq) OMT2; caffeic acid 3-O-methyltransferase 1-like	Phenylpropanoid biosynthesis (ko00940)	[R]	General function prediction only	O-methyltransferase;; Dimerisation domain	Caffeic acid 3-O-methyltransferase 1 OS=Populus kitakamiensis OX=34292 GN=HOMT1 PE=3 SV=1	S	Function unknown	caffeic acid 3-O-methyltransferase 1-like [Malus domestica]	molecular function: catalytic activity (GO:0003824);; biological process: metabolic process (GO:0008152);; molecular function: binding (GO:0005488)
	MD01G1090500	↓------	149.155	124.87	219.894	58.8306	28.3667	250.843	195.06	298.538	161.407	155.768	44.4962	54.9729	160.018	126.886	54.6362	303.468	120.179	80.6701	153.344	216.392	207.763	[H]	Coenzyme transport and metabolism	Molecular Function: O-methyltransferase activity (GO:0008171);; Biological Process: methylation (GO:0032259);; Molecular Function: protein dimerization activity (GO:0046983);;	K13066|0|mdm:103406241|K13066 caffeic acid 3-O-methyltransferase [EC:2.1.1.68] | (RefSeq) anthranilate N-methyltransferase-like	Phenylpropanoid biosynthesis (ko00940)	[R]	General function prediction only	O-methyltransferase;; Dimerisation domain	Caffeic acid 3-O-methyltransferase 1 OS=Populus kitakamiensis OX=34292 GN=HOMT1 PE=3 SV=1	S	Function unknown	PREDICTED: anthranilate N-methyltransferase-like [Malus domestica]	molecular function: catalytic activity (GO:0003824);; biological process: metabolic process (GO:0008152);; molecular function: binding (GO:0005488)
	MD07G1300700	↓------	37.8451	49.0277	51.2765	2.40302	5.52276	118.716	0.320368	81.754	8.63723	27.0323	0.345254	1.48452	39.5974	5.2634	28.5427	44.7154	2.25131	29.495	50.8544	82.1789	9.78077	[H]	Coenzyme transport and metabolism	Biological Process: lignin biosynthetic process (GO:0009809);; Biological Process: methylation (GO:0032259);; Molecular Function: protein dimerization activity (GO:0046983);; Molecular Function: caffeate O-methyltransferase activity (GO:0047763);;	K13066|0|mdm:103439956|K13066 caffeic acid 3-O-methyltransferase [EC:2.1.1.68] | (RefSeq) caffeic acid 3-O-methyltransferase-like	Phenylpropanoid biosynthesis (ko00940)	[R]	General function prediction only	O-methyltransferase;; Dimerisation domain	Caffeic acid 3-O-methyltransferase OS=Prunus dulcis OX=3755 GN=COMT1 PE=2 SV=1	S	Function unknown	PREDICTED: caffeic acid 3-O-methyltransferase-like [Malus domestica]	biological process: metabolic process (GO:0008152);; biological process: cellular process (GO:0009987);; biological process: single-organism process (GO:0044699);; molecular function: binding (GO:0005488);; molecular function: catalytic activity (GO:0003824)
	MD05G1128000	↓------	13.6766	31.4926	93.9959	1.09599	2.06765	0.989373	6.1486	68.4551	14.1706	1.81125	0.503664	2.408	3.04055	1.83695	28.1027	40.4314	1.27356	53.1851	69.1166	9.38624	0.899367	[QR]	Secondary metabolites biosynthesis, transport and catabolism;; General function prediction only	--	--	--	[R]	General function prediction only	O-methyltransferase;; Dimerisation domain;; Dimerisation domain	Acetylserotonin O-methyltransferase OS=Arabidopsis thaliana OX=3702 GN=ASMT PE=1 SV=1	S	Function unknown	PREDICTED: 3&apos;-hydroxy-N-methyl-(S)-coclaurine 4&apos;-O-methyltransferase 2-like [Malus domestica]	--
	MD15G1357900	↓------	83.767	366.261	413.291	29.8738	47.6831	224.034	184.256	497.403	340.168	69.0323	130.805	193.093	64.5696	149.539	70.0494	36.2854	133.398	115.095	97.5872	137.995	99.5336	[C]	Energy production and conversion	Molecular Function: iron ion binding (GO:0005506);; Molecular Function: electron carrier activity (GO:0009055);; Molecular Function: heme binding (GO:0020037);; Molecular Function: molybdenum ion binding (GO:0030151);; Biological Process: nitrate assimilation (GO:0042128);; Molecular Function: molybdopterin cofactor binding (GO:0043546);; Molecular Function: oxidoreductase activity, acting on oth…	K10534|0|mdm:103416192|K10534 nitrate reductase (NAD(P)H) [EC:1.7.1.1 1.7.1.2 1.7.1.3] | (RefSeq) nitrate reductase [NADH]-like	Nitrogen metabolism (ko00910)	[C]	Energy production and conversion	Oxidoreductase molybdopterin binding domain;; Mo-co oxidoreductase dimerisation domain;; Oxidoreductase NAD-binding domain;; Oxidoreductase FAD-binding domain;; Cytochrome b5-like Heme/Steroid binding domain	Nitrate reductase [NADH] OS=Cucurbita maxima OX=3661 PE=2 SV=1	CI	Energy production and conversion;; Lipid transport and metabolism	nitrate reductase [Malus hupehensis]	molecular function: binding (GO:0005488);; molecular function: electron carrier activity (GO:0009055);; biological process: metabolic process (GO:0008152);; biological process: cellular process (GO:0009987);; biological process: single-organism process (GO:0044699);; molecular function: catalytic activity (GO:0003824)
[truncated: 310 more rows]

## Sheet: Table S13
Table S13 Differentially expressed genes (DEGs) detected by DESeq2 methods (FDR < 0.05, log2FC > 1 or log2FC < -1, verticals represent normal genes. Up and down arrows reprsent up and down) in RNA-seq of alkali.
QTL	#ID		Tolerance--0d			Sensitive 0d		Tolerance-2d		Sensitive-2d		Tolerance-4d			Sensitive-4d			Tolerance-6d			Sensitive-6d
[truncated: 659 more rows]

## Sheet: Table S14
Table S14 Differentially expressed genes (DEGs) detected by DESeq2 methods (FDR < 0.05, log2FC > 1 or log2FC < -1, verticals represent normal genes. Up and down arrows reprsent up and down) in RNA-seq of salt-alkali.
[truncated: 5,361 more rows]

[truncated: 6 more sheets: Table S15, Table S16, Table S17, Table S18, Table S19, Table S20]
