# Supplementary material for: Genomics-assisted prediction of salt and alkali tolerances and functional marker development in apple rootstocks
Source: BMC Genomics. 2020 Aug 10;21:550. doi: 10.1186/s12864-020-06961-9 (PMC7430842; doi:10.1186/s12864-020-06961-9)
Supplement: Supplementary file 5 — Additional file 5: Supplementary Table S21. The five-fold cross validation of genomics assisted prediction accuracy for injury indices of salt, alkali, and salt-alkali in F1 hybrids from ‘Baleng Crab’ (Malus robusta) × ‘M9’ (M. pumila). Supplementary Table S22. Linkage analysis of MdRGLG3 SNP168, SNP182, SNP932, and SNP936 with KASP marker on chromosome 16 of alkali injury index. Supplementary Table S23. Linkage analysis of MdKCAB SNP11 and SNP761 with KASP marker on chromosome 16 of salt-alkali injury index. Supplementary Table S24. Genotypes of MdRGLG3 SNP168, SNP182, SNP932, and SNP936 in 100 Malus germplasm accessions. Supplementary Table S25. Primers of experimental validation in this study [file 12864_2020_6961_MOESM5_ESM.xlsx]

## Sheet: Table S21
Table S21 The five-fold cross validation of genomics assisted prediction accuracy for injury indices of salt, alkali, and salt-alkali in F1 hybrids from ‘Baleng Crab’ (Malus robusta) × ‘M9’ (M. pumila)
Trait	Training population (size)	Test population (size)	Accuracy (r value)
Alkali injury index	BCDE (249)	A (50)	0.6585
	ACDE (237)	B (62)	0.65975
	ABDE (240)	C (59)	0.6416
	ABCE (238)	D (61)	0.7004
	ABCD (232)	E (67)	0.62605
	Average		0.65726
Salt injury index	BCDE (216)	A (69)	0.63785
	ACDE (227)	B (58)	0.6648
	ABDE (225)	C (60)	0.69085
	ABCE (239)	D (46)	0.59415
	ABCD (233)	E (52)	0.70575
	Average		0.65868
Salt-alkali injury index	BCDE (161)	A (38)	0.6374
	ACDE (158)	B (41)	0.689
	ABDE (152)	C (47)	0.5926
	ABCE (164)	D (35)	0.6632
	ABCD (167)	E (32)	0.6847
	Average		0.65338

## Sheet: Table S22
Table S22 Linkage analysis of MdRGLG3 SNP168, SNP182, SNP932, and SNP936 with KASP marker on Chromosome 16 of alkali.
Hybrids	Genotype by KASP	Genotype by PCR	Genotype by PCR	Genotype by PCR	Genotype by PCR
	AB1614	SNP168	SNP182	SNP932	SNP936	AID	SID	SAID
12-0279	C:C	G:C	G:T	T:T	G:G	0.21131	0.32	0.13
12-0502	C:C	G:C	G:T	T:T	G:G	0.4	0.297874	0.28
12-0655	C:C	G:C	G:T	T:T	G:G	0.487713	0.816931	0.32
12-1060	A:C	G:C	T:T	T:C	G:G	0.495827	0.289701	0.92
12-1146	C:C	G:C	G:T	T:T	G:G	0.262278	0.48	0
12-1202	A:C	G:C	T:T	T:C	G:G	0.321429	0.789312	1
12-1289	C:C	G:C	G:T	T:T	G:G	0.35	0.46	0.64
12-1464	C:C	G:C	G:T	T:T	G:G	0.216667	0.347493	0.32
12-1684	A:C	G:C	T:T	T:C	G:G	0.619955	0.83	0.85
12-1783	C:C	G:C	G:T	T:T	G:G	0.513889	0.31	0.13
12-1800	A:C	G:C	T:T	T:C	G:G	0.573478	0.405184	0.65
12-1863	A:C	G:C	T:T	T:C	G:G	0.516155	0.522634	0.9
12-1982	A:C	G:C	T:T	T:C	G:G	0.467253	0.66578	0.6
12-1994	A:C	G:C	T:T	T:C	G:G	0.366667	0.755439	0.92
12-2005	C:C	G:C	G:T	T:T	G:G	0.596875	0.714858	0.25
12-2096	C:C	G:C	T:T	T:C	G:G	0.339286	1	0.83
13-0031	A:C	G:C	T:T	T:C	G:G	0.661208	0.734547	0.35
13-0141	A:C	G:C	T:T	T:C	G:G	0.43246	0.653846	0.5
13-0205	C:C	G:C	G:T	T:T	G:G	0.4	0.387452	0.1
13-0215	A:C	G:C	T:T	T:C	G:G	0.968826	0.111948	1
13-0265	A:C	G:C	T:T	T:C	G:G	1	1	0.31
13-0393	C:C	G:C	G:T	T:T	G:G	0.5	0.369216	0.05
13-0502	A:C	G:C	T:T	T:C	G:G	0.944	0.28	0.86
13-0517	C:C	G:C	G:T	T:T	G:G	0.289026	0.0557993	0.36
13-0893	A:C	G:C	T:T	T:C	G:G	0.56962	0.561653	0.83
13-0966	C:C	G:C	G:T	T:T	G:G	0.269386	0.301879	0.48
13-1107	C:C	G:C	G:T	T:T	G:G	0.47619	0.209827	0.54
13-1415	A:C	G:C	T:T	T:C	G:G	0.442236	0.319783	0.45
13-1572	C:C	G:C	T:T	T:C	G:G	1	1	0.96
13-1612	C:C	G:C	G:T	T:T	G:G	0.5	0.726079	0.69
13-1618	A:C	G:C	T:T	T:C	G:G	0.339224	0.616042	0.32
13-1679	C:C	G:C	G:T	T:T	G:G	0.416667	0.627032	0
13-1723	A:C	G:C	T:T	T:C	G:G	0.389377	0.49	0.4
13-1739	A:C	G:C	T:T	T:C	G:G	0.277283	0.495755	0.81
13-1749	C:C	G:C	G:T	T:T	G:G	0.421429	0.266503	0.28
13-1815	C:C	G:C	G:T	T:T	G:G	0.347222	0.16	0.15
13-1883	A:C	G:C	T:T	T:C	G:G	0.926642	0.932963	1
13-2063	A:C	G:C	T:T	T:C	G:G	0.339286	0.748814	0.45
13-2095	A:C	G:C	T:T	T:C	G:G	0.438967	0.519326	0.5
13-2171	A:C	G:C	T:T	T:C	G:G	0.450772	0.360141	0.88
13-2289	A:C	G:C	T:T	T:C	G:G	0.554833	0.670704	0.36
13-2372	C:C	G:C	G:T	T:T	G:G	0.1875	0.369404	0.62
13-2387	C:C	G:C	T:T	T:C	G:G	0.695157	0.59	0.8
13-2389	C:C	G:C	G:T	T:T	G:G	1	0.434449	0.25
13-2407	A:C	G:C	T:T	T:C	G:G	0.875	1	0.65
13-2423	C:C	G:C	G:T	T:T	G:G	0.469467	0.305333	0.32
13-2425	A:C	G:C	T:T	T:C	G:G	0.47	0.244802	0.84
13-2460	C:C	G:C	G:T	T:T	G:G	0.25	0.4624	0.63
13-2706	A:C	G:C	T:T	T:C	G:G	0.40889	0.536813	0.63
13-2707	C:C	G:C	G:T	T:T	G:G	0.4	0.343604	0.75
13-2763	A:C	G:C	T:T	T:C	G:G	0.568616	0.65	0.64
13-2827	C:C	G:C	G:T	T:T	G:G	0.417328	0.419343	0.25
13-2841	C:C	G:C	G:T	T:T	G:G	0.299144	0.367006	0.05
13-2890	C:C	G:C	G:T	T:T	G:G	0.0241439	0.34588	0
13-2992	C:C	G:C	G:T	T:T	G:G	0.649687	0.62	0.62
13-3082	A:C	G:C	T:T	T:C	G:G	0.746293	0.586139	0.7
13-3123	C:C	G:C	G:T	T:T	G:G	0.0833333	0.85	0.1
13-3145	A:C	G:C	T:T	T:C	G:G	0.604088	0.67	0.83
13-3239	C:C	G:C	G:T	T:T	G:G	0.338866	0.134338	0.15
13-3359	C:C	G:C	G:T	T:T	G:G	0.232198	0	0

## Sheet: Table S23
Table S23 Linkage analysis of MdKCAB SNP11 and SNP761 with KASP marker on chromosome 16 of salt-alkali injury index.
Hybrids	Genotype by KASP	Genotype by PCR	Genotype by PCR
	SAB161	SNP11	SNP761	AID	SID	SAID
12-0121	C:T	A:G	A:G	0.15	0.23	0.13
12-0128	T:T	A:A	G:G	1	0.85	0.94
12-0494	T:T	A:A	G:G	0.521928	0.74	0.88
12-0508	C:T	A:G	A:G	0.59503	0.36	0.33
12-0544	T:T	A:A	G:G	0.375	0.57	0.71
12-0625	T:T	A:A	G:G	0.433508	0.1	0.75
12-0665	T:T	A:A	G:G	0.133333	0.352148	0.47
12-0832	T:T	A:A	G:G	0.42	0.5	0.46
12-0983	T:T	A:A	G:G	0.53263	0.677318	0.46
12-1018	C:T	A:G	A:G	0.548214	0.28	0.06
12-1108	T:T	A:A	G:G	0.479894	0.22	0.58
12-1583	C:T	A:G	A:G	0.388281	0.63	0.22
12-1604	T:T	A:A	G:G	0.368689	0.75	0.85
12-1628	T:T	A:A	G:G	0.1	0.88	0.45
12-1645	T:T	A:A	G:G	0.300886	0.9	0.8
12-1728	C:T	A:G	A:G	0.25	0.13	0.46
12-1980	C:T	A:G	A:G	0	0.05	0.44
12-2097	C:T	A:G	A:G	0.0575	0.02	0
13-0112	T:T	A:A	G:G	1	1	1
13-0134	T:T	A:A	G:G	0.569915	0.95	0.83
13-0138	C:T	A:G	A:G	0.595936	0.5	0.31
13-0156	C:T	A:G	A:G	0.596408	0.266663	0.42
13-0185	C:T	A:G	A:G	0.318108	0.404305	0.44
13-0266	T:T	A:A	G:G	0.455176	0.75	1
13-0296	C:T	A:G	A:G	0.21	0.15	0.45
13-0480	T:T	A:A	G:G	0.505647	0.55	0.78
13-0483	T:T	A:A	G:G	0.322573	0.278719	0.92
13-0758	T:T	A:A	G:G	1	0.9	0.81
13-0836	C:T	A:G	A:G	0.1	0.2	0.23
13-0917	T:T	A:A	G:G	0.65	0.5	0.75
13-0932	T:T	A:G	A:G	0.76	0.8	1
13-0999	T:T	A:A	G:G	0.48699	0.46	0.45
13-1070	C:T	A:G	A:G	0.35	0.26	0.42
13-1088	T:T	A:A	G:G	0.358542	0.56	0.61
13-1115	C:T	A:G	A:G	0.5	0.6	0.67
13-1116	C:T	A:G	A:G	0.481817	0.642892	0.42
13-1120	T:T	A:A	G:G	0.799801	0.7	0.82
13-1130	T:T	A:A	G:G	0.331063	1	0.92
13-1189	T:T	A:A	G:G	0.9	0.85	1
13-1256	T:T	A:A	G:G	0.367237	0.3	0.71
13-1260	C:T	A:G	A:G	0.641602	0.633423	0.31
13-1355	T:T	A:A	G:G	0.666667	0.45	1
13-1439	C:T	A:G	A:G	0.2	0.18	0.39
13-1778	T:T	A:A	G:G	0.8	0.85	1
13-1925	C:T	A:G	A:G	0.629297	0.28	0.59
13-2008	T:T	A:A	G:G	0.34136	0.5	0.75
13-2071	C:T	A:G	A:G	0.383879	0.5	0.47
13-2132	C:T	A:G	A:G	0.275926	0.35	0.81
13-2142	T:T	A:A	G:G	0.33592	0.413494	0.44
13-2260	C:T	A:A	G:G	0.5	0.1	0.23
13-2296	C:T	A:G	A:G	0.35	0.45	0.5
13-2297	T:T	A:A	G:G	0.235935	0.8	0.94
13-3031	T:T	A:A	G:G	0.5	0.65	0.25
13-3054	T:T	A:A	G:G	0.39358	0.46	0.63
13-3158	T:T	A:A	G:G	0.288649	0.85	0.41
13-3161	C:T	A:G	A:G	0.488982	0.612593	0.31
13-3200	T:T	A:A	G:G	0.0833333	0.46	1
13-3391	C:T	A:G	A:G	0.464997	0.69	0.54
13-3458	C:T	A:G	A:G	0.33	0.28	0.31
13-3460	T:T	A:A	G:G	0.75	0.8	0.61

## Sheet: Table S24
Table S24 Genotypes of MdRGLG3 SNP168, SNP182, SNP932, and SNP936 in 100 Malus germplasm accessions
Accession	SNP168	SNP182	SNP932	SNP936
siyana	G:C	T:T	T:T	G:C
Auraria	C:C	T:T	T:T	G:C
Jizaoshou Fuji A	G:G	T:T	T:T	G:C
Elegia	G:C	T:T	T:T	G:C
Yangbei Crab	C:C	G:T	T:T	G:C
Mouping Guanghua Fuji	G:C	T:T	T:T	G:C
Toppax apple	C:C	G:T	T:C	G:C
Xinjiang Hongrou Crab	C:C	G:T	T:T	G:C
Melfree	C:C	G:T	T:T	G:C
Yanfu 3	G:C	T:T	T:T	G:G
Gold milecnirum	C:C	T:T	T:T	G:G
Ganhong	G:C	G:T	T:T	G:C
Cornoet	G:G	T:T	T:T	G:C
Priw	G:C	T:T	T:T	G:C
Aichi	G:C	T:T	T:T	G:C
Meile	G:C	T:T	T:T	G:C
Qiulimeng	C:C	G:T	T:T	G:G
Aliustan	G:G	T:T	T:T	G:C
Geaooza	G:C	T:T	T:T	G:C
Teser	G:G	T:T	T:T	G:C
Xianhong	G:C	T:T	T:T	G:C
Qiuhuapi	G:G	T:T	C:C	G:G
Yanzhen 1	C:C	T:T	T:T	C:C
Matail	G:C	G:T	T:T	G:G
Jonathan-csan	G:C	G:T	T:T	G:C
Wengao 1	G:C	T:T	T:T	G:C
Wengao 2	G:C	T:T	T:T	G:C
Red Anka	G:C	T:T	C:C	G:C
Yanfu 2	G:C	T:T	C:C	G:C
Belgolden	C:C	G:G	T:T	G:G
Rubinola	C:C	T:T	T:T	C:C
Wangqiuhong	C:C	T:T	T:T	C:C
Pulanhong	C:C	T:T	T:T	C:C
Bosh	G:C	T:T	T:T	G:C
Hongli	C:C	T:T	T:T	C:C
Reandra	G:C	G:T	C:C	G:G
Revbihola	G:C	T:T	T:T	G:C
Melrose	G:G	T:T	T:T	G:G
Rewena	C:C	T:T	T:T	C:C
Mrxl(robusta×Liberte)	G:C	T:T	T:T	C:C
Mollies Del open	C:C	G:T	T:T	G:C
Renora	C:C	G:T	T:T	G:C
Rosmadzin	G:C	T:T	T:T	G:C
Remo	G:C	T:T	C:C	G:C
Pilot	G:C	T:T	T:T	G:C
Free Red Star	C:C	T:T	T:T	C:C
Idared	G:C	T:T	T:T	G:C
Mingyue	G:C	T:T	T:T	G:C
Piga 101	C:C	G:T	T:T	G:C
Yanfu 5	G:C	T:T	T:T	G:C
Early Jonagold	C:C	G:T	T:T	G:C
Wengao 2 mutant	G:C	T:T	T:T	G:C
Pink Gala 44	C:C	G:T	T:T	G:C
Yanfu 4	G:C	T:T	T:T	G:C
White Pearmain	G:C	G:T	T:T	G:G
Jonathan-early	G:C	T:T	T:T	G:C
Jonathan-midle	G:C	T:T	T:T	G:C
Gornan	G:C	T:T	T:T	G:C
Regilndel	G:C	T:T	T:T	G:C
Golden Bell	C:C	G:T	T:T	G:C
Arkcharm	G:G	T:T	T:T	G:G
Redchif	C:C	T:T	T:T	C:C
Freedom	G:C	T:T	T:T	G:C
Martinike	G:C	T:T	T:T	G:C
Sweetle	C:C	G:T	T:T	G:C
Aleksanader	C:C	T:T	T:T	C:C
Retina	G:C	T:T	T:T	G:C
Wengao 1 mutant	G:C	T:T	T:T	G:C
Wengao 3 mutant	G:C	T:T	T:T	G:C
Shajinyilamu	G:C	G:T	T:T	G:G
Qiuhong	C:C	T:T	T:T	C:C
Yanfu 8	G:C	T:T	T:T	G:C
Jinduhong Gala	G:C	G:T	T:T	G:G
Tsugaru	C:C	G:T	T:T	G:C
Taishan Crab	C:C	T:T	T:C	G:C
Luli	C:C	G:T	T:T	G:C
Yanfu10	G:C	T:T	T:T	G:C
chadel	C:C	G:T	T:T	G:C
charden	G:C	G:T	T:T	G:G
Tuskan	C:C	G:T	T:T	G:C
Prima×Sekaiichii	C:C	T:T	T:T	C:C
Aozhou 1	C:C	T:T	T:T	C:C
Fuji KiKu	G:C	T:T	T:T	G:C
Banxiu Crab	C:C	T:T	T:T	G:C
Jazz	G:C	T:T	T:T	G:C
Early Red Bird 2	C:C	T:T	T:T	C:C
Qiuhong Gala	G:C	T:T	T:T	G:C
Hongxiangcui	G:C	T:T	T:T	G:C
Xiangfu	G:C	T:T	T:T	G:C
Envy（little）	C:C	G:T	T:T	G:C
Xichangyuanzhuiguo	G:C	T:T	T:T	G:C
Ziyezixiaoguo	G:C	T:T	T:C	G:G
Ziyezidaguo	C:C	T:T	T:C	G:C
Changhua	G:C	T:T	T:T	G:G
Jinshiji	G:C	G:T	T:T	G:G
Modi	G:C	T:T	T:T	G:G
C37	C:C	G:T	T:T	G:C
E3N2	G:C	T:T	T:T	G:C
E4N1	G:C	T:T	T:T	G:C
E4N2	G:C	T:T	T:T	G:C

## Sheet: Table S25
Table S25 Primers of experimental validation in this study
Name	Primer sequences	Note
MdRGLG3-CDS-F	TAAGAGCAGCAAGCAAACAGAT	Sanger sequencing primers
MdRGLG3-CDS-R	GCAACAGCACCTTAATAAACCC
MdRGLG3-upstream-F	CTGTGGAAAGTTACTTCTTC
MdRGLG3-upstream-R	AGCGCTGACGTTGTTTATTCTAT
MdKCAB-CDS-F	TTATCCGACACCTCTCCAATA
MdKCAB-CDS-R	CAACCTAATCTGCTGTGCAAT
MdKCAB-upstream-F	GGATGTAGAAAGAAGTTACA
MdKCAB-upstream-R	AGTCAAATGATGGGAGTTTATCG
MdRGLG3--F (BamHI)	CGGGATCCATGGGTTCTAATCATCCACC	Full length ORF primers fused with 35S vector pRI101-AN
MdRGLG3-R (EcoRI)	GGAATTCTCAAGTATATAGTCTCAGGC
MdKCAB--F (Kpn1)	GGGTACCATGGTGTCGAGTAATATGCA
MdKCAB-R (EoR1)	GGAATTCCTACCTAAAGGATTCTGGAC
MdRGLG3--F (Xbal1)	CTCTAGAAGGGCCGATATTGTCATGGTTTC	Full length ORF primers fused with vector pRNAi-E
MdRGLG3-R (Sma1)	CCCCGGGTTGGGTGGCTCTGTATTGAAATG
MdRGLG3--f (Kpn1)	GGGTACCTTGGGTGGCTCTGTATTGAAATG
MdRGLG3-r (Sac1)	CGAGCTCAGGGCCGATATTGTCATGGTTTC
MdKCAB--F (Xbal1)	CTCTAGAGGCCTGGGACTTACCACTTGGAG
MdKCAB-R (Sma1)	CCCCGGGTTCTGGACGCTTTGGCTTGCTTT
MdKCAB--f (Kpn1)	GGGTACCTTCTGGACGCTTTGGCTTGCTTT
MdKCAB-r (Sac1)	CGAGCTCGGCCTGGGACTTACCACTTGGAG
MdRGLG3--F (qRT-PCR)	TTCAGAAAGTCAAGCCAACAGC	RT-qPCR primers
MdRGLG3-R (qRT-PCR)	GATACAAGACTAAGCCCGCAAT
MdKCAB--F (qRT-PCR)	TGTGCTGCTAATCCGAATGTCTC
MdKCAB-R (qRT-PCR)	TCTGGACGCTTTGGCTTGCTTT
